# Supplementary material for: SARS-CoV-2 variants of concern Alpha and Delta show increased viral load in saliva
Source: PLoS One. 2022 May 10;17(5):e0267750. doi: 10.1371/journal.pone.0267750 (PMC9089873; doi:10.1371/journal.pone.0267750)
Supplement: S1 Data — (XLS) [file pone.0267750.s003.xls]

## Sheet: supplementary_table_1
Sample ID	Priority Status	SC DHEC Accession	GenBank Accession	GISAID Accession	Clade	Lineage
BD5B6F749CQ	EXPOSED	NA	NA	NA	20G	NA
BD5B70AA1EI	EXPOSED	BD5B70AA1EI	OL709487	EPI_ISL_7156011	20G	B.1.2
BD5C92943TH	EXPOSED	BD5C92943TH	NA	EPI_ISL_7156946	20G	B.1.2
BD5C92CA4AQ	EXPOSED	BD5C92CA4AQ	OL709493	EPI_ISL_7156333	20G	B.1.2
BD5C94DECAR	EXPOSED	BD5C94DECAR	OL709499	EPI_ISL_7155829	20G	B.1.2
BD660D72AF1	EXPOSED	BD660D72AF1	OL709534	EPI_ISL_7156662	20G	B.1.2
BD6615FE3M6	EXPOSED	BD6615FE3M6	OL709453	EPI_ISL_7156322	20G	B.1.2
BD66165C8BE	EXPOSED	BD66165C8BE	OL709455	EPI_ISL_7155753	20G	B.1.2
BD66167F05C	EXPOSED	BD66167F05C	OL709457	EPI_ISL_7156850	20G	B.1.2
CB7CE6AC0J1	EXPOSED	CB7CE6AC0J1	NA	NA	20G	B.1.2
CB7CE700F6S	EXPOSED	CB7CE700F6S	OL709543	EPI_ISL_7156351	20G	B.1.2
CB7CE70B07G	EXPOSED	CB7CE70B07G	OL709544	EPI_ISL_7155863	20G	B.1.2
CB7CE9BEE6F	EXPOSED	CB7CE9BEE6F	OL709547	NA	20G	B.1.2
7B495AED7RY	SURVEILLANCE	7B495AED7RY	OL709445	EPI_ISL_7155960	20G	B.1.2
BD2A6BDB88M	SURVEILLANCE	BD2A6BDB88M	OL709448	EPI_ISL_7156682	20G	B.1.2
BD5B65602JR	SURVEILLANCE	NA	OL709481	EPI_ISL_7156485	20G	NA
BD5B69181FJ	SURVEILLANCE	BD5B69181FJ	OL709484	EPI_ISL_7156894	20G	B.1.2
BD5B6A7FENK	SURVEILLANCE	BD5B6A7FENK	OL709485	EPI_ISL_7156892	20G	B.1.2
BD5B70AC891	SURVEILLANCE	BD5B70AC891	OL709488	EPI_ISL_7156016	20G	B.1.2
BD5C9280EUM	SURVEILLANCE	NA	OL709491	EPI_ISL_7156497	20G	NA
BD5C92C69DE	SURVEILLANCE	BD5C92C69DE	OL709492	EPI_ISL_7156913	20G	B.1.2
BD5C9301BX0	SURVEILLANCE	BD5C9301BX0	OL709495	EPI_ISL_7156919	20G	B.1.2
BD630C2D2CC	SURVEILLANCE	BD630C2D2CC	OL709500	EPI_ISL_7156033	20G	B.1.2
BD660D667TE	SURVEILLANCE	BD660D667TE	OL709533	EPI_ISL_7156084	20G	B.1.2
BD661469EHD	SURVEILLANCE	BD661469EHD	OL709501	EPI_ISL_7156038	20G	B.1.2
BD66167A8RC	SURVEILLANCE	NA	OL709456	EPI_ISL_7156555	20G	NA
BD6617568NS	SURVEILLANCE	BD6617568NS	OL709459	EPI_ISL_7155807	20G	B.1.2
BFE8BB0A1JJ	SURVEILLANCE	BFE8BB0A1JJ	OL709535	EPI_ISL_7155858	20G	B.1.2
BFE8BB18FTW	SURVEILLANCE	BFE8BB18FTW	OL709536	EPI_ISL_7156089	20G	B.1.2
BFE8C4DF29V	SURVEILLANCE	BFE8C4DF29V	OL709537	EPI_ISL_7156676	20G	B.1.2
CB750444B1K	SURVEILLANCE	CB750444B1K	OL709539	EPI_ISL_7156437	20G	B.1.2
CB750EF7DKW	SURVEILLANCE	CB750EF7DKW	OL709540	EPI_ISL_7156890	20G	B.1.2
CB7CE9BFF04	SURVEILLANCE	CB7CE9BFF04	OL709548	NA	20G	B.1.2
CE7D410C0MX	SURVEILLANCE	CE7D410C0MX	OL709465	EPI_ISL_7156874	20G	B.1.2
D9B5A8DB5EY	SURVEILLANCE	D9B5A8DB5EY	OL709503	EPI_ISL_7155836	20G	B.1.596
D9B5B7451Y9	SURVEILLANCE	D9B5B7451Y9	OL709504	EPI_ISL_7156829	20G	B.1.2
D9B5C6F71IH	SURVEILLANCE	D9B5C6F71IH	OL709472	EPI_ISL_7156341	20G	B.1.2
D9B5D8921BD	SURVEILLANCE	D9B5D8921BD	NA	EPI_ISL_7156623	20G	B.1.2
D9B8881C93L	SURVEILLANCE	D9B8881C93L	OL709470	EPI_ISL_7156396	20G	B.1.2
D9B894C20SZ	SURVEILLANCE	D9B894C20SZ	OL709471	EPI_ISL_7155988	20G	B.1.2
D9F7D8DF0LH	SURVEILLANCE	D9F7D8DF0LH	OL709549	EPI_ISL_7156591	20G	B.1.2
D9F7E0672V3	SURVEILLANCE	D9F7E0672V3	OL709508	EPI_ISL_7156352	20G	B.1.2
D9F7E0702RT	SURVEILLANCE	D9F7E0702RT	OL709509	EPI_ISL_7156864	20G	B.1.2
D9F7E0952JQ	SURVEILLANCE	D9F7E0952JQ	OL709510	EPI_ISL_7156318	20G	B.1.2
D9F7EAA05V2	SURVEILLANCE	D9F7EAA05V2	OL709511	EPI_ISL_7156925	20G	B.1.2
D9F7ECD6FVP	SURVEILLANCE	D9F7ECD6FVP	OL709513	EPI_ISL_7156052	20G	B.1.2
D9F7EEB5BEY	SURVEILLANCE	D9F7EEB5BEY	OL709514	EPI_ISL_7156057	20G	B.1.2
DBF2C9EAFG3	SURVEILLANCE	DBF2C9EAFG3	OL709515	EPI_ISL_7156900	20G	B.1.2
DC2E0AD0A70	SURVEILLANCE	NA	NA	EPI_ISL_7156495	20G	NA
DD2B9F5DFYG	SURVEILLANCE	DD2B9F5DFYG	OL709516	EPI_ISL_7156639	20G	B.1.2
DD308C25FZY	SURVEILLANCE	DD308C25FZY	OL709555	EPI_ISL_7156096	20G	B.1.2
DD308C63FEZ	SURVEILLANCE	NA	OL709556	EPI_ISL_7156550	20G	NA
DD308DF092O	SURVEILLANCE	DD308DF092O	OL709518	EPI_ISL_7156448	20G	B.1.2
DD308FAA8PI	SURVEILLANCE	DD308FAA8PI	NA	EPI_ISL_7156649	20G	B.1.596
DD30929A54B	SURVEILLANCE	DD30929A54B	OL709521	EPI_ISL_7156067	20G	B.1.2
DD3092A20MU	SURVEILLANCE	DD3092A20MU	OL709522	EPI_ISL_7156883	20G	B.1.2
DD4896387YZ	SURVEILLANCE	DD4896387YZ	OL709523	EPI_ISL_7156896	20G	B.1.596
DD48FDEBD87	SURVEILLANCE	DD48FDEBD87	OL709560	EPI_ISL_7156332	20G	B.1.2
DD490489F80	SURVEILLANCE	DD490489F80	OL709524	EPI_ISL_7156449	20G	B.1.2
DD4904A2BVH	SURVEILLANCE	DD4904A2BVH	OL709525	EPI_ISL_7155758	20G	B.1.2
DD4904A4865	SURVEILLANCE	DD4904A4865	OL709526	EPI_ISL_7156893	20G	B.1.2
E172DA3990T	SURVEILLANCE	E172DA3990T	OL709562	EPI_ISL_7156866	20G	B.1.2
E172DA3E12G	SURVEILLANCE	E172DA3E12G	OL709563	EPI_ISL_7156952	20G	B.1.2
E178608F6TV	SURVEILLANCE	E178608F6TV	OL709475	EPI_ISL_7156673	20G	B.1.2
7B51A71CBAI	SYMPTOMATIC	7B51A71CBAI	OL709477	EPI_ISL_7156004	20G	B.1.2
7B53ACDD7BZ	SYMPTOMATIC	7B53ACDD7BZ	OL709478	EPI_ISL_7156435	20G	B.1.2
7C4E2AEC2SZ	SYMPTOMATIC	7C4E2AEC2SZ	OL709473	EPI_ISL_7155994	20G	B.1.2
7C4E65E56FU	SYMPTOMATIC	7C4E65E56FU	OL709479	EPI_ISL_7156663	20G	B.1.2
7C4E65F14N9	SYMPTOMATIC	7C4E65F14N9	NA	EPI_ISL_7156355	20G	B.1.2
7C4E67A6EBX	SYMPTOMATIC	7C4E67A6EBX	OL709531	EPI_ISL_7156349	20G	B.1.2
7C4E67ACBRK	SYMPTOMATIC	7C4E67ACBRK	OL709480	EPI_ISL_7156678	20G	B.1.2
BD2A29740YR	SYMPTOMATIC	BD2A29740YR	OL709447	EPI_ISL_7155795	20G	B.1.2
BD3F633A6VM	SYMPTOMATIC	BD3F633A6VM	OL709449	EPI_ISL_7155707	20G	B.1.596
BD5B71A46X0	SYMPTOMATIC	BD5B71A46X0	OL709489	EPI_ISL_7156831	20G	B.1.2
BD5C8D35EO5	SYMPTOMATIC	BD5C8D35EO5	OL709450	EPI_ISL_7155802	20G	B.1.2
BD5C92FBE0I	SYMPTOMATIC	BD5C92FBE0I	OL709494	EPI_ISL_7156391	20G	B.1.2
BD5C944A3DK	SYMPTOMATIC	BD5C944A3DK	OL709496	EPI_ISL_7156028	20G	B.1.2
BD5C946D2VU	SYMPTOMATIC	BD5C946D2VU	OL709497	EPI_ISL_7155824	20G	B.1.2
BD660D73AI0	SYMPTOMATIC	BD660D73AI0	NA	EPI_ISL_7156670	20G	B.1.596
BD6617396JO	SYMPTOMATIC	BD6617396JO	OL709458	EPI_ISL_7156857	20G	B.1.596
CB7CE53ED5Q	SYMPTOMATIC	CB7CE53ED5Q	OL709541	EPI_ISL_7156869	20G	B.1.2
CD4E4B5AECE	SYMPTOMATIC	CD4E4B5AECE	OL709462	EPI_ISL_7155967	20G	B.1.2
E59700A710X	SYMPTOMATIC	E59700A710X	NA	EPI_ISL_7156633	20G	B.1.2
27B5C11F9YG	EXPOSED	27B5C11F9YG	OL709600	EPI_ISL_7156888	20G	B.1.2
27B5C120E0J	EXPOSED	27B5C120E0J	OL709601	EPI_ISL_7156149	20G	B.1.2
292DE7021VT	EXPOSED	292DE7021VT	OL709603	EPI_ISL_7156868	20G	B.1.2
292DE712FLK	EXPOSED	292DE712FLK	OL709604	EPI_ISL_7156889	20G	B.1.2
E78231258MT	EXPOSED	E78231258MT	OL709582	EPI_ISL_7156932	20G	B.1.2
E78231488GU	EXPOSED	E78231488GU	OL709583	EPI_ISL_7155877	20G	B.1.596
EA9C474ABZL	EXPOSED	EA9C474ABZL	OL709586	EPI_ISL_7156943	20G	B.1.2
ED4813318MJ	EXPOSED	ED4813318MJ	OL709568	EPI_ISL_7156933	20G	B.1.2
0CA6061C6QR	SURVEILLANCE	0CA6061C6QR	OL709576	EPI_ISL_7156929	20G	B.1.2
0CA608B3F0R	SURVEILLANCE	NA	OL709570	EPI_ISL_7156489	20G	NA
0F500DD10T5	SURVEILLANCE	NA	OL709577	EPI_ISL_7156469	20G	NA
1154CCD93PQ	SURVEILLANCE	1154CCD93PQ	OL709591	EPI_ISL_7155725	20G	B.1.596
11582D52CKH	SURVEILLANCE	11582D52CKH	OL709578	EPI_ISL_7156922	20G	B.1.2
115B034CBD2	SURVEILLANCE	115B034CBD2	OL709579	EPI_ISL_7156365	20G	B.1.2
116FB2BF2SU	SURVEILLANCE	116FB2BF2SU	OL709596	EPI_ISL_7156851	20G	B.1.2
26B9B873FCE	SURVEILLANCE	26B9B873FCE	OL709597	EPI_ISL_7156835	20G	B.1.596
26BFC1231ZU	SURVEILLANCE	26BFC1231ZU	OL709598	EPI_ISL_7156372	20G	B.1.2
26BFCC712YI	SURVEILLANCE	26BFCC712YI	OL709599	EPI_ISL_7156625	20G	B.1.2
292DE5C43ZM	SURVEILLANCE	292DE5C43ZM	OL709602	EPI_ISL_7156660	20G	B.1.2
2C307E6E6XR	SURVEILLANCE	2C307E6E6XR	NA	NA	20I (Alpha, V1)	B.1.1.7
3A58D42BBPI	SURVEILLANCE	3A58D42BBPI	OL709606	EPI_ISL_7156859	20G	B.1.2
E5927589FQI	SURVEILLANCE	E5927589FQI	NA	NA	20G	B.1.2
F4AEA9679NT	SURVEILLANCE	NA	NA	EPI_ISL_7156572	20G	NA
E7822A3D7NJ	SYMPTOMATIC	NA	OL709573	EPI_ISL_7156504	20G	NA
E7822A8ACLN	SYMPTOMATIC	E7822A8ACLN	OL709574	EPI_ISL_7156853	20G	B.1.596
E782317D4G4	SYMPTOMATIC	E782317D4G4	OL709584	EPI_ISL_7156949	20G	B.1.2
E78232222RZ	SYMPTOMATIC	E78232222RZ	OL709585	EPI_ISL_7156120	20G	B.1.2
004BA5990II	EXPOSED	004BA5990II	NA	NA	20I (Alpha, V1)	B.1.1.7
004BA5C10SU	EXPOSED	004BA5C10SU	OL706507	EPI_ISL_7156693	20I (Alpha, V1)	B.1.1.7
004BA5EC8BC	EXPOSED	004BA5EC8BC	OL706551	EPI_ISL_7156720	20I (Alpha, V1)	B.1.1.7
004BA79B5ZO	EXPOSED	004BA79B5ZO	OL706572	EPI_ISL_7156722	20I (Alpha, V1)	B.1.1.7
292DD1019WX	EXPOSED	292DD1019WX	OL706554	EPI_ISL_7156697	20I (Alpha, V1)	B.1.1.7
292DD107CD9	EXPOSED	292DD107CD9	OL706555	EPI_ISL_7156703	20I (Alpha, V1)	B.1.1.7
355CFA4F3G0	EXPOSED	355CFA4F3G0	OL709621	EPI_ISL_7156948	20G	B.1.2
37E291494NM	EXPOSED	37E291494NM	OL706534	EPI_ISL_7156718	20I (Alpha, V1)	B.1.1.7
3A6D715EEBR	EXPOSED	3A6D715EEBR	OL706577	EPI_ISL_7156704	20I (Alpha, V1)	B.1.1.7
7B539160CZV	EXPOSED	7B539160CZV	OL706447	EPI_ISL_7156691	20I (Alpha, V1)	B.1.1.7
7B539441EBY	EXPOSED	7B539441EBY	OL706483	EPI_ISL_7156761	20I (Alpha, V1)	B.1.1.7
7B53944F7AZ	EXPOSED	7B53944F7AZ	OL706486	EPI_ISL_7155742	20G	B.1.2
7B5395CAD64	EXPOSED	7B5395CAD64	OL706465	EPI_ISL_7155909	20G	B.1.2
7B53A32BA0Q	EXPOSED	7B53A32BA0Q	NA	NA	20I (Alpha, V1)	B.1.1.7
7B53A4888ST	EXPOSED	7B53A4888ST	NA	EPI_ISL_7156647	20G	B.1.2
7B53A4D5CMG	EXPOSED	7B53A4D5CMG	NA	NA	20I (Alpha, V1)	B.1.1.7
ED43085E5HZ	EXPOSED	ED43085E5HZ	OL706550	EPI_ISL_7156872	20I (Alpha, V1)	B.1.1.7
ED559721E19	EXPOSED	ED559721E19	NA	NA	20I (Alpha, V1)	B.1.1.7
003BEC838FE	SURVEILLANCE	003BEC838FE	NA	NA	20I (Alpha, V1)	B.1.1.7
117372F34NS	SURVEILLANCE	117372F34NS	OL706511	EPI_ISL_7156801	20I (Alpha, V1)	B.1.1.7
26B6DEC36K6	SURVEILLANCE	26B6DEC36K6	OL709616	EPI_ISL_7156743	20G	B.1.2
26B9B630FAU	SURVEILLANCE	26B9B630FAU	OL706469	EPI_ISL_7156284	20J (Gamma, V3)	P.1
26C81A1C0RD	SURVEILLANCE	26C81A1C0RD	NA	NA	20I (Alpha, V1)	B.1.1.7
26C99FFDAJL	SURVEILLANCE	26C99FFDAJL	OL709617	EPI_ISL_7156177	20G	B.1.2
26D12025BXD	SURVEILLANCE	26D12025BXD	NA	NA	20I (Alpha, V1)	B.1.1.7
292DD1194QS	SURVEILLANCE	292DD1194QS	OL706556	EPI_ISL_7156879	20G	B.1.2
2C0142AFAG0	SURVEILLANCE	2C0142AFAG0	OL706422	EPI_ISL_7156789	20I (Alpha, V1)	B.1.1.7
2C015FFC6ZI	SURVEILLANCE	2C015FFC6ZI	OL706573	EPI_ISL_7156781	20I (Alpha, V1)	B.1.1.7
2C015FFD05C	SURVEILLANCE	2C015FFD05C	OL706574	EPI_ISL_7156723	20I (Alpha, V1)	B.1.1.7
2C015FFF2NJ	SURVEILLANCE	2C015FFF2NJ	OL706575	EPI_ISL_7156303	20J (Gamma, V3)	P.1
2C3B5C6A6H7	SURVEILLANCE	2C3B5C6A6H7	OL706491	EPI_ISL_7156712	20I (Alpha, V1)	B.1.1.7
355B78914AI	SURVEILLANCE	355B78914AI	OL709630	EPI_ISL_7156340	20G	B.1.2
355CFD74EPS	SURVEILLANCE	355CFD74EPS	OL709644	EPI_ISL_7156898	20G	B.1.2
37DF74C4CCM	SURVEILLANCE	37DF74C4CCM	OL706530	EPI_ISL_7156613	20I (Alpha, V1)	B.1.1.7
37DF74DE3CX	SURVEILLANCE	37DF74DE3CX	OL706531	EPI_ISL_7156804	20I (Alpha, V1)	B.1.1.7
37E292FE6LT	SURVEILLANCE	37E292FE6LT	OL709645	EPI_ISL_7156583	20G	B.1.2
3A5BE70B0MT	SURVEILLANCE	3A5BE70B0MT	NA	NA	20I (Alpha, V1)	B.1.1.7
3A5BE7574BY	SURVEILLANCE	3A5BE7574BY	NA	NA	20I (Alpha, V1)	B.1.1.7
3A5BF0D06QH	SURVEILLANCE	NA	NA	NA	20G	NA
3A5BF0DA6BB	SURVEILLANCE	3A5BF0DA6BB	NA	EPI_ISL_7156378	20G	B.1.2
3A6D6C07FBM	SURVEILLANCE	3A6D6C07FBM	OL709647	EPI_ISL_7156679	20G	B.1.596
4F8CBDFB987	SURVEILLANCE	4F8CBDFB987	OL709622	EPI_ISL_7155894	20G	B.1.2
4F8CBE220I0	SURVEILLANCE	4F8CBE220I0	OL709623	EPI_ISL_7156830	20G	B.1.2
4F91CF84FRY	SURVEILLANCE	4F91CF84FRY	OL706412	EPI_ISL_7156657	20I (Alpha, V1)	B.1.1.7
522E5DCDBKP	SURVEILLANCE	522E5DCDBKP	OL709649	EPI_ISL_7156841	20G	B.1.2
522FF9B982M	SURVEILLANCE	522FF9B982M	OL706557	EPI_ISL_7156758	20I (Alpha, V1)	B.1.1.7
522FFE29BGB	SURVEILLANCE	522FFE29BGB	OL706558	EPI_ISL_7156808	20I (Alpha, V1)	B.1.1.7
523BDDF3CXN	SURVEILLANCE	523BDDF3CXN	OL709625	EPI_ISL_7156843	20G	B.1.2
5243A17C1NQ	SURVEILLANCE	5243A17C1NQ	OL706578	EPI_ISL_7156698	20I (Alpha, V1)	B.1.1.7
55076A6715G	SURVEILLANCE	55076A6715G	OL709632	EPI_ISL_7155899	20G	B.1.2
55076D4F4MZ	SURVEILLANCE	55076D4F4MZ	NA	NA	20I (Alpha, V1)	B.1.1.7
55087D3AB1O	SURVEILLANCE	55087D3AB1O	OL706559	EPI_ISL_7156848	20J (Gamma, V3)	P.1
551F7615DHL	SURVEILLANCE	551F7615DHL	OL706517	EPI_ISL_7156714	20I (Alpha, V1)	B.1.1.7
5524B7C2BP6	SURVEILLANCE	5524B7C2BP6	OL706453	EPI_ISL_7156228	20G	B.1.596
5524B90990N	SURVEILLANCE	5524B90990N	OL706454	EPI_ISL_7156795	20I (Alpha, V1)	B.1.1.7
5524B90FCXD	SURVEILLANCE	5524B90FCXD	OL706424	EPI_ISL_7156790	20I (Alpha, V1)	B.1.1.7
5524B9150KB	SURVEILLANCE	5524B9150KB	OL706425	EPI_ISL_7156700	20I (Alpha, V1)	B.1.1.7
5524B91ADOA	SURVEILLANCE	5524B91ADOA	OL706427	EPI_ISL_7156791	20I (Alpha, V1)	B.1.1.7
5524B922EJA	SURVEILLANCE	5524B922EJA	OL706428	EPI_ISL_7156873	20I (Alpha, V1)	B.1.1.7
5524B9373QT	SURVEILLANCE	5524B9373QT	OL706413	EPI_ISL_7156786	20I (Alpha, V1)	B.1.1.7
5524B98EAJM	SURVEILLANCE	5524B98EAJM	NA	NA	20I (Alpha, V1)	B.1.1.7
552C6B907LI	SURVEILLANCE	552C6B907LI	NA	NA	20I (Alpha, V1)	B.1.1.7
5530E09B5KV	SURVEILLANCE	5530E09B5KV	OL706537	EPI_ISL_7156719	20I (Alpha, V1)	B.1.1.7
5530E0AC8DY	SURVEILLANCE	5530E0AC8DY	OL706538	EPI_ISL_7156805	20I (Alpha, V1)	B.1.1.7
5530E0B63RH	SURVEILLANCE	5530E0B63RH	OL706539	EPI_ISL_7156747	20I (Alpha, V1)	B.1.1.7
5530E0C63WL	SURVEILLANCE	5530E0C63WL	OL706540	EPI_ISL_7156917	20I (Alpha, V1)	B.1.1.7
5530E33E5MQ	SURVEILLANCE	5530E33E5MQ	OL706541	EPI_ISL_7156298	20J (Gamma, V3)	P.1
5530E344BJ0	SURVEILLANCE	5530E344BJ0	OL706542	EPI_ISL_7156748	20I (Alpha, V1)	B.1.1.7
5530E353EYI	SURVEILLANCE	5530E353EYI	OL706560	EPI_ISL_7156809	20I (Alpha, V1)	B.1.1.7
5530E3F55XH	SURVEILLANCE	5530E3F55XH	OL706543	EPI_ISL_7156884	20I (Alpha, V1)	B.1.1.7
63563CA484E	SURVEILLANCE	63563CA484E	OL706471	EPI_ISL_7156710	20I (Alpha, V1)	B.1.1.7
63563CB28XG	SURVEILLANCE	63563CB28XG	OL706472	EPI_ISL_7156290	20J (Gamma, V3)	P.1
635CDA54AIJ	SURVEILLANCE	635CDA54AIJ	OL706455	EPI_ISL_7156796	20I (Alpha, V1)	B.1.1.7
63648AC32QG	SURVEILLANCE	63648AC32QG	OL706494	EPI_ISL_7156764	20I (Alpha, V1)	B.1.1.7
636497C463F	SURVEILLANCE	636497C463F	OL706473	EPI_ISL_7156880	20I (Alpha, V1)	B.1.1.7
636DE0907JE	SURVEILLANCE	636DE0907JE	NA	NA	20I (Alpha, V1)	B.1.1.7
636ECD07B4A	SURVEILLANCE	NA	NA	NA	20G	NA
636ECF0CFFD	SURVEILLANCE	636ECF0CFFD	NA	NA	20I (Alpha, V1)	B.1.1.7
7B5393BCEGC	SURVEILLANCE	7B5393BCEGC	OL706449	EPI_ISL_7156709	20I (Alpha, V1)	B.1.1.7
7B53943BDSK	SURVEILLANCE	7B53943BDSK	OL706481	EPI_ISL_7156767	20I (Alpha, V1)	B.1.1.7
7B5394400WI	SURVEILLANCE	7B5394400WI	OL706482	EPI_ISL_7156768	20I (Alpha, V1)	B.1.1.7
7B539442CUA	SURVEILLANCE	7B539442CUA	OL706484	EPI_ISL_7156762	20I (Alpha, V1)	B.1.1.7
7B539620ADY	SURVEILLANCE	7B539620ADY	OL706467	EPI_ISL_7156746	20I (Alpha, V1)	B.1.1.7
7B53A35E0CH	SURVEILLANCE	NA	OL709628	EPI_ISL_7156513	20G	NA
7B53A7A3DSP	SURVEILLANCE	7B53A7A3DSP	NA	NA	20I (Alpha, V1)	B.1.1.7
B9DC5320DMT	SURVEILLANCE	B9DC5320DMT	OL706474	EPI_ISL_7156799	20I (Alpha, V1)	B.1.1.7
B9DC543A6T3	SURVEILLANCE	B9DC543A6T3	OL706475	EPI_ISL_7156291	20J (Gamma, V3)	P.1
B9DC59C023M	SURVEILLANCE	B9DC59C023M	OL706429	EPI_ISL_7156792	20I (Alpha, V1)	B.1.1.7
B9DDAC8A1JL	SURVEILLANCE	B9DDAC8A1JL	OL706430	EPI_ISL_7156778	20I (Alpha, V1)	B.1.1.7
B9DEFC38CXU	SURVEILLANCE	B9DEFC38CXU	OL706432	EPI_ISL_7156285	20J (Gamma, V3)	P.1
B9DF0126BUA	SURVEILLANCE	B9DF0126BUA	OL706476	EPI_ISL_7156292	20J (Gamma, V3)	P.1
B9E41F9CC0U	SURVEILLANCE	B9E41F9CC0U	OL706456	EPI_ISL_7156760	20I (Alpha, V1)	B.1.1.7
B9E60F84BS4	SURVEILLANCE	B9E60F84BS4	OL706433	EPI_ISL_7156744	20G	B.1.2
B9E6117D3DV	SURVEILLANCE	B9E6117D3DV	OL706514	EPI_ISL_7156296	20J (Gamma, V3)	P.1
B9E615B33FK	SURVEILLANCE	B9E615B33FK	OL706457	EPI_ISL_7156940	20J (Gamma, V3)	P.1
B9E811FDCG0	SURVEILLANCE	B9E811FDCG0	OL709640	EPI_ISL_7156838	20G	B.1.2
B9E8F0450AI	SURVEILLANCE	B9E8F0450AI	OL706579	EPI_ISL_7156724	20I (Alpha, V1)	B.1.1.7
B9ECECA22OA	SURVEILLANCE	B9ECECA22OA	OL706496	EPI_ISL_7156701	20I (Alpha, V1)	B.1.1.7
B9ECEEE55M3	SURVEILLANCE	B9ECEEE55M3	OL706478	EPI_ISL_7156293	20J (Gamma, V3)	P.1
B9ECEFF082W	SURVEILLANCE	B9ECEFF082W	NA	NA	20I (Alpha, V1)	B.1.1.7
B9EFC4BBBW0	SURVEILLANCE	B9EFC4BBBW0	OL706580	EPI_ISL_7156863	20I (Alpha, V1)	B.1.1.7
B9EFC65BB00	SURVEILLANCE	B9EFC65BB00	OL706581	EPI_ISL_7156699	20I (Alpha, V1)	B.1.1.7
B9EFC79A5U5	SURVEILLANCE	B9EFC79A5U5	OL706582	EPI_ISL_7156813	20I (Alpha, V1)	B.1.1.7
B9F3645006H	SURVEILLANCE	B9F3645006H	OL706434	EPI_ISL_7156283	20J (Gamma, V3)	P.1
B9F3646B7N2	SURVEILLANCE	B9F3646B7N2	OL706459	EPI_ISL_7156288	20J (Gamma, V3)	P.1
C1285DCE5J0	SURVEILLANCE	C1285DCE5J0	OL706415	EPI_ISL_7156706	20I (Alpha, V1)	B.1.1.7
C12860180A2	SURVEILLANCE	C12860180A2	OL706435	EPI_ISL_7156793	20I (Alpha, V1)	B.1.1.7
C1299146DFC	SURVEILLANCE	NA	NA	NA	20I (Alpha, V1)	NA
C12A7E5A10I	SURVEILLANCE	C12A7E5A10I	OL706416	EPI_ISL_7156787	20I (Alpha, V1)	B.1.1.7
C130E77D0T0	SURVEILLANCE	C130E77D0T0	OL706437	EPI_ISL_7156836	20J (Gamma, V3)	P.1
C130E94A7TD	SURVEILLANCE	C130E94A7TD	OL706438	EPI_ISL_7156708	20I (Alpha, V1)	B.1.1.7
C136CDE2AMT	SURVEILLANCE	C136CDE2AMT	NA	NA	20I (Alpha, V1)	B.1.1.7
C13E6BA20VN	SURVEILLANCE	C13E6BA20VN	OL709633	EPI_ISL_7156901	20G	B.1.2
C5B3C851C7G	SURVEILLANCE	C5B3C851C7G	OL706439	EPI_ISL_7156286	20J (Gamma, V3)	P.1
C5BBD318CWR	SURVEILLANCE	C5BBD318CWR	OL706460	EPI_ISL_7156289	20J (Gamma, V3)	P.1
C5BDDF4B9RJ	SURVEILLANCE	C5BDDF4B9RJ	OL706462	EPI_ISL_7156909	20I (Alpha, V1)	B.1.1.7
C5BDE05028M	SURVEILLANCE	C5BDE05028M	OL706463	EPI_ISL_7156797	20I (Alpha, V1)	B.1.1.7
C5BE5EBDFLT	SURVEILLANCE	C5BE5EBDFLT	OL706497	EPI_ISL_7156294	20J (Gamma, V3)	P.1
C5BE61BB6IN	SURVEILLANCE	C5BE61BB6IN	OL706479	EPI_ISL_7156711	20I (Alpha, V1)	B.1.1.7
C5C543AD49S	SURVEILLANCE	C5C543AD49S	OL706440	EPI_ISL_7156794	20I (Alpha, V1)	B.1.1.7
C5C8590D4CN	SURVEILLANCE	C5C8590D4CN	OL706441	EPI_ISL_7156386	20I (Alpha, V1)	B.1.1.7
C5C9E25650T	SURVEILLANCE	C5C9E25650T	OL706443	NA	20I (Alpha, V1)	B.1.1.7
C5C9E38A10H	SURVEILLANCE	C5C9E38A10H	OL706419	EPI_ISL_7156671	20J (Gamma, V3)	P.1
C5C9E3B6DWG	SURVEILLANCE	C5C9E3B6DWG	OL706444	EPI_ISL_7156287	20J (Gamma, V3)	P.1
C5C9E4BE2YI	SURVEILLANCE	C5C9E4BE2YI	OL709638	EPI_ISL_7156905	20G	B.1.2
C5C9E4FADRU	SURVEILLANCE	C5C9E4FADRU	OL709643	EPI_ISL_7156916	20G	B.1.2
CD4E5ED4FXA	SURVEILLANCE	CD4E5ED4FXA	OL706420	EPI_ISL_7156788	20I (Alpha, V1)	B.1.1.7
D9F7F7D12RZ	SURVEILLANCE	D9F7F7D12RZ	OL706500	EPI_ISL_7156713	20I (Alpha, V1)	B.1.1.7
D9F7F8F5AEN	SURVEILLANCE	D9F7F8F5AEN	OL706502	EPI_ISL_7156871	20I (Alpha, V1)	B.1.1.7
DC3B762250S	SURVEILLANCE	DC3B762250S	OL706504	EPI_ISL_7156800	20I (Alpha, V1)	B.1.1.7
DD309573F67	SURVEILLANCE	DD309573F67	OL706549	EPI_ISL_7156773	20I (Alpha, V1)	B.1.1.7
EA4809449GQ	SURVEILLANCE	EA4809449GQ	OL706525	EPI_ISL_7156803	20I (Alpha, V1)	B.1.1.7
EA8604484LD	SURVEILLANCE	EA8604484LD	OL706561	EPI_ISL_7156281	20J (Gamma, V3)	P.1
EA86066CAKA	SURVEILLANCE	EA86066CAKA	OL706562	EPI_ISL_7156301	20J (Gamma, V3)	P.1
EA86066DAQI	SURVEILLANCE	EA86066DAQI	OL706563	EPI_ISL_7156774	20I (Alpha, V1)	B.1.1.7
EA86074590M	SURVEILLANCE	EA86074590M	OL706544	EPI_ISL_7155932	20G	B.1.2
EA86076BCYE	SURVEILLANCE	EA86076BCYE	OL706545	EPI_ISL_7156772	20I (Alpha, V1)	B.1.1.7
EA8AE063DXY	SURVEILLANCE	EA8AE063DXY	OL706518	EPI_ISL_7156694	20I (Alpha, V1)	B.1.1.7
EC1257F9FL3	SURVEILLANCE	EC1257F9FL3	OL706519	NA	20I (Alpha, V1)	B.1.1.7
EC2EBDB37OV	SURVEILLANCE	EC2EBDB37OV	OL706527	EPI_ISL_7156716	20I (Alpha, V1)	B.1.1.7
EC2EBDEFCLL	SURVEILLANCE	EC2EBDEFCLL	OL706520	EPI_ISL_7156742	20I (Alpha, V1)	B.1.1.7
EC2EC542E3F	SURVEILLANCE	EC2EC542E3F	OL706546	EPI_ISL_7156688	20I (Alpha, V1)	B.1.1.7
EC3067228HT	SURVEILLANCE	EC3067228HT	OL706564	EPI_ISL_7156810	20I (Alpha, V1)	B.1.1.7
EC3067249HH	SURVEILLANCE	EC3067249HH	OL706565	EPI_ISL_7156923	20J (Gamma, V3)	P.1
EC3382F7442	SURVEILLANCE	EC3382F7442	OL706515	EPI_ISL_7156339	20I (Alpha, V1)	B.1.1.7
EC34A8A75WX	SURVEILLANCE	EC34A8A75WX	OL706566	EPI_ISL_7156811	20I (Alpha, V1)	B.1.1.7
EC34AB847UX	SURVEILLANCE	EC34AB847UX	OL706583	EPI_ISL_7156887	20J (Gamma, V3)	P.1
EC3AF8CD7QL	SURVEILLANCE	EC3AF8CD7QL	OL706568	EPI_ISL_7156302	20J (Gamma, V3)	P.1
EC3BED182JU	SURVEILLANCE	EC3BED182JU	OL706569	EPI_ISL_7156812	20I (Alpha, V1)	B.1.1.7
EC3BED920OE	SURVEILLANCE	EC3BED920OE	OL706570	EPI_ISL_7156279	20J (Gamma, V3)	P.1
EC3BFF4E0Y3	SURVEILLANCE	EC3BFF4E0Y3	OL706516	EPI_ISL_7156297	20J (Gamma, V3)	P.1
EC3C17E9BKJ	SURVEILLANCE	EC3C17E9BKJ	OL706585	EPI_ISL_7156837	20I (Alpha, V1)	B.1.1.7
ED52472C6LO	SURVEILLANCE	ED52472C6LO	NA	NA	20I (Alpha, V1)	B.1.1.7
ED52472E4AC	SURVEILLANCE	ED52472E4AC	OL709648	EPI_ISL_7155736	20G	B.1.2
ED5247429UP	SURVEILLANCE	ED5247429UP	NA	NA	20I (Alpha, V1)	B.1.1.7
F17ACF5CCYQ	SURVEILLANCE	F17ACF5CCYQ	OL706547	EPI_ISL_7156806	20I (Alpha, V1)	B.1.1.7
F17ACF994AG	SURVEILLANCE	F17ACF994AG	NA	NA	20J (Gamma, V3)	P.1
F1A754F64IG	SURVEILLANCE	F1A754F64IG	OL706571	EPI_ISL_7156721	20I (Alpha, V1)	B.1.1.7
F1A756792EN	SURVEILLANCE	F1A756792EN	OL706548	EPI_ISL_7156608	20I (Alpha, V1)	B.1.1.7
F4B7C2EFA9V	SURVEILLANCE	F4B7C2EFA9V	OL709611	EPI_ISL_7156654	20G	B.1.2
0043133F09X	SYMPTOMATIC	0043133F09X	OL709613	EPI_ISL_7156166	20G	B.1.2
004BA5BDFBK	SYMPTOMATIC	004BA5BDFBK	OL706506	EPI_ISL_7156241	20G	B.1.2
004BA5C66OP	SYMPTOMATIC	004BA5C66OP	OL706508	EPI_ISL_7156770	20I (Alpha, V1)	B.1.1.7
004BA5D4BTP	SYMPTOMATIC	004BA5D4BTP	OL706509	EPI_ISL_7156839	20I (Alpha, V1)	B.1.1.7
004BA5D72JR	SYMPTOMATIC	004BA5D72JR	OL706510	NA	20I (Alpha, V1)	B.1.1.7
004BA6183RX	SYMPTOMATIC	004BA6183RX	OL706552	NA	20I (Alpha, V1)	B.1.1.7
163C421908A	SYMPTOMATIC	163C421908A	OL709614	EPI_ISL_7156172	20G	B.1.2
163C43E25CK	SYMPTOMATIC	163C43E25CK	NA	NA	20I (Alpha, V1)	B.1.1.7
163F58DD1A4	SYMPTOMATIC	163F58DD1A4	OL709615	EPI_ISL_7155887	20G	B.1.2
26D11E6A6CN	SYMPTOMATIC	26D11E6A6CN	OL706553	EPI_ISL_7156807	20I (Alpha, V1)	B.1.1.7
2C3B5B6D8LM	SYMPTOMATIC	2C3B5B6D8LM	OL706490	EPI_ISL_7156769	20I (Alpha, V1)	B.1.1.7
2C3B5B8FB10	SYMPTOMATIC	2C3B5B8FB10	OL706512	EPI_ISL_7156280	20J (Gamma, V3)	P.1
2C3B5B92EP0	SYMPTOMATIC	2C3B5B92EP0	NA	EPI_ISL_7156928	20I (Alpha, V1)	B.1.1.7
2C3B5C8D9NY	SYMPTOMATIC	2C3B5C8D9NY	OL706492	NA	20I (Alpha, V1)	B.1.1.7
2C42A029BMG	SYMPTOMATIC	2C42A029BMG	OL709619	EPI_ISL_7156406	20G	B.1.2
2C42A1101JJ	SYMPTOMATIC	2C42A1101JJ	OL709620	EPI_ISL_7156423	20G	B.1.2
355CFCF9AJD	SYMPTOMATIC	355CFCF9AJD	NA	NA	20I (Alpha, V1)	B.1.1.7
355CFD320PV	SYMPTOMATIC	355CFD320PV	OL706470	EPI_ISL_7155914	20G	B.1.2
37E1E3BC89V	SYMPTOMATIC	37E1E3BC89V	OL706576	NA	20I (Alpha, V1)	B.1.1.7
3A6D6BF41EZ	SYMPTOMATIC	NA	NA	NA	20I (Alpha, V1)	NA
3A6D6BFF2SG	SYMPTOMATIC	3A6D6BFF2SG	OL709631	EPI_ISL_7156947	20G	B.1.2
3A6D6EEABYF	SYMPTOMATIC	3A6D6EEABYF	OL706535	NA	20I (Alpha, V1)	B.1.1.7
3A6D71043TJ	SYMPTOMATIC	3A6D71043TJ	OL706513	EPI_ISL_7156771	20I (Alpha, V1)	B.1.1.7
55067155FRN	SYMPTOMATIC	55067155FRN	OL706536	EPI_ISL_7156695	20I (Alpha, V1)	B.1.1.7
7B5392096CT	SYMPTOMATIC	7B5392096CT	OL706464	EPI_ISL_7156798	20I (Alpha, V1)	B.1.1.7
7B5392524LD	SYMPTOMATIC	7B5392524LD	OL706480	EPI_ISL_7156692	20I (Alpha, V1)	B.1.1.7
7B5394499CL	SYMPTOMATIC	7B5394499CL	OL706485	EPI_ISL_7156763	20I (Alpha, V1)	B.1.1.7
7B53946D3BF	SYMPTOMATIC	7B53946D3BF	OL706499	EPI_ISL_7156911	20I (Alpha, V1)	B.1.1.7
7B5394915YM	SYMPTOMATIC	7B5394915YM	OL706487	EPI_ISL_7155921	20G	B.1.2
7B5394C95HE	SYMPTOMATIC	7B5394C95HE	OL706488	EPI_ISL_7155790	20G	B.1.2
7B5395F91WN	SYMPTOMATIC	7B5395F91WN	OL706466	EPI_ISL_7156737	20I (Alpha, V1)	B.1.1.7
7B5396023BS	SYMPTOMATIC	7B5396023BS	OL706489	EPI_ISL_7155926	20G	B.1.2
7B53A34FAB8	SYMPTOMATIC	7B53A34FAB8	OL709627	EPI_ISL_7156358	20G	B.1.2
7B53A46ACKW	SYMPTOMATIC	7B53A46ACKW	OL709629	EPI_ISL_7156317	20G	B.1.2
7B53A4A8FRF	SYMPTOMATIC	7B53A4A8FRF	NA	NA	20I (Alpha, V1)	B.1.1.7
7B53A55EDM2	SYMPTOMATIC	7B53A55EDM2	OL706450	EPI_ISL_7155904	20G	B.1.2
BD5C8F7D7SF	SYMPTOMATIC	BD5C8F7D7SF	OL709610	EPI_ISL_7155882	20G	B.1.596
DC3B791C4BE	SYMPTOMATIC	NA	NA	NA	20G	NA
ED43083EFCK	SYMPTOMATIC	ED43083EFCK	OL706528	EPI_ISL_7156780	20I (Alpha, V1)	B.1.1.7
ED430844ASE	SYMPTOMATIC	ED430844ASE	OL706529	EPI_ISL_7156717	20I (Alpha, V1)	B.1.1.7
ED5598E3DUA	SYMPTOMATIC	ED5598E3DUA	OL706505	EPI_ISL_7156779	20I (Alpha, V1)	B.1.1.7
004DED7BEEL	EXPOSED	004DED7BEEL	NA	NA	20I (Alpha, V1)	B.1.1.7
004DED81BZ0	EXPOSED	NA	NA	NA	20I (Alpha, V1)	NA
2C3B57BDFZC	EXPOSED	NA	NA	NA	20I (Alpha, V1)	NA
38113D3E95J	EXPOSED	38113D3E95J	OL706601	NA	20I (Alpha, V1)	B.1.1.7
3A55DA4F4UT	EXPOSED	3A55DA4F4UT	NA	NA	20I (Alpha, V1)	B.1.1.7
524582F97YZ	EXPOSED	524582F97YZ	NA	NA	20I (Alpha, V1)	B.1.1.7
524583F4ABU	EXPOSED	NA	NA	NA	20I (Alpha, V1)	NA
52458556DU0	EXPOSED	NA	NA	NA	20I (Alpha, V1)	NA
636300BD1WD	EXPOSED	636300BD1WD	OL706607	EPI_ISL_7156727	20I (Alpha, V1)	B.1.1.7
004BA77DDTI	SURVEILLANCE	004BA77DDTI	OL706587	EPI_ISL_7156725	20I (Alpha, V1)	B.1.1.7
161B7B4498W	SURVEILLANCE	161B7B4498W	NA	NA	20J (Gamma, V3)	P.1
162660392PT	SURVEILLANCE	162660392PT	NA	NA	20J (Gamma, V3)	P.1
17C36BF563R	SURVEILLANCE	17C36BF563R	NA	NA	20J (Gamma, V3)	P.1
17C370C2EYG	SURVEILLANCE	17C370C2EYG	NA	NA	20I (Alpha, V1)	B.1.1.7
17C38358A2S	SURVEILLANCE	17C38358A2S	NA	NA	20J (Gamma, V3)	P.1
17CCF966FCN	SURVEILLANCE	17CCF966FCN	NA	NA	20J (Gamma, V3)	P.1
17CE03B83ZV	SURVEILLANCE	17CE03B83ZV	NA	NA	20I (Alpha, V1)	B.1.1.7
17CF741E5D5	SURVEILLANCE	17CF741E5D5	NA	NA	20J (Gamma, V3)	P.1
17D059A26MQ	SURVEILLANCE	17D059A26MQ	NA	NA	20J (Gamma, V3)	P.1
17D1511B1NN	SURVEILLANCE	17D1511B1NN	NA	NA	20J (Gamma, V3)	P.1
1A92725BE0N	SURVEILLANCE	1A92725BE0N	NA	NA	20J (Gamma, V3)	P.1
1A93915206U	SURVEILLANCE	1A93915206U	NA	NA	20J (Gamma, V3)	P.1
1A9B32ACFTH	SURVEILLANCE	1A9B32ACFTH	NA	NA	20J (Gamma, V3)	P.1
1A9B3A127JY	SURVEILLANCE	1A9B3A127JY	NA	NA	20J (Gamma, V3)	P.1
1A9D54666FL	SURVEILLANCE	1A9D54666FL	NA	NA	20J (Gamma, V3)	P.1
1AA87B9D8M0	SURVEILLANCE	1AA87B9D8M0	NA	NA	20J (Gamma, V3)	P.1
1AAB72CBD6Q	SURVEILLANCE	1AAB72CBD6Q	NA	NA	20J (Gamma, V3)	P.1
1AAB77B9DVC	SURVEILLANCE	1AAB77B9DVC	NA	NA	20J (Gamma, V3)	P.1
1AAB78F5FCF	SURVEILLANCE	1AAB78F5FCF	NA	NA	20J (Gamma, V3)	P.1
1AACD136APY	SURVEILLANCE	1AACD136APY	NA	NA	20I (Alpha, V1)	B.1.1.7
1AACD46C4AJ	SURVEILLANCE	1AACD46C4AJ	NA	NA	20I (Alpha, V1)	B.1.1.7
1AACD4DB7LV	SURVEILLANCE	1AACD4DB7LV	NA	NA	20I (Alpha, V1)	B.1.1.7
1AB0682DCEY	SURVEILLANCE	1AB0682DCEY	NA	NA	20J (Gamma, V3)	P.1
1AB4E5F76RA	SURVEILLANCE	1AB4E5F76RA	NA	NA	20J (Gamma, V3)	P.1
1AB4E7C4FJQ	SURVEILLANCE	1AB4E7C4FJQ	NA	NA	20I (Alpha, V1)	B.1.1.7
1AB608D1BQ0	SURVEILLANCE	1AB608D1BQ0	NA	NA	20J (Gamma, V3)	P.1
1AB60A7613T	SURVEILLANCE	1AB60A7613T	NA	NA	20J (Gamma, V3)	P.1
1ABA81B97M2	SURVEILLANCE	1ABA81B97M2	NA	NA	20I (Alpha, V1)	B.1.1.7
1ABA881EDRE	SURVEILLANCE	1ABA881EDRE	NA	NA	20I (Alpha, V1)	B.1.1.7
1ABBE0ADCQO	SURVEILLANCE	1ABBE0ADCQO	NA	NA	20I (Alpha, V1)	B.1.1.7
1ABBE1195OR	SURVEILLANCE	1ABBE1195OR	NA	NA	20I (Alpha, V1)	B.1.1.7
1ABBE427DU0	SURVEILLANCE	1ABBE427DU0	NA	NA	20I (Alpha, V1)	B.1.1.7
30509EAA1A0	SURVEILLANCE	30509EAA1A0	NA	NA	20I (Alpha, V1)	B.1.1.7
30514631DRV	SURVEILLANCE	30514631DRV	NA	NA	20J (Gamma, V3)	P.1
3053953D6FQ	SURVEILLANCE	3053953D6FQ	NA	NA	20I (Alpha, V1)	B.1.1.7
3053953E8UJ	SURVEILLANCE	3053953E8UJ	NA	NA	20J (Gamma, V3)	P.1
3053955ABSV	SURVEILLANCE	3053955ABSV	NA	NA	20I (Alpha, V1)	B.1.1.7
3055EB9B4CZ	SURVEILLANCE	3055EB9B4CZ	NA	NA	20J (Gamma, V3)	P.1
3055F0063MQ	SURVEILLANCE	3055F0063MQ	NA	NA	20I (Alpha, V1)	B.1.1.7
3055F0B45IS	SURVEILLANCE	3055F0B45IS	NA	NA	20J (Gamma, V3)	P.1
3059ACEC2JQ	SURVEILLANCE	3059ACEC2JQ	NA	NA	20J (Gamma, V3)	P.1
305E9B39E9A	SURVEILLANCE	305E9B39E9A	NA	NA	20I (Alpha, V1)	B.1.1.7
306351687R3	SURVEILLANCE	306351687R3	NA	NA	20I (Alpha, V1)	B.1.1.7
3279746E5QG	SURVEILLANCE	3279746E5QG	NA	NA	20J (Gamma, V3)	P.1
327978E6705	SURVEILLANCE	327978E6705	NA	NA	20J (Gamma, V3)	P.1
327978F73SP	SURVEILLANCE	327978F73SP	NA	NA	20J (Gamma, V3)	P.1
3279792DEHV	SURVEILLANCE	3279792DEHV	NA	NA	20J (Gamma, V3)	P.1
327AC2A6E1V	SURVEILLANCE	NA	OL709652	EPI_ISL_7156471	20J (Gamma, V3)	NA
327AC5E26HI	SURVEILLANCE	327AC5E26HI	NA	NA	20I (Alpha, V1)	B.1.1.7
327AC8149EM	SURVEILLANCE	327AC8149EM	NA	NA	20J (Gamma, V3)	P.1
327DED86ADH	SURVEILLANCE	327DED86ADH	NA	NA	20J (Gamma, V3)	P.1
327F5B06822	SURVEILLANCE	327F5B06822	NA	NA	20J (Gamma, V3)	P.1
327F5B501LI	SURVEILLANCE	327F5B501LI	NA	NA	20J (Gamma, V3)	P.1
355B7F3FBFI	SURVEILLANCE	355B7F3FBFI	OL706589	EPI_ISL_7156738	20I (Alpha, V1)	B.1.1.7
355B7F423QT	SURVEILLANCE	355B7F423QT	OL706590	EPI_ISL_7156759	20I (Alpha, V1)	B.1.1.7
3A55D8A910P	SURVEILLANCE	3A55D8A910P	OL706644	EPI_ISL_7156734	20I (Alpha, V1)	B.1.1.7
3A573DEB1YO	SURVEILLANCE	3A573DEB1YO	OL706646	EPI_ISL_7155949	20G	B.1.2
3A57449D5NE	SURVEILLANCE	3A57449D5NE	OL706647	EPI_ISL_7155955	20G	B.1.2
3A6D6ED0EI2	SURVEILLANCE	3A6D6ED0EI2	OL706602	NA	20I (Alpha, V1)	B.1.1.7
3E3881091WY	SURVEILLANCE	3E3881091WY	NA	NA	20I (Alpha, V1)	B.1.1.7
3E38814AASN	SURVEILLANCE	3E38814AASN	NA	NA	20I (Alpha, V1)	B.1.1.7
3E38817F5RK	SURVEILLANCE	3E38817F5RK	NA	NA	20I (Alpha, V1)	B.1.1.7
3E3A4907AW7	SURVEILLANCE	NA	NA	NA	20I (Alpha, V1)	NA
3E3A4B638M8	SURVEILLANCE	3E3A4B638M8	NA	NA	20J (Gamma, V3)	P.1
40ABE34326K	SURVEILLANCE	40ABE34326K	NA	NA	20I (Alpha, V1)	B.1.1.7
40BA9A31F5E	SURVEILLANCE	40BA9A31F5E	NA	NA	20I (Alpha, V1)	B.1.1.7
40BA9FDA8YK	SURVEILLANCE	40BA9FDA8YK	NA	NA	20J (Gamma, V3)	P.1
40C20B241SY	SURVEILLANCE	40C20B241SY	NA	NA	20J (Gamma, V3)	P.1
40C20B629TQ	SURVEILLANCE	NA	NA	NA	20I (Alpha, V1)	NA
40C8D4072OC	SURVEILLANCE	40C8D4072OC	NA	NA	20I (Alpha, V1)	B.1.1.7
40C8DDBE3QY	SURVEILLANCE	40C8DDBE3QY	NA	NA	20J (Gamma, V3)	P.1
40CA6D16BWK	SURVEILLANCE	40CA6D16BWK	NA	NA	20I (Alpha, V1)	B.1.1.7
5245822CEPE	SURVEILLANCE	5245822CEPE	NA	NA	20I (Alpha, V1)	B.1.1.7
541DC9889B2	SURVEILLANCE	541DC9889B2	NA	NA	20J (Gamma, V3)	P.1
541DCA938AJ	SURVEILLANCE	541DCA938AJ	NA	NA	20J (Gamma, V3)	P.1
541DCC0001Q	SURVEILLANCE	541DCC0001Q	NA	NA	20J (Gamma, V3)	P.1
6362FBC40RU	SURVEILLANCE	6362FBC40RU	OL706616	EPI_ISL_7156820	20I (Alpha, V1)	B.1.1.7
B9F192861F5	SURVEILLANCE	B9F192861F5	OL706630	EPI_ISL_7155943	20G	B.1.2
B9F2732EBWA	SURVEILLANCE	B9F2732EBWA	OL706617	EPI_ISL_7156821	20I (Alpha, V1)	B.1.1.7
EA89E6BA784	SURVEILLANCE	EA89E6BA784	OL706608	EPI_ISL_7156818	20I (Alpha, V1)	B.1.1.7
EA89E8978WB	SURVEILLANCE	EA89E8978WB	OL706631	EPI_ISL_7156939	20I (Alpha, V1)	B.1.1.7
EA89E89E7P3	SURVEILLANCE	EA89E89E7P3	OL706632	EPI_ISL_7156732	20I (Alpha, V1)	B.1.1.7
EA89E8D63TS	SURVEILLANCE	EA89E8D63TS	OL706609	NA	20I (Alpha, V1)	B.1.1.7
EA89E8E68SG	SURVEILLANCE	EA89E8E68SG	OL706618	EPI_ISL_7156775	20I (Alpha, V1)	B.1.1.7
F17AD0903FX	SURVEILLANCE	F17AD0903FX	NA	NA	20J (Gamma, V3)	P.1
F19908993TG	SURVEILLANCE	F19908993TG	OL706613	EPI_ISL_7156681	20I (Alpha, V1)	B.1.1.7
F1A732D17EV	SURVEILLANCE	F1A732D17EV	OL706610	EPI_ISL_7156728	20I (Alpha, V1)	B.1.1.7
F1A73493CMB	SURVEILLANCE	F1A73493CMB	OL706611	EPI_ISL_7156910	20I (Alpha, V1)	B.1.1.7
F1A7411233O	SURVEILLANCE	F1A7411233O	OL706612	EPI_ISL_7156819	20I (Alpha, V1)	B.1.1.7
F1A751904OX	SURVEILLANCE	F1A751904OX	OL706648	EPI_ISL_7156735	20I (Alpha, V1)	B.1.1.7
FA6B490CEIR	SURVEILLANCE	FA6B490CEIR	OL706620	EPI_ISL_7156885	20I (Alpha, V1)	B.1.1.7
FA6B4E13CS5	SURVEILLANCE	FA6B4E13CS5	OL706633	EPI_ISL_7156306	20J (Gamma, V3)	P.1
FA6C70EA0RC	SURVEILLANCE	FA6C70EA0RC	NA	NA	20I (Alpha, V1)	B.1.1.7
FA6C70F0FCE	SURVEILLANCE	FA6C70F0FCE	NA	NA	20J (Gamma, V3)	P.1
FA6C71047XX	SURVEILLANCE	FA6C71047XX	NA	NA	20J (Gamma, V3)	P.1
FA6C75C659K	SURVEILLANCE	NA	NA	NA	20I (Alpha, V1)	NA
FA6C76103RH	SURVEILLANCE	NA	NA	NA	20J (Gamma, V3)	NA
FA6D685368Y	SURVEILLANCE	FA6D685368Y	OL706649	EPI_ISL_7156736	20I (Alpha, V1)	B.1.1.7
FA6D6A2D58U	SURVEILLANCE	FA6D6A2D58U	OL706621	EPI_ISL_7156262	20G	B.1.2
FA6D6F854LY	SURVEILLANCE	FA6D6F854LY	OL706622	EPI_ISL_7156822	20I (Alpha, V1)	B.1.1.7
FA85267A89A	SURVEILLANCE	FA85267A89A	NA	NA	20J (Gamma, V3)	P.1
FA87F40300A	SURVEILLANCE	FA87F40300A	OL706634	EPI_ISL_7156827	20I (Alpha, V1)	B.1.1.7
FA87F4148F0	SURVEILLANCE	FA87F4148F0	OL706635	EPI_ISL_7156307	20J (Gamma, V3)	P.1
FA8B153F40F	SURVEILLANCE	FA8B153F40F	NA	NA	20I (Alpha, V1)	B.1.1.7
FA8FA777CT6	SURVEILLANCE	FA8FA777CT6	NA	NA	20J (Gamma, V3)	P.1
FA924ADBBPV	SURVEILLANCE	FA924ADBBPV	NA	NA	20J (Gamma, V3)	P.1
FA924D00FT3	SURVEILLANCE	FA924D00FT3	NA	NA	20I (Alpha, V1)	B.1.1.7
FA9592F31FH	SURVEILLANCE	FA9592F31FH	OL706624	EPI_ISL_7156776	20I (Alpha, V1)	B.1.1.7
FA959309FCJ	SURVEILLANCE	FA959309FCJ	OL706625	EPI_ISL_7156824	20I (Alpha, V1)	B.1.1.7
FA9594836C0	SURVEILLANCE	FA9594836C0	OL706626	EPI_ISL_7155937	20G	B.1.596
FA95948EAF6	SURVEILLANCE	FA95948EAF6	OL706636	EPI_ISL_7156765	20I (Alpha, V1)	B.1.1.7
FA9594C4BOH	SURVEILLANCE	FA9594C4BOH	OL706637	EPI_ISL_7156733	20I (Alpha, V1)	B.1.1.7
FA985E39AZW	SURVEILLANCE	FA985E39AZW	OL706638	EPI_ISL_7156785	20I (Alpha, V1)	B.1.1.7
FA98B6C89L8	SURVEILLANCE	FA98B6C89L8	OL706595	EPI_ISL_7156305	20J (Gamma, V3)	P.1
FA98B87D77V	SURVEILLANCE	FA98B87D77V	OL706596	EPI_ISL_7156816	20I (Alpha, V1)	B.1.1.7
FA9A59231O5	SURVEILLANCE	FA9A59231O5	OL706597	EPI_ISL_7156817	20I (Alpha, V1)	B.1.1.7
FA9E2CD0DJU	SURVEILLANCE	FA9E2CD0DJU	OL706639	EPI_ISL_7156766	20I (Alpha, V1)	B.1.1.7
FA9E2CD3BAW	SURVEILLANCE	FA9E2CD3BAW	OL706640	EPI_ISL_7156705	20I (Alpha, V1)	B.1.1.7
FAA1F55F9AK	SURVEILLANCE	FAA1F55F9AK	OL706627	EPI_ISL_7156825	20I (Alpha, V1)	B.1.1.7
FAA4B8136EQ	SURVEILLANCE	FAA4B8136EQ	NA	NA	20J (Gamma, V3)	P.1
FAA894E36W5	SURVEILLANCE	FAA894E36W5	OL706643	EPI_ISL_7156308	20J (Gamma, V3)	P.1
FAAD7ACC2FR	SURVEILLANCE	FAAD7ACC2FR	NA	NA	20J (Gamma, V3)	P.1
FAAD7BD27TO	SURVEILLANCE	FAAD7BD27TO	NA	NA	20J (Gamma, V3)	P.1
FAADF2F0FIS	SURVEILLANCE	FAADF2F0FIS	OL706650	EPI_ISL_7156309	20J (Gamma, V3)	P.1
FAADF3550X2	SURVEILLANCE	FAADF3550X2	OL706651	EPI_ISL_7156777	20I (Alpha, V1)	B.1.1.7
004DED5CCXT	SYMPTOMATIC	004DED5CCXT	NA	NA	20I (Alpha, V1)	B.1.1.7
004DEF205XK	SYMPTOMATIC	004DEF205XK	NA	NA	20I (Alpha, V1)	B.1.1.7
004DEF83BWD	SYMPTOMATIC	NA	OL709651	NA	20I (Alpha, V1)	NA
004DF057FUS	SYMPTOMATIC	004DF057FUS	NA	NA	20I (Alpha, V1)	B.1.1.7
004DF076EAH	SYMPTOMATIC	004DF076EAH	NA	NA	20I (Alpha, V1)	B.1.1.7
163C422B7EJ	SYMPTOMATIC	163C422B7EJ	NA	NA	20I (Alpha, V1)	B.1.1.7
26D11E7DBYI	SYMPTOMATIC	26D11E7DBYI	OL706588	EPI_ISL_7156834	20I (Alpha, V1)	B.1.1.7
2C3B577E80U	SYMPTOMATIC	2C3B577E80U	NA	NA	20I (Alpha, V1)	B.1.1.7
2C3B57966U2	SYMPTOMATIC	NA	NA	NA	20I (Alpha, V1)	NA
2C3B5BB743J	SYMPTOMATIC	2C3B5BB743J	NA	NA	20I (Alpha, V1)	B.1.1.7
38113D8AE7P	SYMPTOMATIC	38113D8AE7P	OL706614	EPI_ISL_7156729	20I (Alpha, V1)	B.1.1.7
38113D96DQA	SYMPTOMATIC	38113D96DQA	OL706615	EPI_ISL_7156730	20I (Alpha, V1)	B.1.1.7
3A55DBC70RN	SYMPTOMATIC	3A55DBC70RN	NA	NA	20I (Alpha, V1)	B.1.1.7
3A574453DTQ	SYMPTOMATIC	3A574453DTQ	OL706628	NA	20I (Alpha, V1)	B.1.1.7
3A6D6EBD9IX	SYMPTOMATIC	3A6D6EBD9IX	OL706592	NA	20I (Alpha, V1)	B.1.1.7
524583EEE90	SYMPTOMATIC	524583EEE90	NA	NA	20I (Alpha, V1)	B.1.1.7
524583FF3UA	SYMPTOMATIC	524583FF3UA	NA	NA	20I (Alpha, V1)	B.1.1.7
524585693FT	SYMPTOMATIC	524585693FT	NA	NA	20I (Alpha, V1)	B.1.1.7
6362FE9F9BJ	SYMPTOMATIC	6362FE9F9BJ	OL706605	EPI_ISL_7156648	20I (Alpha, V1)	B.1.1.7
6362FF25AJJ	SYMPTOMATIC	6362FF25AJJ	OL706593	EPI_ISL_7156814	20I (Alpha, V1)	B.1.1.7
6362FF48157	SYMPTOMATIC	6362FF48157	OL706606	NA	20I (Alpha, V1)	B.1.1.7
E78232766NC	SYMPTOMATIC	E78232766NC	NA	NA	20I (Alpha, V1)	B.1.1.7
163C47082C5	EXPOSED	163C47082C5	NA	NA	20I (Alpha, V1)	B.1.1.7
355CFC3553L	EXPOSED	NA	NA	NA	20I (Alpha, V1)	NA
004DEEF94KT	SURVEILLANCE	004DEEF94KT	NA	NA	20I (Alpha, V1)	B.1.1.7
163C46FF5YV	SURVEILLANCE	163C46FF5YV	NA	NA	20I (Alpha, V1)	B.1.1.7
163C47120IY	SURVEILLANCE	163C47120IY	NA	NA	20I (Alpha, V1)	B.1.1.7
163EEC837RM	SURVEILLANCE	163EEC837RM	NA	NA	20I (Alpha, V1)	B.1.1.7
327E9105AGY	SURVEILLANCE	327E9105AGY	NA	NA	20I (Alpha, V1)	B.1.1.7
355CFCCFC2W	SURVEILLANCE	355CFCCFC2W	NA	NA	20I (Alpha, V1)	B.1.1.7
355CFCD1C45	SURVEILLANCE	355CFCD1C45	NA	NA	20I (Alpha, V1)	B.1.1.7
355CFCD2CIX	SURVEILLANCE	355CFCD2CIX	NA	NA	20I (Alpha, V1)	B.1.1.7
3A628AC62ON	SURVEILLANCE	3A628AC62ON	NA	NA	20I (Alpha, V1)	B.1.1.7
3A63DB2BD8S	SURVEILLANCE	NA	NA	NA	20J (Gamma, V3)	NA
3A63E02DC1G	SURVEILLANCE	NA	NA	NA	20I (Alpha, V1)	NA
3A63E1C811V	SURVEILLANCE	3A63E1C811V	NA	NA	20I (Alpha, V1)	B.1.1.7
40ACD25C3G3	SURVEILLANCE	40ACD25C3G3	NA	NA	20I (Alpha, V1)	B.1.1.7
40B9A5808ZV	SURVEILLANCE	40B9A5808ZV	NA	NA	20J (Gamma, V3)	P.1
5245817CBOH	SURVEILLANCE	5245817CBOH	NA	NA	20I (Alpha, V1)	B.1.1.7
5245869E5JK	SURVEILLANCE	5245869E5JK	NA	NA	20I (Alpha, V1)	B.1.1.7
56D07A6B4Y0	SURVEILLANCE	56D07A6B4Y0	NA	NA	20I (Alpha, V1)	B.1.1.7
69F840650CF	SURVEILLANCE	69F840650CF	NA	NA	20I (Alpha, V1)	B.1.1.7
6A0006F26IA	SURVEILLANCE	6A0006F26IA	NA	NA	20I (Alpha, V1)	B.1.1.7
6A00072290N	SURVEILLANCE	6A00072290N	NA	NA	20I (Alpha, V1)	B.1.1.7
7B3BA140CKH	SURVEILLANCE	NA	NA	NA	20I (Alpha, V1)	NA
7FE68AD5ABH	SURVEILLANCE	7FE68AD5ABH	NA	NA	20I (Alpha, V1)	B.1.1.7
8E2C11E5A0L	SURVEILLANCE	8E2C11E5A0L	NA	NA	20I (Alpha, V1)	B.1.1.7
8E33A69B3FQ	SURVEILLANCE	8E33A69B3FQ	NA	NA	20I (Alpha, V1)	B.1.1.7
163C422FCXW	SYMPTOMATIC	163C422FCXW	NA	NA	20I (Alpha, V1)	B.1.1.7
163EE3F2BTG	SYMPTOMATIC	163EE3F2BTG	NA	NA	20I (Alpha, V1)	B.1.1.7
355CFA07AXS	SYMPTOMATIC	355CFA07AXS	NA	NA	20I (Alpha, V1)	B.1.1.7
355CFA1B3DC	SYMPTOMATIC	355CFA1B3DC	NA	NA	20I (Alpha, V1)	B.1.1.7
3A628ABBD7Z	SYMPTOMATIC	3A628ABBD7Z	NA	NA	20I (Alpha, V1)	B.1.1.7
3A63DD861OR	SYMPTOMATIC	3A63DD861OR	NA	NA	20I (Alpha, V1)	B.1.1.7
3A63DDEF2VD	SYMPTOMATIC	3A63DDEF2VD	NA	NA	20I (Alpha, V1)	B.1.1.7
524581C6FXT	SYMPTOMATIC	524581C6FXT	NA	NA	20I (Alpha, V1)	B.1.1.7
52458232DAN	SYMPTOMATIC	52458232DAN	NA	NA	20I (Alpha, V1)	B.1.1.7
5245831790G	SYMPTOMATIC	5245831790G	NA	NA	20I (Alpha, V1)	B.1.1.7
1642ACA09Q0	SURVEILLANCE	1642ACA09Q0	NA	NA	20I (Alpha, V1)	B.1.1.7
3A628C80DQ8	SURVEILLANCE	NA	OL709655	EPI_ISL_7156472	20I (Alpha, V1)	NA
1642ACE8DYT	SYMPTOMATIC	1642ACE8DYT	NA	NA	20I (Alpha, V1)	B.1.1.7
40ACD777CBF	SYMPTOMATIC	40ACD777CBF	NA	NA	21A (Delta)	AY.3
37DBCC00BVQ	EXPOSED	37DBCC00BVQ	OL709658	EPI_ISL_7156620	21A (Delta)	B.1.617.2
37DBCDB36IK	EXPOSED	37DBCDB36IK	NA	NA	21A (Delta)	AY.3
7B539FA7CO0	EXPOSED	7B539FA7CO0	NA	NA	21A (Delta)	B.1.617.2
7FEC1C4BB65	ONE DAY	7FEC1C4BB65	NA	NA	21A (Delta)	B.1.617.2
B9E6ED4C5UU	ONE DAY	B9E6ED4C5UU	OL709665	EPI_ISL_7156363	21A (Delta)	B.1.617.2
1642AEADFTN	SURVEILLANCE	1642AEADFTN	NA	NA	21A (Delta)	B.1.617.2
1642B20B7SR	SURVEILLANCE	1642B20B7SR	OL709661	NA	21A (Delta)	B.1.617.2
26D1288880I	SURVEILLANCE	NA	NA	NA	21A (Delta)	NA
2C367AAAE2F	SURVEILLANCE	2C367AAAE2F	OL709664	EPI_ISL_7156360	21A (Delta)	B.1.617.2
2DD0A8EB3MR	SURVEILLANCE	2DD0A8EB3MR	NA	NA	21A (Delta)	B.1.617.2
305B8EBE0VI	SURVEILLANCE	305B8EBE0VI	NA	NA	21A (Delta)	B.1.617.2
3285F09D9JJ	SURVEILLANCE	3285F09D9JJ	NA	NA	21A (Delta)	B.1.617.2
3285F2521RB	SURVEILLANCE	3285F2521RB	OL709673	NA	21A (Delta)	B.1.617.2
3285F272CJC	SURVEILLANCE	3285F272CJC	NA	NA	21A (Delta)	B.1.617.2
355CFB2422Y	SURVEILLANCE	355CFB2422Y	NA	NA	21A (Delta)	AY.3
37DBC95266O	SURVEILLANCE	37DBC95266O	NA	NA	21A (Delta)	AY.3
37DBC96EDKD	SURVEILLANCE	37DBC96EDKD	NA	NA	21A (Delta)	B.1.617.2
37DBCD88D3J	SURVEILLANCE	37DBCD88D3J	NA	NA	21A (Delta)	B.1.617.2
37DBCDD355O	SURVEILLANCE	NA	OL709656	NA	21A (Delta)	NA
37DBCDD5AJZ	SURVEILLANCE	37DBCDD5AJZ	NA	NA	21A (Delta)	B.1.617.2
37DBCEE37GB	SURVEILLANCE	37DBCEE37GB	NA	NA	21A (Delta)	B.1.617.2
37E29B288IM	SURVEILLANCE	37E29B288IM	NA	NA	21A (Delta)	B.1.617.2
67330752FCV	SURVEILLANCE	67330752FCV	NA	NA	21A (Delta)	B.1.617.2
6733075A40H	SURVEILLANCE	6733075A40H	OL709660	NA	21A (Delta)	B.1.617.2
6735A6550AQ	SURVEILLANCE	6735A6550AQ	OL709674	NA	21A (Delta)	B.1.617.2
6735A7BE30G	SURVEILLANCE	6735A7BE30G	NA	NA	21A (Delta)	B.1.617.2
6B5444CCFEJ	SURVEILLANCE	6B5444CCFEJ	NA	NA	21A (Delta)	B.1.617.2
6B544FA90Y1	SURVEILLANCE	6B544FA90Y1	NA	NA	21A (Delta)	B.1.617.2
6B545ED0BHB	SURVEILLANCE	6B545ED0BHB	NA	NA	21A (Delta)	B.1.617.2
7B539701BCP	SURVEILLANCE	7B539701BCP	NA	NA	21A (Delta)	B.1.617.2
7B539D230UP	SURVEILLANCE	7B539D230UP	NA	NA	21A (Delta)	B.1.617.2
7B539DF90CG	SURVEILLANCE	7B539DF90CG	NA	NA	21A (Delta)	AY.3
7B539DFAF3N	SURVEILLANCE	7B539DFAF3N	NA	NA	21A (Delta)	B.1.617.2
7B539E128HE	SURVEILLANCE	7B539E128HE	NA	NA	21A (Delta)	B.1.617.2
7B539E191JO	SURVEILLANCE	7B539E191JO	OL709662	EPI_ISL_7156680	21A (Delta)	B.1.617.2
7B539E42CFZ	SURVEILLANCE	7B539E42CFZ	NA	NA	21A (Delta)	B.1.617.2
7B539E4B1N7	SURVEILLANCE	7B539E4B1N7	NA	NA	21A (Delta)	B.1.617.2
7B539E6EEUN	SURVEILLANCE	7B539E6EEUN	OL709671	EPI_ISL_7156325	21A (Delta)	B.1.617.2
7B539E774WR	SURVEILLANCE	NA	NA	NA	21A (Delta)	NA
7B539F968YF	SURVEILLANCE	7B539F968YF	NA	NA	21A (Delta)	B.1.617.2
7B539FBF3H0	SURVEILLANCE	7B539FBF3H0	NA	NA	21A (Delta)	B.1.617.2
7B539FD2AUA	SURVEILLANCE	7B539FD2AUA	NA	NA	21A (Delta)	B.1.617.2
7B539FF76RV	SURVEILLANCE	7B539FF76RV	NA	NA	21A (Delta)	B.1.617.2
7B539FFFDPU	SURVEILLANCE	7B539FFFDPU	NA	NA	21A (Delta)	B.1.617.2
7B53A0EDBTE	SURVEILLANCE	7B53A0EDBTE	NA	NA	21A (Delta)	B.1.617.2
7B53A1EE87E	SURVEILLANCE	7B53A1EE87E	NA	NA	21A (Delta)	B.1.617.2
7FE654C0EXR	SURVEILLANCE	7FE654C0EXR	OL709657	NA	21A (Delta)	B.1.617.2
7FE655F46CE	SURVEILLANCE	7FE655F46CE	NA	EPI_ISL_7156464	21A (Delta)	B.1.617.2
7FEC16B02HZ	SURVEILLANCE	7FEC16B02HZ	NA	NA	21A (Delta)	B.1.617.2
AB5564FC5AA	SURVEILLANCE	AB5564FC5AA	NA	NA	21A (Delta)	B.1.617.2
AB5565D78KP	SURVEILLANCE	AB5565D78KP	NA	NA	21A (Delta)	B.1.617.2
AB5566047OO	SURVEILLANCE	NA	OL709663	NA	21A (Delta)	NA
AB5888CA0IF	SURVEILLANCE	AB5888CA0IF	NA	NA	21A (Delta)	B.1.617.2
AB588C573R1	SURVEILLANCE	NA	NA	NA	21A (Delta)	NA
AB588C935OZ	SURVEILLANCE	AB588C935OZ	OL709670	EPI_ISL_7156945	21A (Delta)	B.1.617.2
37DBC92FCWO	SYMPTOMATIC	37DBC92FCWO	NA	NA	21A (Delta)	B.1.617.2
37DBC9CBBAK	SYMPTOMATIC	37DBC9CBBAK	NA	NA	21A (Delta)	B.1.617.2
37DBCF2BCIF	SYMPTOMATIC	37DBCF2BCIF	NA	NA	21A (Delta)	B.1.617.2
37E29B480M4	SYMPTOMATIC	37E29B480M4	NA	NA	21A (Delta)	B.1.617.2
37E29CB22FA	SYMPTOMATIC	37E29CB22FA	OL709669	NA	21A (Delta)	B.1.617.2
37E29CC17HB	SYMPTOMATIC	37E29CC17HB	NA	NA	21A (Delta)	B.1.617.2
7B539D357R7	SYMPTOMATIC	7B539D357R7	NA	NA	21A (Delta)	B.1.617.2
7B539D4BCVB	SYMPTOMATIC	7B539D4BCVB	NA	NA	21A (Delta)	B.1.617.2
7B539D518Z1	SYMPTOMATIC	7B539D518Z1	OL709659	EPI_ISL_7156461	21A (Delta)	B.1.617.2
7B539D55BMM	SYMPTOMATIC	7B539D55BMM	NA	NA	21A (Delta)	B.1.617.2
7B539F8CD80	SYMPTOMATIC	NA	OL709667	EPI_ISL_7156480	21A (Delta)	NA
7B539FC1EVB	SYMPTOMATIC	7B539FC1EVB	OL709668	NA	21A (Delta)	B.1.617.2
7B539FCC7UN	SYMPTOMATIC	7B539FCC7UN	NA	NA	21A (Delta)	B.1.617.2
7B539FCD49E	SYMPTOMATIC	7B539FCD49E	NA	NA	21A (Delta)	B.1.617.2
7B53A000DPH	SYMPTOMATIC	7B53A000DPH	OL709672	EPI_ISL_7156354	21A (Delta)	B.1.617.2
7B53A1EAF50	SYMPTOMATIC	7B53A1EAF50	NA	NA	21A (Delta)	B.1.617.2
E7818EF1BDH	SYMPTOMATIC	E7818EF1BDH	NA	NA	21A (Delta)	B.1.617.2
552DB0715WC	EXPOSED	552DB0715WC	OL709686	EPI_ISL_7156687	21A (Delta)	B.1.617.2
552DB0AA1OC	EXPOSED	NA	NA	NA	21A (Delta)	NA
C5BF59AF4AD	EXPOSED	C5BF59AF4AD	NA	NA	21A (Delta)	B.1.617.2
C5BF615250X	EXPOSED	C5BF615250X	OL709691	EPI_ISL_7156904	21A (Delta)	B.1.617.2
C5BF6179D1P	EXPOSED	C5BF6179D1P	NA	NA	21A (Delta)	B.1.617.2
C5BF6190C9K	EXPOSED	C5BF6190C9K	NA	NA	21A (Delta)	B.1.617.2
C5BF6194ELD	EXPOSED	C5BF6194ELD	NA	NA	21A (Delta)	B.1.617.2
C5BF619A2QP	EXPOSED	C5BF619A2QP	NA	NA	21A (Delta)	B.1.617.2
C5BF61A61CW	EXPOSED	C5BF61A61CW	NA	NA	21A (Delta)	B.1.617.2
CF2142EEFM4	EXPOSED	CF2142EEFM4	NA	NA	21A (Delta)	B.1.617.2
CF2145685Q7	EXPOSED	CF2145685Q7	OL709713	NA	21A (Delta)	B.1.617.2
DDBCA83F2IB	EXPOSED	DDBCA83F2IB	NA	NA	21A (Delta)	B.1.617.2
DDBCAD174OJ	EXPOSED	DDBCAD174OJ	NA	NA	21A (Delta)	B.1.617.2
682429E1FVO	ONE DAY	682429E1FVO	NA	NA	21A (Delta)	B.1.617.2
026462207EP	SURVEILLANCE	026462207EP	NA	NA	21A (Delta)	B.1.617.2
0264625C55P	SURVEILLANCE	0264625C55P	NA	NA	21A (Delta)	B.1.617.2
026467381ZL	SURVEILLANCE	026467381ZL	NA	NA	21A (Delta)	B.1.617.2
02646749AIK	SURVEILLANCE	02646749AIK	NA	NA	21A (Delta)	B.1.617.2
154C33376KX	SURVEILLANCE	154C33376KX	NA	NA	21A (Delta)	B.1.617.2
163F55FD7OH	SURVEILLANCE	163F55FD7OH	OL709678	NA	21A (Delta)	B.1.617.2
1642B2292GH	SURVEILLANCE	1642B2292GH	NA	NA	21A (Delta)	B.1.617.2
17C673BD1OE	SURVEILLANCE	17C673BD1OE	OL709706	NA	21A (Delta)	B.1.617.2
17C6757C5HA	SURVEILLANCE	17C6757C5HA	NA	NA	21A (Delta)	B.1.617.2
18347B110G6	SURVEILLANCE	18347B110G6	OL709728	NA	21A (Delta)	B.1.617.2
26D11E2E8RN	SURVEILLANCE	26D11E2E8RN	NA	NA	21A (Delta)	B.1.617.2
292DD1211MH	SURVEILLANCE	292DD1211MH	NA	NA	21A (Delta)	B.1.617.2
328332604WP	SURVEILLANCE	NA	OL709726	NA	21A (Delta)	NA
37DBC9AD1KM	SURVEILLANCE	NA	NA	NA	21A (Delta)	NA
3E320F3CAPQ	SURVEILLANCE	3E320F3CAPQ	NA	NA	21A (Delta)	B.1.617.2
40C7DBEFDAK	SURVEILLANCE	40C7DBEFDAK	NA	NA	21A (Delta)	B.1.617.2
40C7DBF6FES	SURVEILLANCE	40C7DBF6FES	NA	NA	21A (Delta)	B.1.1
40C7DBFD7DB	SURVEILLANCE	40C7DBFD7DB	NA	NA	21A (Delta)	B.1.617.2
40C7E060BGA	SURVEILLANCE	40C7E060BGA	NA	NA	21A (Delta)	B.1.617.2
40C7E06F1CJ	SURVEILLANCE	40C7E06F1CJ	NA	NA	21A (Delta)	B.1.617.2
40C7E73EBCA	SURVEILLANCE	40C7E73EBCA	NA	NA	21A (Delta)	B.1.617.2
541F5B3B09S	SURVEILLANCE	541F5B3B09S	NA	NA	21A (Delta)	B.1.617.2
5426FCC15ZS	SURVEILLANCE	5426FCC15ZS	NA	NA	21A (Delta)	B.1.617.2
542797CF2S9	SURVEILLANCE	NA	NA	NA	21A (Delta)	NA
54279CA99XQ	SURVEILLANCE	54279CA99XQ	NA	NA	21A (Delta)	B.1.617.2
54279CB7BCR	SURVEILLANCE	54279CB7BCR	NA	NA	21A (Delta)	B.1.617.2
552DABA3230	SURVEILLANCE	552DABA3230	NA	NA	21A (Delta)	B.1.617.2
552DABC75OH	SURVEILLANCE	552DABC75OH	NA	NA	21A (Delta)	B.1.617.2
552DAEAFD0C	SURVEILLANCE	552DAEAFD0C	NA	NA	21A (Delta)	B.1.617.2
552DAEC8CFV	SURVEILLANCE	552DAEC8CFV	NA	NA	21A (Delta)	B.1.617.2
552DAED0CSK	SURVEILLANCE	552DAED0CSK	NA	NA	21A (Delta)	B.1.617.2
552DAEF37H7	SURVEILLANCE	NA	NA	NA	21A (Delta)	NA
552DB04664S	SURVEILLANCE	552DB04664S	NA	NA	21A (Delta)	B.1.617.2
552DB06B9FL	SURVEILLANCE	NA	NA	NA	21A (Delta)	NA
552DB06C99F	SURVEILLANCE	552DB06C99F	NA	NA	21A (Delta)	B.1.617.2
552DB078246	SURVEILLANCE	552DB078246	NA	NA	21A (Delta)	B.1.617.2
552DB0791BS	SURVEILLANCE	552DB0791BS	NA	NA	21A (Delta)	AY.3
552DB0A260W	SURVEILLANCE	552DB0A260W	NA	NA	21A (Delta)	B.1.617.2
552DB0CBD2K	SURVEILLANCE	552DB0CBD2K	NA	NA	21A (Delta)	B.1.617.2
5.53e+208	SURVEILLANCE	5.53e+208	NA	NA	21A (Delta)	B.1.617.2
56D071DAAXY	SURVEILLANCE	56D071DAAXY	OL709718	EPI_ISL_7156600	21A (Delta)	B.1.617.2
56D24B65BLI	SURVEILLANCE	56D24B65BLI	NA	NA	21A (Delta)	B.1.617.2
56E8154C0LP	SURVEILLANCE	56E8154C0LP	NA	NA	21A (Delta)	B.1.617.2
6362F963EE2	SURVEILLANCE	6362F963EE2	NA	NA	21A (Delta)	B.1.617.2
6734E22EEEP	SURVEILLANCE	6734E22EEEP	NA	NA	21A (Delta)	B.1.617.2
6734E4E5BWS	SURVEILLANCE	6734E4E5BWS	NA	NA	21A (Delta)	B.1.617.2
6734E7B1CM6	SURVEILLANCE	6734E7B1CM6	NA	NA	21A (Delta)	B.1.617.2
6736B02B0Y6	SURVEILLANCE	6736B02B0Y6	NA	NA	21A (Delta)	B.1.617.2
6736B31454K	SURVEILLANCE	6736B31454K	NA	NA	21A (Delta)	B.1.617.2
6736B319AI8	SURVEILLANCE	6736B319AI8	NA	NA	21A (Delta)	B.1.617.2
6736B4970SF	SURVEILLANCE	6736B4970SF	OL709685	EPI_ISL_7156661	21A (Delta)	B.1.617.2
6736B4A25WL	SURVEILLANCE	6736B4A25WL	NA	NA	21A (Delta)	B.1.617.2
6736B4BB3ES	SURVEILLANCE	6736B4BB3ES	NA	NA	21A (Delta)	B.1.617.2
6736B4BE0ZZ	SURVEILLANCE	NA	NA	NA	21A (Delta)	NA
680B75E57H0	SURVEILLANCE	680B75E57H0	NA	NA	21A (Delta)	B.1.617.2
68112E79B3X	SURVEILLANCE	68112E79B3X	OL709719	EPI_ISL_7156314	21A (Delta)	B.1.617.2
681BE2978RD	SURVEILLANCE	681BE2978RD	NA	NA	21A (Delta)	B.1.617.2
681BE2C39NT	SURVEILLANCE	681BE2C39NT	NA	NA	21A (Delta)	B.1.617.2
681BE8DD7T3	SURVEILLANCE	681BE8DD7T3	NA	NA	21A (Delta)	B.1.617.2
681BE995CKS	SURVEILLANCE	681BE995CKS	NA	NA	21A (Delta)	B.1.617.2
681E9BBD034	SURVEILLANCE	681E9BBD034	NA	NA	21A (Delta)	B.1.617.2
6822F6D8B9M	SURVEILLANCE	NA	OL709679	EPI_ISL_7156553	21A (Delta)	NA
6822F7B11NC	SURVEILLANCE	6822F7B11NC	NA	NA	21A (Delta)	B.1.617.2
6822F84F3F6	SURVEILLANCE	6822F84F3F6	OL709684	EPI_ISL_7156594	21A (Delta)	B.1.617.2
682429A8DHI	SURVEILLANCE	682429A8DHI	NA	NA	21A (Delta)	B.1.617.2
682523123J6	SURVEILLANCE	682523123J6	OL709707	NA	21A (Delta)	B.1.617.2
6825245E49T	SURVEILLANCE	6825245E49T	NA	NA	21A (Delta)	B.1.617.2
6828A742ECK	SURVEILLANCE	6828A742ECK	OL709680	NA	21A (Delta)	B.1.617.2
6A0015FCDUE	SURVEILLANCE	6A0015FCDUE	NA	NA	21A (Delta)	B.1.617.2
7B537EC94VN	SURVEILLANCE	7B537EC94VN	NA	NA	21A (Delta)	B.1.617.2
7B537ECA52B	SURVEILLANCE	7B537ECA52B	NA	NA	21A (Delta)	B.1.617.2
7B537EF92OR	SURVEILLANCE	7B537EF92OR	NA	NA	21A (Delta)	B.1.617.2
7B5385EDE21	SURVEILLANCE	7B5385EDE21	NA	NA	21A (Delta)	B.1.617.2
7B53860BEN0	SURVEILLANCE	7B53860BEN0	NA	NA	21A (Delta)	AY.3
7B538CB5AGC	SURVEILLANCE	7B538CB5AGC	OL709704	NA	21A (Delta)	B.1.617.2
7B539D1F9FM	SURVEILLANCE	7B539D1F9FM	NA	NA	21A (Delta)	B.1.617.2
7B539D869R0	SURVEILLANCE	7B539D869R0	NA	NA	21A (Delta)	B.1.617.2
7B53A086CJF	SURVEILLANCE	7B53A086CJF	OL709676	EPI_ISL_7156950	21A (Delta)	AY.2
7B53A08D7OB	SURVEILLANCE	7B53A08D7OB	OL709677	NA	21A (Delta)	B.1.617.2
7B53A200CSM	SURVEILLANCE	7B53A200CSM	NA	NA	21A (Delta)	B.1.617.2
7D4CA8B84MP	SURVEILLANCE	7D4CA8B84MP	NA	NA	21A (Delta)	AY.3
7D4D55C67VR	SURVEILLANCE	7D4D55C67VR	NA	NA	21A (Delta)	B.1.617.2
7D4D9F9578C	SURVEILLANCE	7D4D9F9578C	NA	NA	21A (Delta)	B.1.617.2
7FE888D51LO	SURVEILLANCE	7FE888D51LO	OL709708	NA	21A (Delta)	B.1.617.2
7FEE5F229OK	SURVEILLANCE	7FEE5F229OK	OL709709	NA	21A (Delta)	AY.3
7FF5B2B3290	SURVEILLANCE	7FF5B2B3290	NA	EPI_ISL_7156645	21A (Delta)	B.1.617.2
7FF7B38E2JW	SURVEILLANCE	7FF7B38E2JW	NA	NA	20I (Alpha, V1)	B.1.1.7
8E2E08E3AVO	SURVEILLANCE	8E2E08E3AVO	OL709710	NA	21A (Delta)	B.1.617.2
9CCC71C15DZ	SURVEILLANCE	9CCC71C15DZ	NA	NA	21A (Delta)	B.1.617.2
9CCC780D3VP	SURVEILLANCE	9CCC780D3VP	NA	NA	21A (Delta)	B.1.617.2
9CCDFA503JZ	SURVEILLANCE	9CCDFA503JZ	NA	NA	21A (Delta)	B.1.617.2
9CCDFF0672X	SURVEILLANCE	NA	NA	NA	21A (Delta)	NA
9CDAACC366A	SURVEILLANCE	9CDAACC366A	NA	NA	21A (Delta)	B.1.617.2
A92244142RP	SURVEILLANCE	A92244142RP	NA	NA	21A (Delta)	B.1.617.2
AB4A2C3FBUD	SURVEILLANCE	AB4A2C3FBUD	OL709699	NA	21A (Delta)	B.1.617.2
AB53C81A7PM	SURVEILLANCE	AB53C81A7PM	OL709700	NA	21A (Delta)	B.1.617.2
AB5563599HJ	SURVEILLANCE	AB5563599HJ	NA	NA	21A (Delta)	B.1.617.2
AB56D3B384B	SURVEILLANCE	AB56D3B384B	NA	NA	21A (Delta)	AY.3
AB595877ECV	SURVEILLANCE	AB595877ECV	NA	NA	21A (Delta)	B.1.617.2
B9E6EC715KC	SURVEILLANCE	B9E6EC715KC	OL709675	NA	21A (Delta)	B.1.617.2
C5BF5AE0B6R	SURVEILLANCE	C5BF5AE0B6R	OL709687	NA	21A (Delta)	B.1.617.2
C5BF5B396NF	SURVEILLANCE	C5BF5B396NF	NA	NA	21A (Delta)	B.1.617.2
C5BF6193BMN	SURVEILLANCE	C5BF6193BMN	OL709692	EPI_ISL_7156312	21A (Delta)	B.1.617.2
C5BF632D3F3	SURVEILLANCE	C5BF632D3F3	NA	NA	21A (Delta)	B.1.617.2
C5BF635D40E	SURVEILLANCE	C5BF635D40E	NA	NA	21A (Delta)	AY.3
C5BF636F1PR	SURVEILLANCE	C5BF636F1PR	NA	NA	21A (Delta)	B.1.617.2
CB7CE074687	SURVEILLANCE	CB7CE074687	NA	NA	21A (Delta)	B.1.617.2
CF1CE9E7DY0	SURVEILLANCE	CF1CE9E7DY0	NA	NA	21A (Delta)	AY.3
CF1CF043AFK	SURVEILLANCE	NA	OL709693	EPI_ISL_7156543	21A (Delta)	NA
CF1CF0602IQ	SURVEILLANCE	CF1CF0602IQ	NA	NA	21A (Delta)	B.1.617.2
CF1CF4036PX	SURVEILLANCE	CF1CF4036PX	NA	NA	21A (Delta)	B.1.617.2
CF1CF5600KG	SURVEILLANCE	CF1CF5600KG	NA	NA	20I (Alpha, V1)	B.1.1.7
CF2142FD2VO	SURVEILLANCE	CF2142FD2VO	OL709711	NA	21A (Delta)	B.1.617.2
CF21437567N	SURVEILLANCE	CF21437567N	NA	NA	21A (Delta)	B.1.617.2
CF2144FF4VV	SURVEILLANCE	CF2144FF4VV	OL709714	NA	21A (Delta)	B.1.617.2
CF21454402X	SURVEILLANCE	CF21454402X	OL709712	NA	21A (Delta)	B.1.617.2
CF21455F9CA	SURVEILLANCE	CF21455F9CA	NA	NA	21A (Delta)	B.1.617.2
CF3BCB62ECM	SURVEILLANCE	CF3BCB62ECM	OL709715	NA	21A (Delta)	B.1.617.2
D96A6328ANY	SURVEILLANCE	D96A6328ANY	NA	NA	21A (Delta)	B.1.617.2
DD794B052CI	SURVEILLANCE	DD794B052CI	NA	NA	21A (Delta)	B.1.617.2
DD794B3A6L9	SURVEILLANCE	DD794B3A6L9	NA	NA	21A (Delta)	B.1.617.2
DD794BA027X	SURVEILLANCE	DD794BA027X	NA	NA	21A (Delta)	B.1.617.2
DD794CBBFSK	SURVEILLANCE	DD794CBBFSK	OL709720	NA	21A (Delta)	B.1.617.2
DD854BE38MC	SURVEILLANCE	DD854BE38MC	NA	NA	21A (Delta)	B.1.617.2
DD854D01DWP	SURVEILLANCE	DD854D01DWP	NA	NA	21A (Delta)	B.1.617.2
DD854D4C98L	SURVEILLANCE	DD854D4C98L	OL709724	EPI_ISL_7156927	21A (Delta)	B.1.617.2
DD86A43C0CI	SURVEILLANCE	DD86A43C0CI	OL709701	EPI_ISL_7156277	21A (Delta)	B.1.617.2
DD87BFF33YG	SURVEILLANCE	DD87BFF33YG	NA	NA	21A (Delta)	B.1.617.2
DD8B706C4KY	SURVEILLANCE	DD8B706C4KY	OL709727	EPI_ISL_7156664	21A (Delta)	B.1.617.2
DD8C83A333C	SURVEILLANCE	DD8C83A333C	NA	NA	21A (Delta)	B.1.617.2
DDBCA86E9NS	SURVEILLANCE	DDBCA86E9NS	NA	NA	21A (Delta)	B.1.617.2
DDBCA9530Y0	SURVEILLANCE	DDBCA9530Y0	NA	NA	21A (Delta)	B.1.617.2
DDBCA95CDN3	SURVEILLANCE	DDBCA95CDN3	NA	NA	21A (Delta)	B.1.617.2
DDBCAACD345	SURVEILLANCE	DDBCAACD345	NA	NA	21A (Delta)	B.1.617.2
DDBCAADFBSH	SURVEILLANCE	DDBCAADFBSH	NA	NA	21A (Delta)	B.1.617.2
DDBCAAECB9M	SURVEILLANCE	DDBCAAECB9M	NA	NA	21A (Delta)	B.1.617.2
DDBCACEBEWO	SURVEILLANCE	DDBCACEBEWO	NA	NA	21A (Delta)	B.1.617.2
DDBCAD0C3AJ	SURVEILLANCE	DDBCAD0C3AJ	NA	NA	21A (Delta)	B.1.617.2
DDBCAD10EPX	SURVEILLANCE	DDBCAD10EPX	NA	NA	21A (Delta)	B.1.617.2
DDBCAE5CCCF	SURVEILLANCE	DDBCAE5CCCF	NA	NA	21A (Delta)	B.1.617.2
EC5934C9FNY	SURVEILLANCE	EC5934C9FNY	OL709723	EPI_ISL_7156598	21A (Delta)	B.1.617.2
F19A7BB4BTI	SURVEILLANCE	F19A7BB4BTI	NA	NA	21A (Delta)	AY.3
F3B99B30ESJ	SURVEILLANCE	F3B99B30ESJ	NA	NA	21A (Delta)	B.1.617.2
F3B99EC62QO	SURVEILLANCE	F3B99EC62QO	NA	NA	21A (Delta)	B.1.617.2
F3B9A15A37Y	SURVEILLANCE	F3B9A15A37Y	NA	NA	21A (Delta)	AY.3
F3B9A5383FY	SURVEILLANCE	F3B9A5383FY	NA	NA	21A (Delta)	B.1.617.2
F3B9AC3E0OW	SURVEILLANCE	F3B9AC3E0OW	NA	NA	21A (Delta)	B.1.617.2
F3B9B9C34KG	SURVEILLANCE	F3B9B9C34KG	NA	NA	21A (Delta)	AY.3
F3B9BE87669	SURVEILLANCE	F3B9BE87669	NA	NA	21A (Delta)	AY.3
F40C85841ES	SURVEILLANCE	F40C85841ES	NA	NA	21A (Delta)	B.1.617.2
F4114855ESB	SURVEILLANCE	F4114855ESB	NA	NA	21A (Delta)	B.1.617.2
FAA50B599TF	SURVEILLANCE	FAA50B599TF	NA	NA	21A (Delta)	B.1.617.2
FAA50C37EMV	SURVEILLANCE	FAA50C37EMV	NA	NA	21A (Delta)	B.1.617.2
FAA51436ASJ	SURVEILLANCE	FAA51436ASJ	NA	NA	21A (Delta)	B.1.617.2
FCDEF6141IQ	SURVEILLANCE	FCDEF6141IQ	OL709725	NA	21A (Delta)	B.1.617.2
FCDEF9038M5	SURVEILLANCE	FCDEF9038M5	NA	NA	21A (Delta)	B.1.617.2
FCFE39179BW	SURVEILLANCE	FCFE39179BW	NA	NA	21A (Delta)	B.1.617.2
FD0214505YQ	SURVEILLANCE	FD0214505YQ	NA	NA	21A (Delta)	B.1.617.2
26D11E036Z1	SYMPTOMATIC	26D11E036Z1	OL709716	NA	21A (Delta)	B.1.617.2
26D11FB4B0W	SYMPTOMATIC	26D11FB4B0W	NA	NA	21A (Delta)	B.1.617.2
26D12772CYB	SYMPTOMATIC	26D12772CYB	NA	NA	21A (Delta)	AY.3
355CFEBB2AE	SYMPTOMATIC	355CFEBB2AE	NA	NA	21A (Delta)	B.1.617.2
355CFF099QL	SYMPTOMATIC	NA	NA	NA	21A (Delta)	NA
40C7DBFE7WX	SYMPTOMATIC	40C7DBFE7WX	OL709697	EPI_ISL_7156350	21A (Delta)	B.1.617.2
40C7DE3B8DR	SYMPTOMATIC	40C7DE3B8DR	OL709698	NA	21A (Delta)	B.1.617.2
40C7E7251CG	SYMPTOMATIC	40C7E7251CG	OL709689	EPI_ISL_7156338	21A (Delta)	B.1.617.2
40C7E987DIS	SYMPTOMATIC	40C7E987DIS	NA	NA	21A (Delta)	B.1.617.2
552DAEAAEWQ	SYMPTOMATIC	552DAEAAEWQ	NA	NA	21A (Delta)	B.1.617.2
552DAEF67T3	SYMPTOMATIC	552DAEF67T3	NA	NA	21A (Delta)	B.1.617.2
6362F9E0CT1	SYMPTOMATIC	6362F9E0CT1	NA	NA	21A (Delta)	B.1.617.2
6736B0F95EK	SYMPTOMATIC	6736B0F95EK	NA	NA	21A (Delta)	B.1.617.2
6736B28A1AH	SYMPTOMATIC	6736B28A1AH	OL709690	EPI_ISL_7156272	21A (Delta)	B.1.617.2
7B537F128K5	SYMPTOMATIC	7B537F128K5	NA	NA	21A (Delta)	AY.3
7B538743B0H	SYMPTOMATIC	7B538743B0H	OL709695	NA	21A (Delta)	B.1
7B538CBD84M	SYMPTOMATIC	7B538CBD84M	OL709705	NA	21A (Delta)	B.1.617.2
C5BF59965JK	SYMPTOMATIC	C5BF59965JK	NA	NA	21A (Delta)	B.1.617.2
C5BF638EE5A	SYMPTOMATIC	C5BF638EE5A	OL709688	EPI_ISL_7156366	21A (Delta)	B.1.617.2
DD8C83FC2MR	SYMPTOMATIC	DD8C83FC2MR	NA	NA	21A (Delta)	B.1.617.2
DDBCA728009	SYMPTOMATIC	DDBCA728009	NA	NA	21A (Delta)	B.1.617.2
DDBCA96CFSG	SYMPTOMATIC	DDBCA96CFSG	NA	NA	21A (Delta)	B.1.617.2
F19A8B2B1H0	SYMPTOMATIC	NA	NA	NA	20I (Alpha, V1)	NA
F3B9AC510LD	SYMPTOMATIC	F3B9AC510LD	NA	NA	21A (Delta)	B.1.617.2
F3B9B9894RZ	SYMPTOMATIC	F3B9B9894RZ	OL709721	NA	21A (Delta)	B.1.617.2
F3B9BA59ERM	SYMPTOMATIC	F3B9BA59ERM	NA	NA	21A (Delta)	B.1.617.2
FAA507E7AMV	SYMPTOMATIC	FAA507E7AMV	NA	NA	21A (Delta)	B.1.617.2
FAA50CFFBPT	SYMPTOMATIC	FAA50CFFBPT	NA	NA	21A (Delta)	B.1.617.2
FAA5141DECN	SYMPTOMATIC	FAA5141DECN	NA	NA	21A (Delta)	B.1.617.2
FAA514541G9	SYMPTOMATIC	FAA514541G9	NA	NA	21A (Delta)	B.1.617.2
3EB495822PB	EXPOSED	NA	NA	NA	21A (Delta)	NA
131C65A43KC	SURVEILLANCE	131C65A43KC	NA	NA	21A (Delta)	B.1.617.2
131C699F8PN	SURVEILLANCE	131C699F8PN	NA	NA	21A (Delta)	B.1.617.2
131C6A40ECX	SURVEILLANCE	131C6A40ECX	NA	NA	21A (Delta)	B.1.617.2
153786F383M	SURVEILLANCE	NA	NA	NA	21A (Delta)	NA
1537880BD2R	SURVEILLANCE	NA	NA	NA	21A (Delta)	NA
153788498VL	SURVEILLANCE	153788498VL	NA	NA	21A (Delta)	B.1.617.2
15378850DFU	SURVEILLANCE	15378850DFU	NA	NA	21A (Delta)	B.1.617.2
154F979830A	SURVEILLANCE	154F979830A	NA	NA	21A (Delta)	B.1.617.2
154F981AD97	SURVEILLANCE	NA	NA	NA	21A (Delta)	NA
15521BC20LK	SURVEILLANCE	15521BC20LK	NA	NA	21A (Delta)	B.1.617.2
155D726F31Y	SURVEILLANCE	155D726F31Y	NA	NA	21A (Delta)	B.1.617.2
155D76218QJ	SURVEILLANCE	155D76218QJ	NA	NA	21A (Delta)	B.1.617.2
155D777DAMC	SURVEILLANCE	NA	NA	NA	21A (Delta)	NA
19B743D2FX0	SURVEILLANCE	19B743D2FX0	OL709786	EPI_ISL_7156342	21A (Delta)	B.1.617.2
19B74792FWB	SURVEILLANCE	19B74792FWB	NA	NA	21A (Delta)	B.1.617.2
19B74BD4EZM	SURVEILLANCE	19B74BD4EZM	NA	NA	21A (Delta)	B.1.617.2
19B74E0DB7L	SURVEILLANCE	NA	NA	NA	21A (Delta)	NA
19BEFB5156M	SURVEILLANCE	NA	NA	NA	21A (Delta)	NA
19BEFBA62R3	SURVEILLANCE	NA	NA	NA	21A (Delta)	NA
19BEFC8FEKN	SURVEILLANCE	NA	NA	NA	21A (Delta)	NA
19BEFD2EA08	SURVEILLANCE	NA	NA	NA	21A (Delta)	NA
19BEFF528FR	SURVEILLANCE	19BEFF528FR	NA	NA	21A (Delta)	B.1.617.2
19BEFF63BYM	SURVEILLANCE	NA	NA	EPI_ISL_7156580	21A (Delta)	NA
19C1A729EIK	SURVEILLANCE	19C1A729EIK	OL709729	EPI_ISL_7156362	21A (Delta)	B.1.617.2
19D100A5BEM	SURVEILLANCE	NA	OL709760	EPI_ISL_7156488	21A (Delta)	NA
19D3CC324HG	SURVEILLANCE	19D3CC324HG	OL709761	NA	21A (Delta)	B.1.617.2
19D3CE115HB	SURVEILLANCE	19D3CE115HB	NA	NA	21A (Delta)	B.1.617.2
19D4D90EB5M	SURVEILLANCE	19D4D90EB5M	NA	NA	21A (Delta)	B.1.617.2
19D4DE1D9TM	SURVEILLANCE	NA	NA	NA	21A (Delta)	NA
19DACAB04HU	SURVEILLANCE	NA	NA	NA	21A (Delta)	NA
1A0B481DCDU	SURVEILLANCE	1A0B481DCDU	NA	NA	21A (Delta)	B.1.617.2
1A0B485C9DN	SURVEILLANCE	1A0B485C9DN	NA	NA	21A (Delta)	B.1.617.2
1A172054EHB	SURVEILLANCE	1A172054EHB	OL709731	NA	21A (Delta)	B.1.617.2
1A1720866MZ	SURVEILLANCE	NA	NA	NA	21A (Delta)	NA
1A17221FFYZ	SURVEILLANCE	1A17221FFYZ	OL709732	EPI_ISL_7156465	21A (Delta)	B.1.617.2
1C551F9DEQL	SURVEILLANCE	1C551F9DEQL	OL709790	EPI_ISL_7156459	21A (Delta)	B.1
1C568B1A0NO	SURVEILLANCE	1C568B1A0NO	NA	NA	21A (Delta)	B.1.617.2
1C568B71EKB	SURVEILLANCE	NA	NA	NA	21A (Delta)	NA
1C5CC309BPX	SURVEILLANCE	1C5CC309BPX	NA	NA	21A (Delta)	B.1.617.2
1C5CC33B27K	SURVEILLANCE	1C5CC33B27K	OL709733	EPI_ISL_7156931	21A (Delta)	B.1.617.2
1C5CC3A549K	SURVEILLANCE	1C5CC3A549K	NA	NA	21A (Delta)	B.1.617.2
1C5CC5711I9	SURVEILLANCE	NA	NA	NA	21A (Delta)	NA
1C64F9B56DM	SURVEILLANCE	1C64F9B56DM	NA	NA	21A (Delta)	B.1.617.2
1C64FCF73DP	SURVEILLANCE	NA	NA	NA	21A (Delta)	NA
1C6500093YI	SURVEILLANCE	1C6500093YI	NA	NA	21A (Delta)	B.1.617.2
1CE62BB02VB	SURVEILLANCE	1CE62BB02VB	NA	NA	21A (Delta)	B.1.617.2
1CE62BC14OJ	SURVEILLANCE	1CE62BC14OJ	NA	NA	21A (Delta)	B.1.617.2
1CE62BF0C1P	SURVEILLANCE	NA	NA	NA	21A (Delta)	NA
1CE6304F9OJ	SURVEILLANCE	1CE6304F9OJ	NA	NA	21A (Delta)	B.1.617.2
1CE630C35CD	SURVEILLANCE	1CE630C35CD	OL709734	NA	21A (Delta)	B.1.617.2
1CE914AA3ZL	SURVEILLANCE	1CE914AA3ZL	NA	NA	21A (Delta)	B.1.617.2
1CE916ECFBD	SURVEILLANCE	NA	NA	NA	21A (Delta)	NA
1CE916F6442	SURVEILLANCE	1CE916F6442	NA	NA	21A (Delta)	B.1.617.2
1CE916FD2XK	SURVEILLANCE	1CE916FD2XK	NA	NA	21A (Delta)	B.1.617.2
1CE94F713JK	SURVEILLANCE	1CE94F713JK	OL709743	EPI_ISL_7156443	21A (Delta)	B.1.617.2
1CEAF8F10XJ	SURVEILLANCE	1CEAF8F10XJ	OL709735	EPI_ISL_7156450	21A (Delta)	B.1.617.2
1CEAF95F3KN	SURVEILLANCE	1CEAF95F3KN	NA	NA	21A (Delta)	B.1.617.2
1CEAFA97AMC	SURVEILLANCE	1CEAFA97AMC	NA	NA	21A (Delta)	B.1.617.2
1CEAFB9811R	SURVEILLANCE	NA	NA	NA	21A (Delta)	NA
1CEBEF9FBOL	SURVEILLANCE	1CEBEF9FBOL	OL709736	EPI_ISL_7156659	21A (Delta)	B.1.617.2
1CEF3D6390U	SURVEILLANCE	NA	NA	NA	21A (Delta)	NA
1D0549D9BEZ	SURVEILLANCE	NA	OL709737	EPI_ISL_7156483	21A (Delta)	NA
1D0549EBFMQ	SURVEILLANCE	NA	NA	NA	21A (Delta)	NA
1D0557D87J2	SURVEILLANCE	1D0557D87J2	NA	NA	21A (Delta)	B.1.617.2
1D05581CE43	SURVEILLANCE	NA	NA	NA	21A (Delta)	NA
1D063FD2DDQ	SURVEILLANCE	1D063FD2DDQ	OL709738	EPI_ISL_7156319	21A (Delta)	B.1.617.2
1D0641DF80V	SURVEILLANCE	NA	NA	NA	21A (Delta)	NA
1D0642E1FCD	SURVEILLANCE	1D0642E1FCD	NA	NA	21A (Delta)	B.1.617.2
1D064309F7H	SURVEILLANCE	1D064309F7H	NA	NA	21A (Delta)	B.1.617.2
1E8475592OM	SURVEILLANCE	1E8475592OM	NA	NA	21A (Delta)	B.1.617.2
1E84755B1B3	SURVEILLANCE	NA	NA	NA	21A (Delta)	NA
1E8C74023AW	SURVEILLANCE	1E8C74023AW	OL709762	EPI_ISL_7156445	21A (Delta)	B.1.617.2
1E8C7441D9G	SURVEILLANCE	1E8C7441D9G	NA	NA	21A (Delta)	B.1.617.2
1E9047B7CVY	SURVEILLANCE	1E9047B7CVY	NA	NA	21A (Delta)	B.1.617.2
1E9047C1BZZ	SURVEILLANCE	NA	NA	NA	21A (Delta)	NA
1E904833F6B	SURVEILLANCE	1E904833F6B	NA	NA	21A (Delta)	B.1.617.2
1E904E31B9L	SURVEILLANCE	NA	OL709752	NA	21A (Delta)	NA
1E916CFDFD7	SURVEILLANCE	1E916CFDFD7	OL709763	NA	21A (Delta)	AY.3
1E916D20CUD	SURVEILLANCE	NA	NA	NA	21A (Delta)	NA
1E916E65ED0	SURVEILLANCE	NA	NA	NA	21A (Delta)	NA
1E916E987DH	SURVEILLANCE	NA	NA	NA	21A (Delta)	NA
1EB60EDC12I	SURVEILLANCE	1EB60EDC12I	NA	EPI_ISL_7156377	21A (Delta)	B.1.617.2
1EB60EDE8ZO	SURVEILLANCE	1EB60EDE8ZO	NA	NA	21A (Delta)	B.1
1EB60F1C8YQ	SURVEILLANCE	1EB60F1C8YQ	NA	NA	21A (Delta)	B.1.617.2
1EB61140CW5	SURVEILLANCE	1EB61140CW5	OL709744	NA	21A (Delta)	B.1.617.2
1EB797DADVQ	SURVEILLANCE	NA	NA	NA	21A (Delta)	NA
1EB7EF7A6KD	SURVEILLANCE	NA	NA	NA	21A (Delta)	NA
1EC0F745720	SURVEILLANCE	1EC0F745720	NA	NA	21A (Delta)	B.1.617.2
1EC0FF6B0O2	SURVEILLANCE	1EC0FF6B0O2	NA	NA	21A (Delta)	B.1.617.2
1EC20E23C4G	SURVEILLANCE	1EC20E23C4G	NA	NA	21A (Delta)	B.1.617.2
1EC96BC4E6E	SURVEILLANCE	1EC96BC4E6E	NA	NA	21A (Delta)	B.1.617.2
1EC96F830EP	SURVEILLANCE	NA	OL709745	NA	21A (Delta)	NA
1EC96F8415F	SURVEILLANCE	NA	NA	NA	21A (Delta)	NA
1EC970082I6	SURVEILLANCE	1EC970082I6	OL709746	NA	21A (Delta)	B.1.617.2
1EC971C71ID	SURVEILLANCE	1EC971C71ID	NA	NA	21A (Delta)	B.1.617.2
1ECAF38D8JG	SURVEILLANCE	NA	NA	NA	21A (Delta)	NA
1ECAF3B33VB	SURVEILLANCE	NA	OL709739	EPI_ISL_7156482	21A (Delta)	NA
1ECAF5240Z0	SURVEILLANCE	NA	NA	NA	21A (Delta)	NA
1ECAF55D00Y	SURVEILLANCE	1ECAF55D00Y	NA	NA	21A (Delta)	B.1.617.2
1ECAF59DBS5	SURVEILLANCE	1ECAF59DBS5	OL709741	EPI_ISL_7156324	21A (Delta)	B.1.617.2
1ECC0590ABG	SURVEILLANCE	1ECC0590ABG	NA	NA	21A (Delta)	B.1.617.2
1ECC06718QT	SURVEILLANCE	NA	OL709773	NA	21A (Delta)	NA
1FA0CAA17IG	SURVEILLANCE	1FA0CAA17IG	NA	NA	21A (Delta)	B.1.617.2
1FA0D2349LO	SURVEILLANCE	1FA0D2349LO	OL709755	EPI_ISL_7156348	21A (Delta)	B.1.617.2
1FA0D5606EH	SURVEILLANCE	NA	NA	NA	21A (Delta)	NA
1FA0D569FFK	SURVEILLANCE	NA	NA	NA	21A (Delta)	NA
1FA463763BO	SURVEILLANCE	1FA463763BO	NA	NA	21A (Delta)	B.1.617.2
1FA463D02DJ	SURVEILLANCE	NA	NA	NA	21A (Delta)	NA
1FA55F144AJ	SURVEILLANCE	1FA55F144AJ	NA	NA	21A (Delta)	B.1.617.2
1FA5668A0NN	SURVEILLANCE	1FA5668A0NN	OL709753	NA	21A (Delta)	B.1.617.2
1FA649115MO	SURVEILLANCE	1FA649115MO	NA	NA	21A (Delta)	B.1.617.2
1FA64C5C908	SURVEILLANCE	1FA64C5C908	NA	NA	21A (Delta)	B.1.617.2
1FC445305MM	SURVEILLANCE	1FC445305MM	NA	NA	21A (Delta)	B.1.617.2
1FC44B7B8OE	SURVEILLANCE	1FC44B7B8OE	OL709742	EPI_ISL_7156315	21A (Delta)	B.1.617.2
1FC44B8897K	SURVEILLANCE	NA	NA	NA	21A (Delta)	NA
1FC44BA59KD	SURVEILLANCE	1FC44BA59KD	NA	NA	21A (Delta)	B.1.617.2
1FC44BB59PZ	SURVEILLANCE	NA	NA	NA	21A (Delta)	NA
1FC44BBB2H5	SURVEILLANCE	NA	NA	NA	21A (Delta)	NA
1FC851194DV	SURVEILLANCE	1FC851194DV	NA	NA	21A (Delta)	B.1.617.2
1FC854F36U4	SURVEILLANCE	NA	NA	NA	21A (Delta)	NA
213622F28I0	SURVEILLANCE	NA	NA	NA	21A (Delta)	NA
213624B73R9	SURVEILLANCE	NA	OL709747	NA	21A (Delta)	NA
281A88C86RF	SURVEILLANCE	281A88C86RF	NA	NA	21A (Delta)	B.1.617.2
324B988F1VK	SURVEILLANCE	324B988F1VK	NA	NA	21A (Delta)	B.1.617.2
324B995E2JL	SURVEILLANCE	324B995E2JL	OL709748	EPI_ISL_7156326	21A (Delta)	B.1.617.2
324B9B091D1	SURVEILLANCE	324B9B091D1	NA	NA	21A (Delta)	B.1.617.2
324F50FB6CR	SURVEILLANCE	NA	NA	NA	21A (Delta)	NA
325919989B2	SURVEILLANCE	325919989B2	NA	NA	21A (Delta)	B.1.617.2
32591A2D0NI	SURVEILLANCE	32591A2D0NI	OL709764	EPI_ISL_7156652	21A (Delta)	B.1.617.2
32591AE56WW	SURVEILLANCE	NA	OL709757	NA	21A (Delta)	NA
32591AE99XQ	SURVEILLANCE	NA	OL709758	EPI_ISL_7156477	21A (Delta)	NA
32591AFDAWU	SURVEILLANCE	32591AFDAWU	NA	EPI_ISL_7156353	21A (Delta)	B.1.617.2
325923F70MY	SURVEILLANCE	NA	NA	NA	21A (Delta)	NA
32592560FET	SURVEILLANCE	NA	NA	NA	21A (Delta)	NA
325925B45SH	SURVEILLANCE	325925B45SH	NA	NA	21A (Delta)	B.1.617.2
325DD946AET	SURVEILLANCE	NA	NA	NA	21A (Delta)	NA
325DDBE29QF	SURVEILLANCE	325DDBE29QF	NA	NA	21A (Delta)	B.1.617.2
325DDED07MP	SURVEILLANCE	325DDED07MP	OL709754	EPI_ISL_7156331	21A (Delta)	B.1.617.2
325DDEE9CUZ	SURVEILLANCE	325DDEE9CUZ	NA	NA	21A (Delta)	B.1.617.2
325F0E51AZG	SURVEILLANCE	NA	NA	NA	21A (Delta)	NA
326E03999GB	SURVEILLANCE	326E03999GB	OL709749	EPI_ISL_7156310	21A (Delta)	B.1.617.2
326E03B9CKN	SURVEILLANCE	326E03B9CKN	OL709750	NA	21A (Delta)	B.1.617.2
326E0623B1U	SURVEILLANCE	326E0623B1U	NA	NA	21A (Delta)	B.1.617.2
326E08193ER	SURVEILLANCE	326E08193ER	NA	NA	21A (Delta)	B.1.617.2
3280D7C60PY	SURVEILLANCE	3280D7C60PY	NA	NA	21A (Delta)	B.1.617.2
3280DC4F7QB	SURVEILLANCE	NA	NA	NA	21A (Delta)	NA
3280DC670IV	SURVEILLANCE	3280DC670IV	NA	NA	21A (Delta)	B.1.617.2
3280DEAB2EJ	SURVEILLANCE	NA	NA	NA	21A (Delta)	NA
3280DEC18RT	SURVEILLANCE	3280DEC18RT	NA	NA	21A (Delta)	B.1.617.2
330C90585N4	SURVEILLANCE	330C90585N4	NA	NA	21A (Delta)	B.1.617.2
36EA43C1BIB	SURVEILLANCE	36EA43C1BIB	NA	NA	21A (Delta)	B.1.617.2
36EA43D320T	SURVEILLANCE	36EA43D320T	OL709765	EPI_ISL_7156429	21A (Delta)	B.1.617.2
36EA440B6M8	SURVEILLANCE	36EA440B6M8	NA	NA	21A (Delta)	B.1.617.2
36EA44E4E90	SURVEILLANCE	36EA44E4E90	OL709766	EPI_ISL_7156606	21A (Delta)	B.1.617.2
36EA4708CFE	SURVEILLANCE	36EA4708CFE	NA	NA	21A (Delta)	B.1.617.2
36EA47286CB	SURVEILLANCE	NA	NA	NA	21A (Delta)	NA
36EA491E4J2	SURVEILLANCE	36EA491E4J2	OL709767	EPI_ISL_7156666	21A (Delta)	B.1.617.2
36EB6B301CF	SURVEILLANCE	36EB6B301CF	NA	NA	21A (Delta)	B.1.617.2
36EB6CC0AJU	SURVEILLANCE	NA	NA	NA	21A (Delta)	NA
36ED7DB57GU	SURVEILLANCE	36ED7DB57GU	NA	NA	21A (Delta)	B.1.617.2
36EF68E7CKL	SURVEILLANCE	NA	NA	NA	21A (Delta)	NA
36EF6DE5D81	SURVEILLANCE	36EF6DE5D81	NA	NA	21A (Delta)	B.1.617.2
36F70B7A2Z0	SURVEILLANCE	NA	OL709768	EPI_ISL_7156563	21A (Delta)	NA
36F70F8738Z	SURVEILLANCE	36F70F8738Z	OL709756	NA	21A (Delta)	B.1.617.2
36F88D879CB	SURVEILLANCE	NA	NA	NA	21A (Delta)	NA
36F890461MP	SURVEILLANCE	36F890461MP	NA	NA	21A (Delta)	B.1.617.2
374D9FB6CCC	SURVEILLANCE	NA	NA	NA	21A (Delta)	NA
374DDF22ARQ	SURVEILLANCE	374DDF22ARQ	NA	NA	21A (Delta)	B.1.617.2
375B73DF7NZ	SURVEILLANCE	NA	OL709774	EPI_ISL_7156523	21A (Delta)	NA
375B74D1EL6	SURVEILLANCE	NA	NA	NA	21A (Delta)	NA
375B75C57ON	SURVEILLANCE	375B75C57ON	NA	NA	21A (Delta)	B.1.617.2
375B77588AZ	SURVEILLANCE	375B77588AZ	NA	NA	21A (Delta)	B.1.617.2
377ECADC6BM	SURVEILLANCE	NA	NA	NA	21A (Delta)	NA
377ED2EF0DP	SURVEILLANCE	377ED2EF0DP	OL709798	EPI_ISL_7156451	21A (Delta)	B.1.617.2
38BF63B0DAB	SURVEILLANCE	38BF63B0DAB	NA	NA	21A (Delta)	B.1.617.2
39C0A79BDQT	SURVEILLANCE	39C0A79BDQT	OL709783	NA	21A (Delta)	B.1.617.2
39C0AAA03UB	SURVEILLANCE	NA	NA	NA	21A (Delta)	NA
39C21C25EYY	SURVEILLANCE	NA	NA	NA	21A (Delta)	NA
39C21DA5ELE	SURVEILLANCE	NA	OL709775	NA	21A (Delta)	NA
39C21E63BYK	SURVEILLANCE	39C21E63BYK	NA	NA	21A (Delta)	B.1.617.2
39C21E7E4AY	SURVEILLANCE	39C21E7E4AY	NA	NA	21A (Delta)	B.1.617.2
39C31B91AAV	SURVEILLANCE	NA	NA	NA	21A (Delta)	NA
39C322A460E	SURVEILLANCE	39C322A460E	NA	NA	21A (Delta)	B.1.617.2
39C3271CF02	SURVEILLANCE	39C3271CF02	NA	NA	21A (Delta)	B.1.617.2
39C32747FY0	SURVEILLANCE	39C32747FY0	NA	NA	21A (Delta)	B.1.617.2
39C3EC8465P	SURVEILLANCE	39C3EC8465P	NA	NA	21A (Delta)	B.1.617.2
39C3EF907HG	SURVEILLANCE	39C3EF907HG	NA	NA	21A (Delta)	B.1.617.2
3EB495852IR	SURVEILLANCE	3EB495852IR	NA	NA	21A (Delta)	B.1.617.2
3EB4A7FAA6Q	SURVEILLANCE	NA	NA	NA	21A (Delta)	NA
3EB4A9890C0	SURVEILLANCE	NA	OL709799	EPI_ISL_7156499	21A (Delta)	NA
3EB742878GL	SURVEILLANCE	3EB742878GL	NA	NA	21A (Delta)	B.1.617.2
3EB743D26DP	SURVEILLANCE	3EB743D26DP	NA	EPI_ISL_7156677	21A (Delta)	B.1.617.2
3EB7479D3D3	SURVEILLANCE	3EB7479D3D3	NA	NA	21A (Delta)	B.1.617.2
3EB748A40WN	SURVEILLANCE	NA	NA	NA	21A (Delta)	NA
3FF3C52460S	SURVEILLANCE	NA	OL709769	EPI_ISL_7156466	21A (Delta)	NA
3FF3CBCA4ID	SURVEILLANCE	NA	NA	NA	21A (Delta)	NA
3FF3CBD5871	SURVEILLANCE	NA	NA	NA	21A (Delta)	NA
3FF3CBF71MA	SURVEILLANCE	NA	NA	NA	21A (Delta)	NA
3FF3D0992JT	SURVEILLANCE	3FF3D0992JT	OL709776	NA	21A (Delta)	B.1.617.2
3FF3D1AC96Q	SURVEILLANCE	3FF3D1AC96Q	OL709777	EPI_ISL_7156457	21A (Delta)	B.1.617.2
3FF3DA18DAW	SURVEILLANCE	3FF3DA18DAW	NA	NA	21A (Delta)	B.1.617.2
3FF3DA51A51	SURVEILLANCE	3FF3DA51A51	OL709770	EPI_ISL_7156371	21A (Delta)	B.1.617.2
3FF3DC0E0LR	SURVEILLANCE	3FF3DC0E0LR	OL709771	NA	21A (Delta)	B.1.617.2
3FF3DF3E9AM	SURVEILLANCE	NA	NA	NA	21A (Delta)	NA
3FF3E45CCV6	SURVEILLANCE	3FF3E45CCV6	NA	NA	21A (Delta)	B.1.617.2
3FF3E8B863Y	SURVEILLANCE	NA	NA	EPI_ISL_7156566	21A (Delta)	NA
3FF3EC47AG5	SURVEILLANCE	3FF3EC47AG5	NA	NA	21A (Delta)	B.1.617.2
3FF3F2026CP	SURVEILLANCE	NA	NA	NA	21A (Delta)	NA
3FF3FC179SM	SURVEILLANCE	NA	NA	NA	21A (Delta)	NA
400A1D9D0V1	SURVEILLANCE	NA	NA	NA	21A (Delta)	NA
400DEB8BFST	SURVEILLANCE	400DEB8BFST	NA	NA	21A (Delta)	B.1.617.2
40403285D40	SURVEILLANCE	40403285D40	OL709778	NA	21A (Delta)	B.1.617.2
404032DF8LY	SURVEILLANCE	NA	NA	NA	21A (Delta)	NA
404319CF8QG	SURVEILLANCE	NA	OL709779	EPI_ISL_7156533	21A (Delta)	NA
42B94B9EAWL	SURVEILLANCE	42B94B9EAWL	NA	NA	21A (Delta)	B.1.617.2
42B953D1CQH	SURVEILLANCE	42B953D1CQH	NA	NA	21A (Delta)	B.1.617.2
42B9556EE4L	SURVEILLANCE	NA	NA	NA	21A (Delta)	NA
42B9562288H	SURVEILLANCE	42B9562288H	OL709784	NA	21A (Delta)	B.1.617.2
42B956D9713	SURVEILLANCE	42B956D9713	NA	NA	21A (Delta)	B.1.617.2
42B95AFE5DN	SURVEILLANCE	42B95AFE5DN	NA	NA	21A (Delta)	B.1.617.2
42B96FE67IH	SURVEILLANCE	42B96FE67IH	NA	NA	21A (Delta)	B.1.617.2
42B97447CG1	SURVEILLANCE	42B97447CG1	OL709791	NA	21A (Delta)	B.1.617.2
42B97D72BL1	SURVEILLANCE	42B97D72BL1	OL709780	NA	21A (Delta)	B.1.617.2
42B9801E3SJ	SURVEILLANCE	42B9801E3SJ	NA	NA	21A (Delta)	B.1.617.2
42B980DCDGY	SURVEILLANCE	42B980DCDGY	NA	NA	21A (Delta)	B.1.617.2
42B981190WA	SURVEILLANCE	42B981190WA	OL709781	EPI_ISL_7156447	21A (Delta)	B.1.617.2
42B981380HB	SURVEILLANCE	42B981380HB	OL709782	EPI_ISL_7156413	21A (Delta)	B.1.617.2
42CDD4A089L	SURVEILLANCE	42CDD4A089L	NA	NA	21A (Delta)	B.1.617.2
42CEC5771BC	SURVEILLANCE	42CEC5771BC	NA	NA	21A (Delta)	AY.3
43086A695DD	SURVEILLANCE	NA	NA	NA	21A (Delta)	NA
4310220639H	SURVEILLANCE	4310220639H	NA	NA	21A (Delta)	B.1.617.2
455A70720OV	SURVEILLANCE	455A70720OV	OL709788	EPI_ISL_7156891	21A (Delta)	B.1.617.2
455A718BA8M	SURVEILLANCE	455A718BA8M	NA	NA	21A (Delta)	B.1.617.2
455A737A0FB	SURVEILLANCE	455A737A0FB	OL709792	EPI_ISL_7156394	21A (Delta)	B.1.617.2
455A73B05ST	SURVEILLANCE	NA	NA	NA	21A (Delta)	NA
455A76BA20B	SURVEILLANCE	455A76BA20B	OL709793	NA	21A (Delta)	B.1.617.2
455A982BFDS	SURVEILLANCE	NA	NA	NA	21A (Delta)	NA
455A9846FC0	SURVEILLANCE	455A9846FC0	NA	EPI_ISL_7156368	21A (Delta)	B.1.617.2
4561C287EYF	SURVEILLANCE	NA	OL709794	EPI_ISL_7156479	21A (Delta)	NA
4561CA1C4T6	SURVEILLANCE	4561CA1C4T6	NA	NA	21A (Delta)	B.1.617.2
45ADCF5D65Q	SURVEILLANCE	45ADCF5D65Q	NA	NA	21A (Delta)	B.1.617.2
45AF68050BF	SURVEILLANCE	45AF68050BF	NA	EPI_ISL_7156323	21A (Delta)	B.1.617.2
45AF6979FVX	SURVEILLANCE	45AF6979FVX	NA	NA	21A (Delta)	B.1.617.2
45B35EE59XK	SURVEILLANCE	NA	NA	NA	21A (Delta)	NA
45B35F667OH	SURVEILLANCE	45B35F667OH	NA	NA	21A (Delta)	B.1.617.2
45B3604DDGJ	SURVEILLANCE	45B3604DDGJ	NA	NA	21A (Delta)	B.1.617.2
474D450737K	SURVEILLANCE	474D450737K	OL709795	NA	21A (Delta)	B.1.617.2
474D47F5ASQ	SURVEILLANCE	474D47F5ASQ	NA	NA	21A (Delta)	B.1.617.2
474D4AE34UU	SURVEILLANCE	NA	OL709800	NA	21A (Delta)	NA
474E80DD0ES	SURVEILLANCE	474E80DD0ES	NA	NA	21A (Delta)	B.1.617.2
474E83A36H8	SURVEILLANCE	NA	OL709796	EPI_ISL_7156535	21A (Delta)	NA
474E870D5TB	SURVEILLANCE	NA	NA	NA	21A (Delta)	NA
47502966AMU	SURVEILLANCE	NA	OL709801	EPI_ISL_7156490	21A (Delta)	NA
4750299CDP2	SURVEILLANCE	NA	NA	NA	21A (Delta)	NA
47502B3E3AW	SURVEILLANCE	47502B3E3AW	NA	NA	21A (Delta)	B.1.617.2
47502B403XY	SURVEILLANCE	NA	NA	NA	21A (Delta)	NA
47AA282DAZZ	SURVEILLANCE	47AA282DAZZ	NA	NA	21A (Delta)	B.1.617.2
47BAF9261QW	SURVEILLANCE	47BAF9261QW	NA	NA	21A (Delta)	B.1.617.2
4A19E7331IB	SURVEILLANCE	4A19E7331IB	NA	NA	21A (Delta)	B.1.617.2
4A19E8F94O1	SURVEILLANCE	NA	NA	NA	21A (Delta)	NA
4A1A0CC4CKL	SURVEILLANCE	4A1A0CC4CKL	NA	NA	21A (Delta)	B.1.617.2
4A1A0E34242	SURVEILLANCE	4A1A0E34242	NA	NA	21A (Delta)	B.1.617.2
4A1CD1E654X	SURVEILLANCE	4A1CD1E654X	OL709803	EPI_ISL_7156684	21A (Delta)	B.1.617.2
4A1CD6748MW	SURVEILLANCE	4A1CD6748MW	NA	NA	21A (Delta)	B.1.617.2
4A1CD87E6IG	SURVEILLANCE	4A1CD87E6IG	NA	NA	21A (Delta)	B.1.617.2
4A1CD8D3CJI	SURVEILLANCE	NA	NA	NA	21A (Delta)	NA
4A1DD3CE1FG	SURVEILLANCE	NA	NA	NA	21A (Delta)	NA
4A1DE0CF12G	SURVEILLANCE	4A1DE0CF12G	NA	NA	21A (Delta)	B.1.617.2
4A1DE0D1COV	SURVEILLANCE	4A1DE0D1COV	NA	NA	21A (Delta)	B.1.617.2
4A1F42926HK	SURVEILLANCE	4A1F42926HK	NA	NA	21A (Delta)	B.1.617.2
4A23587DCCS	SURVEILLANCE	NA	OL709804	NA	21A (Delta)	NA
4A23592A7UQ	SURVEILLANCE	4A23592A7UQ	NA	NA	21A (Delta)	B.1.617.2
4A235A949LX	SURVEILLANCE	NA	NA	NA	21A (Delta)	NA
4A235BF09LE	SURVEILLANCE	4A235BF09LE	NA	NA	21A (Delta)	B.1.617.2
4A235D6D23G	SURVEILLANCE	4A235D6D23G	OL709802	NA	21A (Delta)	B.1.617.2
4A27E02B5M7	SURVEILLANCE	4A27E02B5M7	NA	NA	21A (Delta)	B.1.617.2
4A293A60E0Y	SURVEILLANCE	4A293A60E0Y	NA	NA	21A (Delta)	B.1.617.2
4A293AA2FGP	SURVEILLANCE	NA	NA	NA	21A (Delta)	NA
4A409939DJK	SURVEILLANCE	NA	NA	NA	21A (Delta)	NA
4ABCDAD526V	SURVEILLANCE	NA	NA	NA	21A (Delta)	NA
4EDA4DADCYC	SURVEILLANCE	NA	NA	NA	21A (Delta)	NA
4EDA51CCD0V	SURVEILLANCE	4EDA51CCD0V	OL709805	EPI_ISL_7156415	21A (Delta)	B.1.617.2
682BEA070OJ	SURVEILLANCE	682BEA070OJ	OL709833	NA	21A (Delta)	B.1.617.2
7FE8816DARH	SURVEILLANCE	7FE8816DARH	NA	NA	21A (Delta)	B.1.617.2
7FE881B73U2	SURVEILLANCE	7FE881B73U2	OL709759	EPI_ISL_7156603	21A (Delta)	B.1.617.2
9CD0DDE717S	SURVEILLANCE	NA	NA	NA	21A (Delta)	NA
9CD0DDE8BB4	SURVEILLANCE	9CD0DDE8BB4	OL709751	EPI_ISL_7156356	21A (Delta)	AY.3
A3264F4C86U	SURVEILLANCE	NA	NA	NA	21A (Delta)	NA
A3265245EYZ	SURVEILLANCE	A3265245EYZ	NA	NA	21A (Delta)	B.1.617.2
A32EB4CE4BX	SURVEILLANCE	NA	OL709828	EPI_ISL_7156481	21A (Delta)	NA
A344BE91FWG	SURVEILLANCE	NA	NA	NA	21A (Delta)	NA
A356679ABTL	SURVEILLANCE	A356679ABTL	NA	NA	21A (Delta)	B.1.617.2
A35748F1A6L	SURVEILLANCE	NA	NA	NA	21A (Delta)	NA
A357501C0KN	SURVEILLANCE	NA	NA	NA	21A (Delta)	NA
A35751EB3WK	SURVEILLANCE	A35751EB3WK	NA	NA	21A (Delta)	B.1.617.2
A35830EB21I	SURVEILLANCE	NA	OL709806	EPI_ISL_7156494	21A (Delta)	NA
A35832512F1	SURVEILLANCE	A35832512F1	NA	NA	21A (Delta)	B.1.617.2
A35832626SI	SURVEILLANCE	NA	NA	NA	21A (Delta)	NA
A3583267CD1	SURVEILLANCE	A3583267CD1	OL709807	EPI_ISL_7156650	21A (Delta)	B.1.617.2
A35B0AF36WD	SURVEILLANCE	A35B0AF36WD	NA	NA	21A (Delta)	B.1.617.2
A35B0C220JX	SURVEILLANCE	A35B0C220JX	NA	NA	21A (Delta)	B.1.617.2
A35B0DDF9GU	SURVEILLANCE	A35B0DDF9GU	OL709808	EPI_ISL_7156321	21A (Delta)	B.1.617.2
A35BF032BZR	SURVEILLANCE	A35BF032BZR	OL709820	NA	21A (Delta)	B.1.617.2
A3A311CCECU	SURVEILLANCE	NA	NA	EPI_ISL_7156467	21A (Delta)	NA
A3A43584FVD	SURVEILLANCE	A3A43584FVD	NA	NA	21A (Delta)	B.1.617.2
A5CD55EA2SI	SURVEILLANCE	A5CD55EA2SI	NA	NA	21A (Delta)	B.1.617.2
A5D083520XY	SURVEILLANCE	A5D083520XY	NA	NA	21A (Delta)	B.1.617.2
A5D0837ABWY	SURVEILLANCE	A5D0837ABWY	OL709810	NA	21A (Delta)	B.1.617.2
A5D36A7DEFK	SURVEILLANCE	NA	OL709811	NA	21A (Delta)	NA
A61F30C5CVD	SURVEILLANCE	A61F30C5CVD	NA	NA	21A (Delta)	B.1.617.2
A61F3C67EYQ	SURVEILLANCE	NA	OL709809	EPI_ISL_7156545	21A (Delta)	NA
A62393840VX	SURVEILLANCE	NA	NA	NA	21A (Delta)	NA
A62396E576S	SURVEILLANCE	A62396E576S	NA	NA	21A (Delta)	B.1.617.2
A7D3E0A9F46	SURVEILLANCE	NA	NA	NA	21A (Delta)	NA
A7D721FB2L3	SURVEILLANCE	A7D721FB2L3	NA	NA	21A (Delta)	B.1.617.2
A7D8520A9IM	SURVEILLANCE	A7D8520A9IM	OL709813	NA	21A (Delta)	B.1.617.2
A7D9FEB28VS	SURVEILLANCE	A7D9FEB28VS	NA	NA	21A (Delta)	B.1.617.2
A8137B4D4KM	SURVEILLANCE	A8137B4D4KM	OL709821	NA	21A (Delta)	B.1.617.2
A81FBC1C5P0	SURVEILLANCE	NA	NA	NA	21A (Delta)	NA
A877E63572Y	SURVEILLANCE	A877E63572Y	OL709815	NA	21A (Delta)	B.1.617.2
A877E7B7ERB	SURVEILLANCE	NA	OL709816	NA	21A (Delta)	NA
A878EDBDDXN	SURVEILLANCE	A878EDBDDXN	OL709817	EPI_ISL_7156458	21A (Delta)	B.1.617.2
A878F2FE6FJ	SURVEILLANCE	A878F2FE6FJ	NA	NA	21A (Delta)	B.1.617.2
AA677B6CFDW	SURVEILLANCE	AA677B6CFDW	OL709818	NA	21A (Delta)	B.1.617.2
AA690ABEFW7	SURVEILLANCE	NA	NA	NA	21A (Delta)	NA
AA696C027N2	SURVEILLANCE	AA696C027N2	NA	NA	21A (Delta)	B.1.617.2
AAB2339B0QH	SURVEILLANCE	AAB2339B0QH	OL709822	NA	21A (Delta)	B.1.617.2
AAB3CF1EFU1	SURVEILLANCE	AAB3CF1EFU1	OL709819	EPI_ISL_7156618	21A (Delta)	AY.3
AC4E5AF8D3I	SURVEILLANCE	AC4E5AF8D3I	OL709829	EPI_ISL_7156616	21A (Delta)	B.1.617.2
AC4FC698FTL	SURVEILLANCE	AC4FC698FTL	OL709834	EPI_ISL_7156418	21A (Delta)	B.1.617.2
AD30D3ADBEL	SURVEILLANCE	AD30D3ADBEL	OL709830	EPI_ISL_7156926	21A (Delta)	AY.3
AD37447122J	SURVEILLANCE	NA	NA	NA	21A (Delta)	NA
AD5DB7A1FC3	SURVEILLANCE	AD5DB7A1FC3	OL709824	NA	21A (Delta)	B.1.617.2
AD8FA012BLH	SURVEILLANCE	AD8FA012BLH	OL709825	NA	21A (Delta)	B.1.617.2
AD9A26E6EYR	SURVEILLANCE	AD9A26E6EYR	NA	NA	21A (Delta)	B.1.617.2
ADA03BDEFYX	SURVEILLANCE	ADA03BDEFYX	OL709831	EPI_ISL_7156320	21A (Delta)	B.1.617.2
B36EF4016BY	SURVEILLANCE	B36EF4016BY	OL709826	NA	21A (Delta)	B.1.617.2
B36EFF78A8X	SURVEILLANCE	NA	OL709827	NA	21A (Delta)	NA
B4C20EAF6BH	SURVEILLANCE	B4C20EAF6BH	OL709832	EPI_ISL_7156313	21A (Delta)	B.1.617.2
D8F7EB543MI	SURVEILLANCE	D8F7EB543MI	NA	NA	21A (Delta)	B.1.617.2
4750276A1LC	SYMPTOMATIC	4750276A1LC	OL709797	EPI_ISL_7156668	21A (Delta)	B.1.617.2
4750277D4FV	SYMPTOMATIC	4750277D4FV	NA	NA	21A (Delta)	B.1.617.2
D3FE98F2EKK	EXPOSED	NA	NA	NA	21A (Delta)	NA
D3FE9A52BJS	EXPOSED	D3FE9A52BJS	OL709864	NA	21A (Delta)	B.1.617.2
D414CD8AASS	EXPOSED	D414CD8AASS	OL709886	NA	21A (Delta)	B.1.617.2
39C4E3E0FK9	ONE DAY	NA	NA	NA	21A (Delta)	NA
F542A097FO2	ONE DAY	NA	NA	NA	21A (Delta)	NA
018D1946B9S	SURVEILLANCE	018D1946B9S	NA	NA	21A (Delta)	B.1.617.2
05ADF7E50D0	SURVEILLANCE	05ADF7E50D0	OL709889	EPI_ISL_7156403	21A (Delta)	B.1.617.2
05C14CE2DWM	SURVEILLANCE	NA	NA	NA	21A (Delta)	NA
0882F7C50AO	SURVEILLANCE	0882F7C50AO	OL709887	NA	21A (Delta)	B.1.617.2
1E8E8F8962P	SURVEILLANCE	NA	OL709867	NA	21A (Delta)	NA
1FA45C09CVM	SURVEILLANCE	1FA45C09CVM	OL709840	NA	21A (Delta)	B.1.617.2
39C4DD89CBW	SURVEILLANCE	39C4DD89CBW	NA	NA	21A (Delta)	B.1.617.2
39C4DE6E9NV	SURVEILLANCE	39C4DE6E9NV	OL709882	EPI_ISL_7156273	21A (Delta)	B.1.617.2
39C4DF3FFVG	SURVEILLANCE	39C4DF3FFVG	NA	NA	21A (Delta)	B.1.617.2
39C4E008BIV	SURVEILLANCE	NA	OL709878	EPI_ISL_7156486	21A (Delta)	NA
39C4E2571HB	SURVEILLANCE	NA	NA	NA	21A (Delta)	NA
39C4E295AVS	SURVEILLANCE	39C4E295AVS	NA	EPI_ISL_7156630	21A (Delta)	B.1.617.2
39C4E3F4DUU	SURVEILLANCE	NA	NA	NA	21A (Delta)	NA
39C4E7C5CY5	SURVEILLANCE	39C4E7C5CY5	OL709847	EPI_ISL_7156636	21A (Delta)	B.1.617.2
3E6747ED6H4	SURVEILLANCE	NA	OL709863	EPI_ISL_7156548	21A (Delta)	NA
3E6752D7EZY	SURVEILLANCE	3E6752D7EZY	OL709868	NA	21A (Delta)	B.1.617.2
4ED8C6912TS	SURVEILLANCE	4ED8C6912TS	NA	NA	21A (Delta)	B.1.617.2
4ED8CB79AVJ	SURVEILLANCE	4ED8CB79AVJ	NA	NA	21A (Delta)	B.1.617.2
54A87FDE9Y8	SURVEILLANCE	NA	NA	NA	21A (Delta)	NA
7FEDA895CS5	SURVEILLANCE	7FEDA895CS5	OL709866	EPI_ISL_7156667	21A (Delta)	B.1.617.2
A32EB8C23OY	SURVEILLANCE	NA	NA	NA	21A (Delta)	NA
A344BA24B2R	SURVEILLANCE	A344BA24B2R	NA	NA	21A (Delta)	B.1.617.2
A344BDD42HC	SURVEILLANCE	NA	NA	NA	21A (Delta)	NA
A63621666QQ	SURVEILLANCE	A63621666QQ	OL709861	EPI_ISL_7156375	21A (Delta)	B.1.617.2
A85E39183MM	SURVEILLANCE	NA	OL709841	NA	21A (Delta)	NA
A88DDB867A0	SURVEILLANCE	NA	NA	NA	21A (Delta)	NA
A88DE1F70DO	SURVEILLANCE	NA	NA	NA	21A (Delta)	NA
A88DE32F6XH	SURVEILLANCE	A88DE32F6XH	OL709844	NA	21A (Delta)	B.1.617.2
A88DE4D3CQH	SURVEILLANCE	A88DE4D3CQH	NA	NA	21A (Delta)	B.1.617.2
A88F3CA18XR	SURVEILLANCE	A88F3CA18XR	NA	NA	21A (Delta)	B.1.617.2
A88F3DCB682	SURVEILLANCE	NA	NA	NA	21A (Delta)	NA
A88F3DEB2XF	SURVEILLANCE	A88F3DEB2XF	OL709854	EPI_ISL_7156380	21A (Delta)	B.1.617.2
A88F418EDP0	SURVEILLANCE	NA	OL709853	NA	21A (Delta)	NA
A88F43E66JO	SURVEILLANCE	NA	NA	NA	21A (Delta)	NA
AD34AB36ARL	SURVEILLANCE	NA	NA	NA	21A (Delta)	NA
AD76C68B3X7	SURVEILLANCE	AD76C68B3X7	OL709842	NA	21A (Delta)	B.1.617.2
AD76C98DCIX	SURVEILLANCE	NA	NA	NA	21A (Delta)	NA
AD9A54DDDIP	SURVEILLANCE	AD9A54DDDIP	OL709849	NA	21A (Delta)	B.1.617.2
AD9A56C65GV	SURVEILLANCE	NA	NA	NA	21A (Delta)	NA
AD9A56EB2PL	SURVEILLANCE	AD9A56EB2PL	OL709845	NA	21A (Delta)	B.1.617.2
B4A7F600BZ9	SURVEILLANCE	B4A7F600BZ9	NA	NA	21A (Delta)	B.1.617.2
B63827CABYY	SURVEILLANCE	B63827CABYY	OL709836	EPI_ISL_7156364	21A (Delta)	B.1.617.2
B9204D740BR	SURVEILLANCE	NA	NA	NA	21A (Delta)	NA
B9497142E83	SURVEILLANCE	NA	OL709837	EPI_ISL_7156493	21A (Delta)	NA
B94E7B3E8PT	SURVEILLANCE	B94E7B3E8PT	OL709838	EPI_ISL_7156361	21A (Delta)	B.1.617.2
B9609BA1EDT	SURVEILLANCE	NA	NA	NA	21A (Delta)	NA
B9609E822OL	SURVEILLANCE	B9609E822OL	OL709850	NA	21A (Delta)	B.1.617.2
B961A8E7D7S	SURVEILLANCE	B961A8E7D7S	OL709851	EPI_ISL_7156460	21A (Delta)	B.1.617.2
BB40685ECGO	SURVEILLANCE	NA	NA	NA	21A (Delta)	NA
BC2A618FF0U	SURVEILLANCE	BC2A618FF0U	OL709839	NA	21A (Delta)	B.1.617.2
BC2A67EB88F	SURVEILLANCE	NA	NA	NA	21A (Delta)	NA
BC2D76FCBQG	SURVEILLANCE	NA	OL709843	EPI_ISL_7156496	21A (Delta)	NA
BC314D9F2OT	SURVEILLANCE	NA	NA	NA	21A (Delta)	NA
BC342BCDANS	SURVEILLANCE	BC342BCDANS	OL709846	EPI_ISL_7156855	21A (Delta)	B.1.617.2
BC3A32A55QU	SURVEILLANCE	NA	NA	NA	21A (Delta)	NA
BC3A35C68GE	SURVEILLANCE	NA	NA	NA	21A (Delta)	NA
BC3F01467QM	SURVEILLANCE	NA	NA	NA	21A (Delta)	NA
BC3F065F5EL	SURVEILLANCE	NA	NA	NA	21A (Delta)	NA
BC3F06789QB	SURVEILLANCE	BC3F06789QB	OL709857	NA	21A (Delta)	B.1.617.2
BC47F1990HX	SURVEILLANCE	NA	OL709871	NA	21A (Delta)	NA
CCF4418A0EC	SURVEILLANCE	CCF4418A0EC	NA	EPI_ISL_7156374	21A (Delta)	B.1.617.2
CF8F6107AQK	SURVEILLANCE	CF8F6107AQK	NA	NA	21A (Delta)	B.1.617.2
CF994F433QB	SURVEILLANCE	CF994F433QB	OL709852	NA	21A (Delta)	B.1.617.2
D36AE8722K4	SURVEILLANCE	D36AE8722K4	NA	NA	21A (Delta)	B.1.617.2
D36AE970225	SURVEILLANCE	NA	NA	NA	21A (Delta)	NA
D3FB2B64900	SURVEILLANCE	D3FB2B64900	OL709883	NA	21A (Delta)	B.1.617.2
D3FB2FE11QD	SURVEILLANCE	D3FB2FE11QD	OL709884	EPI_ISL_7156369	21A (Delta)	B.1.617.2
D3FDAABD742	SURVEILLANCE	NA	NA	NA	21A (Delta)	NA
D404FB7860V	SURVEILLANCE	NA	OL709859	EPI_ISL_7156558	21A (Delta)	NA
D4050267EPE	SURVEILLANCE	D4050267EPE	NA	NA	21A (Delta)	B.1.617.2
D40B6DED1NP	SURVEILLANCE	D40B6DED1NP	OL709858	EPI_ISL_7156382	21A (Delta)	B.1.617.2
D40B77A86QN	SURVEILLANCE	D40B77A86QN	NA	NA	21A (Delta)	B.1.617.2
D41041B20S6	SURVEILLANCE	D41041B20S6	OL709865	NA	21A (Delta)	B.1.617.2
DB101AABCKN	SURVEILLANCE	DB101AABCKN	OL709873	NA	21A (Delta)	B.1.617.2
DB11EDADC0W	SURVEILLANCE	DB11EDADC0W	OL709862	EPI_ISL_7156359	21A (Delta)	B.1.617.2
DF3AFCA75RY	SURVEILLANCE	NA	NA	NA	21A (Delta)	NA
DF6325A6BXN	SURVEILLANCE	DF6325A6BXN	NA	NA	21A (Delta)	B.1.617.2
DF6326EFBD6	SURVEILLANCE	DF6326EFBD6	OL709860	NA	21A (Delta)	B.1.617.2
DF7C02F1FIF	SURVEILLANCE	NA	NA	NA	21A (Delta)	NA
DF897F9850X	SURVEILLANCE	NA	OL709869	EPI_ISL_7156491	21A (Delta)	NA
E239B6FEFZT	SURVEILLANCE	NA	NA	NA	21A (Delta)	NA
E24D5C813NB	SURVEILLANCE	NA	NA	NA	21A (Delta)	NA
EC8AAFE31RO	SURVEILLANCE	EC8AAFE31RO	NA	NA	21A (Delta)	B.1.617.2
ECAE4580CJ3	SURVEILLANCE	NA	OL709870	NA	21A (Delta)	NA
EECAB7BECGG	SURVEILLANCE	NA	NA	NA	21A (Delta)	NA
F5429D0E2I1	SURVEILLANCE	F5429D0E2I1	OL709874	EPI_ISL_7156942	21A (Delta)	B.1.617.2
F5429DCB9IN	SURVEILLANCE	NA	NA	NA	21A (Delta)	NA
F5429F3CEJK	SURVEILLANCE	F5429F3CEJK	NA	NA	21A (Delta)	B.1.617.2
F55FFFB91OJ	SURVEILLANCE	F55FFFB91OJ	OL709875	EPI_ISL_7156420	21A (Delta)	B.1.617.2
F81206DCEXI	SURVEILLANCE	F81206DCEXI	OL709879	EPI_ISL_7156610	21A (Delta)	B.1.617.2
F8246DA99DR	SURVEILLANCE	NA	OL709876	NA	21A (Delta)	NA
F839298ACZG	SURVEILLANCE	NA	OL709877	EPI_ISL_7156468	21A (Delta)	NA
F842162B3M1	SURVEILLANCE	F842162B3M1	OL709881	NA	21A (Delta)	B.1.617.2
FD291222ECU	SURVEILLANCE	FD291222ECU	OL709885	EPI_ISL_7156672	21A (Delta)	B.1.617.2
FFB148110ZJ	SURVEILLANCE	FFB148110ZJ	NA	EPI_ISL_7156870	21A (Delta)	B.1.617.2
FFC383FABQP	SURVEILLANCE	NA	NA	NA	21A (Delta)	NA
1319A426DPQ	SYMPTOMATIC	1319A426DPQ	NA	NA	21A (Delta)	B.1.617.2
40440FA75HQ	SYMPTOMATIC	NA	NA	NA	21A (Delta)	NA
AD76C5218DU	SYMPTOMATIC	AD76C5218DU	NA	NA	21A (Delta)	B.1.617.2
AD7947BBFRD	SYMPTOMATIC	AD7947BBFRD	NA	NA	21A (Delta)	B.1.617.2
AD794DD478U	SYMPTOMATIC	AD794DD478U	OL709848	EPI_ISL_7156346	21A (Delta)	B.1.617.2
BC42E0293PE	SYMPTOMATIC	BC42E0293PE	OL709888	EPI_ISL_7156944	21A (Delta)	B.1.617.2
BC42E3577CB	SYMPTOMATIC	BC42E3577CB	OL709890	NA	21A (Delta)	B.1.617.2
BC46E211F5L	SYMPTOMATIC	NA	NA	NA	21A (Delta)	NA
DF3AFAFC2LJ	SYMPTOMATIC	DF3AFAFC2LJ	OL709880	EPI_ISL_7156651	21A (Delta)	B.1.617.2
DF3AFE1FAXI	SYMPTOMATIC	DF3AFE1FAXI	NA	NA	21A (Delta)	B.1.617.2
B639861C2T1	EXPOSED	NA	NA	NA	21A (Delta)	NA
01454AD0979	SURVEILLANCE	01454AD0979	NA	NA	21A (Delta)	B.1.617.2
05B69214DMH	SURVEILLANCE	05B69214DMH	OL709922	EPI_ISL_7156367	21A (Delta)	B.1.617.2
088B9E8F16C	SURVEILLANCE	088B9E8F16C	OL709903	NA	21A (Delta)	B.1.617.2
0894FD260LK	SURVEILLANCE	NA	NA	NA	21A (Delta)	NA
1E4F33951SJ	SURVEILLANCE	1E4F33951SJ	OL709916	NA	21A (Delta)	B.1.617.2
1E58FDA4BUZ	SURVEILLANCE	1E58FDA4BUZ	NA	NA	21A (Delta)	B.1.617.2
20EF0A998SU	SURVEILLANCE	NA	OL709917	NA	21A (Delta)	NA
26449DC800N	SURVEILLANCE	26449DC800N	OL709923	NA	21A (Delta)	B.1.617.2
A821168E6GK	SURVEILLANCE	NA	NA	NA	21A (Delta)	NA
A8211B7B4ZM	SURVEILLANCE	A8211B7B4ZM	NA	NA	21A (Delta)	B.1.617.2
B63985BA02S	SURVEILLANCE	B63985BA02S	OL709918	NA	21A (Delta)	B.1.617.2
B63987700JQ	SURVEILLANCE	B63987700JQ	OL709912	EPI_ISL_7156463	21A (Delta)	B.1.617.2
B63989DA1ZR	SURVEILLANCE	B63989DA1ZR	OL709919	EPI_ISL_7156344	21A (Delta)	AY.3
B6398B91D7N	SURVEILLANCE	B6398B91D7N	NA	NA	21A (Delta)	B.1.617.2
B6398D7A7MK	SURVEILLANCE	B6398D7A7MK	NA	NA	21A (Delta)	B.1.617.2
B6398DC48OT	SURVEILLANCE	B6398DC48OT	NA	NA	21A (Delta)	B.1.617.2
B6398DF1AIA	SURVEILLANCE	B6398DF1AIA	NA	NA	21A (Delta)	B.1.617.2
B6398DF69PQ	SURVEILLANCE	B6398DF69PQ	NA	EPI_ISL_7156934	21A (Delta)	B.1.617.2
D3C581995MF	SURVEILLANCE	NA	NA	EPI_ISL_7156575	21A (Delta)	NA
D3FE98959JQ	SURVEILLANCE	NA	NA	NA	21A (Delta)	NA
D411C7F74DT	SURVEILLANCE	NA	OL709904	EPI_ISL_7156506	21A (Delta)	NA
D411C7FC8XO	SURVEILLANCE	D411C7FC8XO	OL709905	NA	21A (Delta)	AY.3
D411C9C5FRU	SURVEILLANCE	NA	NA	NA	21A (Delta)	NA
D411CA0B6Z1	SURVEILLANCE	NA	OL709892	NA	21A (Delta)	NA
D411CA0FAS1	SURVEILLANCE	D411CA0FAS1	OL709893	NA	21A (Delta)	B.1.617.2
D411CB1BFLU	SURVEILLANCE	NA	NA	NA	21A (Delta)	NA
D411CB3C40A	SURVEILLANCE	NA	OL709906	EPI_ISL_7156487	21A (Delta)	NA
D411CB52BC4	SURVEILLANCE	NA	NA	NA	21A (Delta)	NA
D411CB5EFY5	SURVEILLANCE	D411CB5EFY5	OL709894	NA	21A (Delta)	B.1.617.2
D411CB603HW	SURVEILLANCE	NA	NA	EPI_ISL_7156560	21A (Delta)	NA
D411CB7F1VR	SURVEILLANCE	NA	NA	NA	21A (Delta)	NA
D411CD4D3RV	SURVEILLANCE	D411CD4D3RV	NA	NA	21A (Delta)	B.1.617.2
D411CD6EAVE	SURVEILLANCE	NA	NA	NA	21A (Delta)	NA
DF3AF8A9BQA	SURVEILLANCE	NA	OL709909	EPI_ISL_7156462	21A (Delta)	NA
DF7E343F4UM	SURVEILLANCE	DF7E343F4UM	OL709895	EPI_ISL_7156389	21A (Delta)	B.1.617.2
DF7E344CCMR	SURVEILLANCE	NA	OL709896	NA	21A (Delta)	NA
DF7E34565F3	SURVEILLANCE	DF7E34565F3	OL709897	EPI_ISL_7156379	21A (Delta)	B.1.617.2
DF8590C2APG	SURVEILLANCE	DF8590C2APG	OL709898	NA	21A (Delta)	B.1.617.2
DF8590CD4OA	SURVEILLANCE	NA	OL709899	NA	21A (Delta)	NA
DF8590F79VB	SURVEILLANCE	DF8590F79VB	OL709900	EPI_ISL_7156370	21A (Delta)	B.1.617.2
DF8590FB1B8	SURVEILLANCE	NA	NA	NA	21A (Delta)	NA
DF8591063SF	SURVEILLANCE	DF8591063SF	NA	NA	21A (Delta)	B.1.617.2
DF8595F50AT	SURVEILLANCE	DF8595F50AT	NA	NA	21A (Delta)	B.1.617.2
DF868F6FASH	SURVEILLANCE	DF868F6FASH	OL709910	EPI_ISL_7156669	21A (Delta)	B.1.617.2
DF868FA9BQK	SURVEILLANCE	DF868FA9BQK	OL709915	NA	21A (Delta)	B.1.617.2
E235F72E4NA	SURVEILLANCE	NA	NA	NA	21A (Delta)	NA
E24CFF380T9	SURVEILLANCE	NA	OL709911	EPI_ISL_7156478	21A (Delta)	NA
E24CFFEE4UA	SURVEILLANCE	NA	OL709902	EPI_ISL_7156484	21A (Delta)	NA
FFC02A823XS	SURVEILLANCE	NA	NA	NA	21A (Delta)	NA
B63985F236N	SYMPTOMATIC	NA	NA	NA	21A (Delta)	NA
B63988028SI	SYMPTOMATIC	NA	OL709913	NA	21A (Delta)	NA
B63988F9E3W	SYMPTOMATIC	NA	NA	NA	21A (Delta)	NA
B6398B3AFB6	SYMPTOMATIC	NA	OL709914	NA	21A (Delta)	NA
B6398B403YL	SYMPTOMATIC	B6398B403YL	OL709920	EPI_ISL_7156401	21A (Delta)	B.1.617.2
D411C9DC6B0	SYMPTOMATIC	NA	NA	NA	21A (Delta)	NA
D411C9E4ALD	SYMPTOMATIC	D411C9E4ALD	OL709901	NA	21A (Delta)	B.1.617.2
D411CB66B92	SYMPTOMATIC	NA	NA	NA	21A (Delta)	NA
DF868CA0CPC	SYMPTOMATIC	DF868CA0CPC	OL709924	EPI_ISL_7156432	21A (Delta)	B.1.617.2
E24CFF639TD	SYMPTOMATIC	NA	NA	EPI_ISL_7156492	21A (Delta)	NA
E24CFF6F3PF	SYMPTOMATIC	NA	NA	NA	21A (Delta)	NA
