# Supplementary material for: SARS-CoV-2 variants of concern Alpha and Delta show increased viral load in saliva
Source: PLoS One. 2022 May 10;17(5):e0267750. doi: 10.1371/journal.pone.0267750 (PMC9089873; doi:10.1371/journal.pone.0267750)
Supplement: S2 Data — (XLSX) [file pone.0267750.s004.xlsx]

## Sheet: Raw Data
Patient ID	Sample ID	Order Priority	clade	Mean Ct : N gene	Mean Ct : RNase P gene	Age	Patient Gender	Patient Ethnic Group	Patient Race	SKU		Note: CLM-SALIVA-00001 and 00002 are university affiliates, CLM-SALIVA-00003 are community (non-university) patients
968feb587516b674d12a87b5	d711e10a8702e2393e759246	SURVEILLANCE	20G	20.38	17.961	70	Female	Not Hispanic or Latino	White	CLM-SALIVA-00003
7cfaed41b9ae9f50bc31a97d	864650b2834802f0e5026a7d	SURVEILLANCE	20G	21.047	18.353	20	Male	Not Hispanic or Latino	White	CLM-SALIVA-00003
8ec5038ba3a7c90d5875b79c	5d6270b35c6d2df79101cb5f	SURVEILLANCE	20G	23.926	24.578	21	Male	Not Hispanic or Latino	White	CLM-SALIVA-00002
40cb175e49b59a8917928b93	a62e478268614f0af5124857	SURVEILLANCE	20G	25.775	18.017	35	Male	Not Hispanic or Latino	White	CLM-SALIVA-00003
3e83aab2c5b5f35506692e23	f27164a716e4c975c9139e86	SURVEILLANCE	20G	28.372	21.623	23	Female	Not Hispanic or Latino	White	CLM-SALIVA-00002
0122817d169838bd1ac150ab	fd38870278b42eb3d1094eea	SURVEILLANCE	20C	22.174	19.515	23	Male	Not Hispanic or Latino	White	CLM-SALIVA-00001
f31be90b9e8b1f8e9c1f6457	5dda872213e5b10ef1f8b5c6	SURVEILLANCE	20C	22.477	18.689	56	Male	Not Hispanic or Latino	White	CLM-SALIVA-00003
1133ae22349307de010cdeb4	1f1364049bf6d95e07c4bd2a	SURVEILLANCE	21C (Epsilon)	23.005	17.39	20	Female	Not Hispanic or Latino	White	CLM-SALIVA-00002
0a6f1c09b23ae1ef7b322a8f	6edae67d50f10f4cbcc50fd2	SURVEILLANCE	20A	22.261	16.599	24	Male	Not Hispanic or Latino	White	CLM-SALIVA-00002
920180c3191a2ae4f81bdfa1	6c006fdb0dbc73486d424a18	SYMPTOMATIC	20G	17.396	17.124	29	Male	Not Hispanic or Latino	White	CLM-SALIVA-00003
6e7e2e2183a368ea0ae832df	1f5ab713c6f56b6528ecc843	SYMPTOMATIC	20G	19.559	21.274	22	Female	Not Hispanic or Latino	White	CLM-SALIVA-00002
c7b87757bf8ff7073ece9568	bec9c1642c7afea8972b17f5	SYMPTOMATIC	20G	22.636	18.042	61	Female	Not Hispanic or Latino	White	CLM-SALIVA-00003
e12ab5862e6267064bf3d7f7	6427cc0449c8fb7dd066aa85	SYMPTOMATIC	20G	25.702	22.684	62	Female	Not Hispanic or Latino	White	CLM-SALIVA-00003
7ca4cbe296aea284c226cd16	50094acd8d7df3ee4067a328	SYMPTOMATIC	20G	26.424	21.002	47	Female	Not Hispanic or Latino	White	CLM-SALIVA-00003
ac6e39f2a90113366711d9ae	52598dd1a5b0e59ccd7f88ea	SYMPTOMATIC	20B	28.3	19.257	28	Female	Not Hispanic or Latino	White	CLM-SALIVA-00003
4787af8c72269b08b160c454	3bc4f76857c3d6717eb1b92d	EXPOSED	20G	17.965	17.907	22	Male	Not Hispanic or Latino	White	CLM-SALIVA-00003
eea7b489a511166c34fbb92b	0a33f199f7024b284bdfe9bb	EXPOSED	20G	24.967	17.597	8	Female	Not Hispanic or Latino	Black or African American	CLM-SALIVA-00003
81c2a86675d5ec8acced8a2a	1da8e056032023181c012503	EXPOSED	20G	29.529	21.943	18	Female	Not Hispanic or Latino	White	CLM-SALIVA-00003
02dd34a9296d1c3a2033adad	93c74831f50c322beab7c3c7	SURVEILLANCE	20G	22.671	24.61	20	Female	Not Hispanic or Latino	Asian	CLM-SALIVA-00002
0e1da7ffb5c207c179025082	299194b7d128fcf1a58ae317	SURVEILLANCE	20G	24.082	17.652	23	Male	Not Hispanic or Latino	White	CLM-SALIVA-00002
a9f026fc7076155c5fc57595	234cfd7d6616bc45df0c7f3d	SURVEILLANCE	20G	27.268	17.676	23	Female	Not Hispanic or Latino	White	CLM-SALIVA-00002
3e891794da8a9572a3644fc7	e7f08c8f11cf2e7f1b77e190	SURVEILLANCE	20A	21.364	16.678	22	Male	Not Hispanic or Latino	White	CLM-SALIVA-00002
05c4fea1bb809aa42f303b2a	7f457d060b52747ae605eb1c	SURVEILLANCE	20A	24.968	17.603	50	Male	Hispanic or Latino	White	CLM-SALIVA-00002
440e6a999d44777a65f0955a	701c3f23ece0b3f2b126a5e1	SURVEILLANCE	20B	26.689	25.688	23	Male	Not Hispanic or Latino	Black or African American	CLM-SALIVA-00002
fdf159312bcdccf6343a2b0e	ab027a2137953fc529aa5710	SYMPTOMATIC	20C	25.828	15.281	58	Male	Not Hispanic or Latino	White	CLM-SALIVA-00003
72777106962e25a1343353de	8bb27f5578b651374ae0dc33	SURVEILLANCE	20G	25.722	16.062	23	Male	Not Hispanic or Latino	White	CLM-SALIVA-00002
043595022e7db911afd5f6c3	5eea59e964ab2c85685b8d64	SURVEILLANCE	20G	27.798	19.661	22	Female	Not Hispanic or Latino	White	CLM-SALIVA-00001
36d9efc832db253cf344379a	6c0355e46412b47057476d18	SURVEILLANCE	20A	17.093	19.218	27	Male	Not Hispanic or Latino	White	CLM-SALIVA-00002
7a85ece2acd9e81929746d28	e64f40cd2127ceadb1afe518	SYMPTOMATIC	20G	15.638	21.34	83	Male	Not Hispanic or Latino	White	CLM-SALIVA-00003
b295b900f5ff9a3ed26ae974	e02bd813bac445dffba4241f	SURVEILLANCE	20G	18.946	15.917	20	Male	Not Hispanic or Latino	White	CLM-SALIVA-00002
423cdbae478e838da8e98ff6	7a41bbd376599c6be7fb6fb0	SURVEILLANCE	20G	19.889	17.334	20	Male	Not Hispanic or Latino	White	CLM-SALIVA-00002
f8fdc5212fff249931effcd3	8cdd14e0f9b2be2fb2195387	SURVEILLANCE	20G	21.033	16.355	23	Male	Not Hispanic or Latino	White	CLM-SALIVA-00002
0dbb6c71efaaebae24c1684d	6ba58d985d77cc355575a8a7	SURVEILLANCE	20G	22.564	20.212	33	Male	Not Hispanic or Latino	White	CLM-SALIVA-00002
f420af4a035997410a87b470	e3c01a8513fca2894696a583	SURVEILLANCE	20G	23.44	19.738	59	Female	Not Hispanic or Latino	White	CLM-SALIVA-00003
8b3438877c50b8aadd814139	2d45023dd7f3cecfe046ce26	SURVEILLANCE	20G	23.942	24.209	10	Male	Not Hispanic or Latino	White	CLM-SALIVA-00003
a21a486320f3f0e6ad28b98c	975ad9a3f44ce3643a2e9a8f	SURVEILLANCE	20G	24.074	19.467	20	Male	Not Hispanic or Latino	White	CLM-SALIVA-00002
0c4c87946c628548be68e976	8088bae7be6a0dfe493a499b	SURVEILLANCE	20G	24.153	17.317	23	Male	Not Hispanic or Latino	White	CLM-SALIVA-00002
f0c2a9285199ebc819d0f230	50e3be6e160433d500ec5a51	SURVEILLANCE	20G	24.347	15.714	21	Female	Not Hispanic or Latino	White	CLM-SALIVA-00002
4cee450cae5fd1be7fccce2b	d2c6ad28ebe2e956c6028fbc	SURVEILLANCE	20G	24.49	19.806	47	Male	Not Hispanic or Latino	White	CLM-SALIVA-00003
0a265eee0ed738d306d9b4cb	abf711319fb7bee106a748a7	SURVEILLANCE	20G	25.076	19.391	27	Female	Not Hispanic or Latino	White	CLM-SALIVA-00003
dc7a5a094d35a1113f40230e	faa3c3dd1bfc8de3f6078e2b	SURVEILLANCE	20G	25.66	25.753	33	Male	Not Hispanic or Latino	White	CLM-SALIVA-00002
f2b8b7b24b7e035ae3f069b3	41958551af9052080a0b8760	SURVEILLANCE	20G	25.752	18.904	30	Female	Not Hispanic or Latino	White	CLM-SALIVA-00002
5d837705d5385111d2f1d8bc	2f61c4262ce901da4b4df84c	SURVEILLANCE	20G	25.923	21.329	21	Male	Not Hispanic or Latino	White	CLM-SALIVA-00002
c8eb16a785dfb00b73a50d90	c6bdd2d74db0116e4a9b2d00	SURVEILLANCE	20G	26.09	19.391	23	Female	Not Hispanic or Latino	Black or African American	CLM-SALIVA-00002
5c605b9b72f0812a11e40b32	6e7a187fa712448dd72419c2	SURVEILLANCE	20G	26.17	17.309	40	Male	Not Hispanic or Latino	White	CLM-SALIVA-00003
8949f5123870ab4fdc7405a7	d6e3ae6bfafb666764b26e19	SURVEILLANCE	20G	26.332	17.272	23	Male	Not Hispanic or Latino	White	CLM-SALIVA-00002
8a8bfe178a1116f8281fe1a6	bd0fc9121553a9da171daecc	SURVEILLANCE	20G	26.362	20.202	44	Female	Not Hispanic or Latino	Black or African American	CLM-SALIVA-00003
5729a22993bc217333e90c74	96ce8b1357bae192ffe96306	SURVEILLANCE	20G	26.53	19.706	10	Male	Not Hispanic or Latino	Black or African American	CLM-SALIVA-00003
f0454766bc2c619677985c1d	68e2140c3c0554b4fadb544b	SURVEILLANCE	20G	27.221	16.891	22	Female	Not Hispanic or Latino	White	CLM-SALIVA-00002
43abb664c1696ad47c208349	bdca1110c034cb2904ca0cef	SURVEILLANCE	20G	27.459	22.222	24	Male	Not Hispanic or Latino	White	CLM-SALIVA-00002
a24384574575ccc0b727e5b2	6152b2ab9b500fd9944c72a5	SURVEILLANCE	20G	27.577	19.023	21	Male	Not Hispanic or Latino	White	CLM-SALIVA-00002
0784fada5a6b2d451aa646d7	c50fa9bb72cca1cea508fe36	SURVEILLANCE	20G	28.369	15.956	39	Female	Not Hispanic or Latino	White	CLM-SALIVA-00002
6337e8f22c8ea1139a886134	d0ce1221d35e16e88abe0639	SURVEILLANCE	20G	29.202	19.391	24	Male	Not Hispanic or Latino	White	CLM-SALIVA-00002
d0a38d07456860d34aa4f3b6	378f06479149835a7128f86a	SURVEILLANCE	20G	29.22	16.332	23	Male	Not Hispanic or Latino	White	CLM-SALIVA-00002
6ef6adb2148dee86e605e7dc	bad94c59aa19d378b37c4f0d	SURVEILLANCE	20G	29.308	24.307	25	Male	Not Hispanic or Latino	White	CLM-SALIVA-00002
f10203736e71c16dab385913	8e999e0839c733309f055b7c	SURVEILLANCE	20G	29.612	18.89	11	Female	Not Hispanic or Latino	White	CLM-SALIVA-00003
1ad538586d69425a694b0de0	c9218d153a2f4416998940b0	SURVEILLANCE	20G	29.766	23.015	22	Female	Not Hispanic or Latino	White	CLM-SALIVA-00002
1d51bdbf31c350056224c918	e015e7ae5ebfbcb9a5d240b0	SURVEILLANCE	20C	31.561	22.658	10	Male	Not Hispanic or Latino	White	CLM-SALIVA-00003
820909c2ddf1b05bb94fcf8f	dc179b4930bc7b77d61acc23	SURVEILLANCE	21C (Epsilon)	25.299	17.936	40	Female	Not Hispanic or Latino	White	CLM-SALIVA-00003
e2b0dfbcfe0eaf0bc983f2d3	0081a110427afcfbae501267	SURVEILLANCE	20A	19.818	17.861	24	Male	Not Hispanic or Latino	White	CLM-SALIVA-00002
c4de1a8dc5736cbf616133a7	1359cb77c5230e5380944591	SURVEILLANCE	20A	23.122	24.437	21	Female	Not Hispanic or Latino	White	CLM-SALIVA-00002
165127f7c6b4a9d82492160c	b6307032dec2c2fd709de49e	SURVEILLANCE	20A	24.627	23.037	22	Male	Not Hispanic or Latino	White	CLM-SALIVA-00002
ae34532b92429896bd7275aa	bb972a8b436884baf75f5834	SURVEILLANCE	20A	26.947	23.926	23	Male	Not Hispanic or Latino	White	CLM-SALIVA-00002
4c95f66cdf7e4ef77cf21d63	3df15e721a2b4ecec52e3808	SURVEILLANCE	20A	27.607	18.291	23	Male	Not Hispanic or Latino	Asian;White	CLM-SALIVA-00002
71cd8c2cc5f5b729a3bcc62b	d1b7040474d4df92133193c0	SURVEILLANCE	20B	20.973	22.713	39	Female	Not Hispanic or Latino	White	CLM-SALIVA-00003
94a0180bf619f3378ea49f97	1dda4546d5b24d69de947899	SURVEILLANCE	20B	24.821	23.271	57	Female	Not Hispanic or Latino	Black or African American	CLM-SALIVA-00002
956dad876a50264c6cfb4885	1f82068f5db066d8e4ae3185	SURVEILLANCE	20B	26.823	16.746	21	Female	Not Hispanic or Latino	American Indian or Alaska Native;White	CLM-SALIVA-00002
4158d0a200f0abfb6f7b315d	6d2e3340fdcd7e8a13ed5e4d	SYMPTOMATIC	20G	18.861	16.877	65	Female	Not Hispanic or Latino	White	CLM-SALIVA-00003
b7e6d7b63b1eb2554eb9cafd	408c09a8a2a0299761949955	SYMPTOMATIC	20G	20.114	19.583	46	Male	Not Hispanic or Latino	White	CLM-SALIVA-00003
1a16073f2c60060473e0900d	81080fb3ca48a390fe83c0bb	SYMPTOMATIC	20G	20.865	18.351	23	Male	Not Hispanic or Latino	White	CLM-SALIVA-00003
29a2a39c059be4699e0f6967	d145524d3899bd0476cccaa3	SYMPTOMATIC	20G	23.165	16.496	17	Male	Not Hispanic or Latino	White	CLM-SALIVA-00003
4ad57de7c4bba7f0a4c47573	70bb47811309179dec1f94d7	SYMPTOMATIC	20G	25.017	16.489	11	Female	Not Hispanic or Latino	White	CLM-SALIVA-00003
f114fd66c9ebe5c3e438800f	f97a285694edf5e5b63c0d1a	SYMPTOMATIC	20G	25.155	17.031	9	Male	Not Hispanic or Latino	White	CLM-SALIVA-00003
c9ce348ad3fa10ee041f8053	2289ac0ff6e8a30af429ebfb	SYMPTOMATIC	20G	25.349	21.352	60	Male	Not Hispanic or Latino	White	CLM-SALIVA-00003
3d2b3b61ca7e9936cc776058	5b7170f0d753e0229afcf1e0	SYMPTOMATIC	20G	27.178	16.472	23	Male	Not Hispanic or Latino	White	CLM-SALIVA-00003
8bda2dfdc0481ab2746d1b85	aae6951da2421de90e0da9a2	SYMPTOMATIC	20G	29.764	24.619	53	Male	Not Hispanic or Latino	Asian	CLM-SALIVA-00003
f1c4819901e49615bd43c1d8	ebbeb4700b110082b824fa7b	SYMPTOMATIC	20C	26.165	29.102	60	Male	Not Hispanic or Latino	White	CLM-SALIVA-00003
c4653e4e05af0dd8c6ddadef	2903f6f2f0fcbe3b5a4c3150	SYMPTOMATIC	20A	18.49	17.863	40	Male	Not Hispanic or Latino	White	CLM-SALIVA-00003
04cea27a04f62cf09956a06e	bf11a0c179f20547ee3c28da	SYMPTOMATIC	20B	25.347	19.036	41	Female	Not Hispanic or Latino	White	CLM-SALIVA-00003
2242edb1405b7e428d946f35	bc0bcbba21fc9298805eb8c5	EXPOSED	20G	23.914	17.982	19	Male	Not Hispanic or Latino	White	CLM-SALIVA-00003
a24f9989c9a0fed84254dce7	98c8970eeb1e0df25e1ad883	EXPOSED	20G	25.21	20.571	57	Female	Not Hispanic or Latino	White	CLM-SALIVA-00003
65444e38905214f11310fe0e	7d60ee1492c8c213db4dac3c	EXPOSED	20G	26.122	23.649	8	Male	Not Hispanic or Latino	Black or African American	CLM-SALIVA-00003
40d18bed1592232edafcc397	c0a608e603475b115f5d262b	EXPOSED	20G	28.121	22.289	8	Male	Not Hispanic or Latino	White	CLM-SALIVA-00003
999b154bdc09cbba23ba2925	e7d3f6c3bdc7188030b8c4c1	EXPOSED	20G	28.968	20.542	67	Female	Not Hispanic or Latino	White	CLM-SALIVA-00003
66bf697cb9daa8a21dd33e9b	4da17f4e2f00f06a628e0d99	SURVEILLANCE	20G	21.299	19.391	23	Female	Not Hispanic or Latino	White	CLM-SALIVA-00002
a653383b6e76c41e1b1291ad	0b549b1f3d0957f6d728f4c6	SURVEILLANCE	20G	21.309	19.391	21	Female	Not Hispanic or Latino	White	CLM-SALIVA-00002
bcb2fb56fd6c0998c8a540f6	8091a8c86700284f8e2ee498	SURVEILLANCE	20G	22.356	19.391	20	Male	Not Hispanic or Latino	White	CLM-SALIVA-00002
f1ca051c18160d994b21c8ee	3de4fca9b94d93a5544b4e0b	SURVEILLANCE	20G	22.567	18.131	26	Male	Hispanic or Latino	White	CLM-SALIVA-00003
6070ea31b8907be3f240af50	da65a9ca3a08f23a4e8e6ab4	SURVEILLANCE	20G	23.288	19.391	20	Male	Not Hispanic or Latino	White	CLM-SALIVA-00002
c529d7183d460d392a21d8d1	98e7721f0963070a646e970c	SURVEILLANCE	20G	23.691	19.391	24	Male	Not Hispanic or Latino	White	CLM-SALIVA-00002
b518d535691587820c638819	981d1149d34919423d4f9bb9	SURVEILLANCE	20G	24.222	19.391	18	Male	Hispanic or Latino	Not Provided	CLM-SALIVA-00003
7071966769d2e10f77da189b	1366f935ed7b4e48cc76605f	SURVEILLANCE	20G	25.312	19.391	21	Male	Not Hispanic or Latino	White	CLM-SALIVA-00002
62073164e1ded53cf149688b	f48a0f22f908668a59a00058	SURVEILLANCE	20G	26.395	19.391	29	Female	Hispanic or Latino	White	CLM-SALIVA-00002
6fbcf32496c2491285160ffa	35038003c5d95de781158ab5	SURVEILLANCE	20G	26.998	19.391	20	Male	Not Hispanic or Latino	White	CLM-SALIVA-00002
7c3a0543cfcb564f77ef7839	e17647b090b5558b7f131922	SURVEILLANCE	20G	27.273	19.391	21	Male	Not Hispanic or Latino	White	CLM-SALIVA-00002
04ca99c71532ee844f34bd9f	af7d5a5c36026f75a419476a	SURVEILLANCE	20G	29.404	19.391	25	Male	Not Hispanic or Latino	White	CLM-SALIVA-00002
2e8ad9fe419568df2d661632	88c90a890d1802d7f38015a9	SURVEILLANCE	20G	30.184	19.391	21	Male	Not Hispanic or Latino	White	CLM-SALIVA-00002
e25c9e79234980c6c97e8b48	2ad13ab15f24437da051c189	SURVEILLANCE	20C	21.626	NA	22	Female	Not Hispanic or Latino	Black or African American;White	CLM-SALIVA-00002
d5f451794084e5bbdc4a68a4	bc87f0bfe445e62050727f10	SURVEILLANCE	20C	23.834	NA	23	Male	Not Hispanic or Latino	Black or African American;White	CLM-SALIVA-00002
15d1220e64b93ef2bd5bf76c	7a301a3abc4b37fb8101b59c	SURVEILLANCE	20C	26.534	NA	24	Male	Not Hispanic or Latino	White	CLM-SALIVA-00002
982a92058430157a37f136c4	7d3eed72dd42437fd1882ddc	SURVEILLANCE	20A	16.458	NA	23	Male	Hispanic or Latino	White	CLM-SALIVA-00002
a307ce843f86334304e1a160	84f8af8b8feec417866c052e	SURVEILLANCE	20A	16.675	NA	22	Male	Not Hispanic or Latino	White	CLM-SALIVA-00002
17ce74335e4ae23bc10f4eff	0f7c947103814bec651c8120	SURVEILLANCE	20A	18.881	NA	23	Female	Not Hispanic or Latino	White	CLM-SALIVA-00002
220b5159719642c3d3e672c2	09f27d40020776647f7f575e	SURVEILLANCE	20A	19.092	19.852	23	Male	Not Hispanic or Latino	White	CLM-SALIVA-00002
b2cf48014b2d0711cf2cd97e	ad157cf2511cb97e737afaca	SURVEILLANCE	20A	19.302	17.523	22	Female	Not Hispanic or Latino	White	CLM-SALIVA-00002
3d7d7642bc3acdf751df3522	c56318ab51c9139d32391fad	SURVEILLANCE	20A	22.884	17.839	23	Male	Not Hispanic or Latino	White	CLM-SALIVA-00002
f1f61061d7e9427d08fd0d7c	6c7cfb3ce794c9d97b333043	SURVEILLANCE	20A	23.53	NA	24	Female	Not Hispanic or Latino	White	CLM-SALIVA-00002
a8f366b033a389868f1bc303	83841b6196f65ba7f1d40053	SURVEILLANCE	20A	26.202	NA	49	Female	Not Hispanic or Latino	White	CLM-SALIVA-00002
396b0d83969c6ce2990257fa	aa41bffca6f82b9d1b86ecd3	SURVEILLANCE	20A	26.618	NA	23	Male	Not Hispanic or Latino	White	CLM-SALIVA-00002
85d05e4da1405b72d3e1ed0a	f4d9e388e22a2c0f35342dd2	SURVEILLANCE	20A	30.808	NA	20	Male	Not Hispanic or Latino	White	CLM-SALIVA-00002
66631a6804f809dda349d55e	b48b7deaecd2dd3ccc2578c8	SURVEILLANCE	20B	25.194	NA	22	Male	Not Hispanic or Latino	White	CLM-SALIVA-00002
ee12c6c4c375d0c354280519	50bd1a9bde9e182cfd591e2a	SURVEILLANCE	20H (Beta, V2)	24.823	NA	22	Male	Not Hispanic or Latino	White	CLM-SALIVA-00002
49deae03f34e536394cf88e7	d290a7bb2b16ef7b916719ff	SYMPTOMATIC	20G	17.805	17.647	37	Female	Not Hispanic or Latino	White	CLM-SALIVA-00003
fcac235f41f3ab110c9e6695	46bcdc8310d3c298d164e70d	SYMPTOMATIC	20G	22.707	19.391	30	Female	Not Hispanic or Latino	White	CLM-SALIVA-00003
bfd4cf03805ff7359be14e62	4ac6de1221bacc74253fabfc	SYMPTOMATIC	20G	24.384	16.415	71	Male	Not Hispanic or Latino	White	CLM-SALIVA-00003
4ee54631ea70319bea8d5243	019bcc7bef708e0658b374f4	SYMPTOMATIC	20G	24.902	21.663	26	Male	Not Hispanic or Latino	White	CLM-SALIVA-00003
83c739b041c4a9cc053819df	82fb4b0f3f7d74efeaa4a0e2	SYMPTOMATIC	20C	22.74	NA	13	Female	Not Hispanic or Latino	White	CLM-SALIVA-00003
15161b86ba0feab2335f5890	6b0ca31a2a9dd9f3c43516f3	SYMPTOMATIC	20A	17.953	NA	45	Male	Not Hispanic or Latino	White	CLM-SALIVA-00003
bf66b935354d21d3d3ba815e	4a98f4fc327c88eb42b55dba	SYMPTOMATIC	20A	18.594	20.501	13	Female	Not Hispanic or Latino	White	CLM-SALIVA-00003
d242e91a2d5308e554fff5eb	70408c97bb40fe44b5c13b5a	SYMPTOMATIC	20B	24.272	NA	15	Female	Not Hispanic or Latino	White	CLM-SALIVA-00003
c8a1d5b07bed3c9110665b69	895fc976018d97a69de81aee	EXPOSED	20G	19.39	19.391	27	Female	Not Hispanic or Latino	White	CLM-SALIVA-00003
59378bf71be614a82376e50b	e1f01242268dc0362d8329b2	EXPOSED	20G	25.491	19.391	30	Male	Not Hispanic or Latino	White	CLM-SALIVA-00003
72bff92d9405d1b5288efeca	740f1fa29eb585abb855c7c4	EXPOSED	20G	25.831	19.391	38	Female	Hispanic or Latino	White	CLM-SALIVA-00003
5834c60f78d633bed9602407	0a4b02e8029d9367f4d8e062	EXPOSED	20G	27.533	21.241	38	Female	Not Hispanic or Latino	White	CLM-SALIVA-00003
edcd14f944ffddfe2bca6495	07cd70e5fb7b5796646f5565	EXPOSED	20G	27.953	19.391	41	Male	Hispanic or Latino	Not Provided	CLM-SALIVA-00003
b179905c915fe9b7b1ffe6da	314feea4e9549b91e2f3eed4	SURVEILLANCE	20G	33.274	20.405	22	Female	Not Hispanic or Latino	White	CLM-SALIVA-00002
97d5a9e642f0b6e1894acea6	088aaff3489bc048f73ce26c	SURVEILLANCE	20A	24.55	20.229	20	Male	Not Hispanic or Latino	White	CLM-SALIVA-00002
d76daf1135860a7e5be11fdb	8e18a558a6e28962e4fa8191	SYMPTOMATIC	20A	22.08	20.704	51	Female	Not Hispanic or Latino	White	CLM-SALIVA-00003
2a70247fcc661eda5611bb44	34dee495093572c770c2c3d7	SYMPTOMATIC	20B	25.155	18.815	27	Female	Not Hispanic or Latino	White	CLM-SALIVA-00003
4fc80d22ddf8f802e1d6478d	a7e96373865679059d9b014a	EXPOSED	20G	26.004	18.43	33	Male	Not Hispanic or Latino	White	CLM-SALIVA-00003
2963a437f1de558a6f39c8d6	1ee8c0e7356d7afcc0bcf281	SURVEILLANCE	20G	24.953	17.63	45	Male	Not Hispanic or Latino	White	CLM-SALIVA-00003
41cd03f3acc59ac6c804ad24	c069d954f92595a28dac32c6	SURVEILLANCE	20G	26.243	17.821	21	Female	Not Hispanic or Latino	Black or African American	CLM-SALIVA-00002
8f31ad3359fdbb2dd0d8912a	80a4429e584723cb20a2c42e	SURVEILLANCE	20G	26.688	17.003	21	Male	Not Hispanic or Latino	White	CLM-SALIVA-00002
2ab004e2c4f3e6848446d53c	fc62147f61116de454fd44e9	SURVEILLANCE	20G	27.603	20.946	21	Male	Not Hispanic or Latino	White	CLM-SALIVA-00002
ec1b575dc88cf5584572114f	2d434eeef3e60b5d35a97af6	SURVEILLANCE	20G	27.81	20.419	34	Male	Not Hispanic or Latino	White	CLM-SALIVA-00002
5be066e9669c9d9f27213037	1b2905f39e34e2fe6bd5ac09	SURVEILLANCE	20G	28.129	21.033	65	Female	Not Hispanic or Latino	White	CLM-SALIVA-00001
91bfe2f4ae786e4ca39ae0cd	45414396d5e30f3352ee04e4	SYMPTOMATIC	20G	26.254	20.44	11	Female	Not Hispanic or Latino	White	CLM-SALIVA-00003
50060ccdc5fda199bf96353a	d5f7a028369a395e2948e137	SYMPTOMATIC	20G	26.69	19.315	41	Male	Not Hispanic or Latino	White	CLM-SALIVA-00003
628668ae34b3baecfd31e152	1759cd6fad7ccb808504df14	SYMPTOMATIC	20A	30.224	22.406	19	Male	Hispanic or Latino	White	CLM-SALIVA-00003
224f44fc6f68f230aa2e11ce	0b65e6dd9bc8846f8d1f031d	SYMPTOMATIC	20B	27.589	18.897	19	Female	Not Hispanic or Latino	White	CLM-SALIVA-00003
f118d9a86de4800b0375673b	631ca415b5a43cf1ede4ac45	EXPOSED	20A	26.841	17.215	9	Female	Not Hispanic or Latino	White	CLM-SALIVA-00003
0f73fc872ec742f7ae9a0b5d	02529fa191468f9313938817	EXPOSED	20B	29.891	16.54	19	Male	Not Hispanic or Latino	White	CLM-SALIVA-00003
1141b42452fa6a20c8f7e0e7	ca7ecf0e5f625ceaccb90cbe	SURVEILLANCE	20G	20.422	19.752	42	Male	Not Hispanic or Latino	White	CLM-SALIVA-00002
69c6a7f9d5559f06837cb1d5	21a403d0106ae312526d8ba3	SURVEILLANCE	21C (Epsilon)	19.311	16.803	23	Male	Not Hispanic or Latino	White	CLM-SALIVA-00002
7ccae2b002d8243558110d88	752836b33185e7bc7fa7c01e	SURVEILLANCE	20B	19.936	21.649	23	Female	Not Hispanic or Latino	White	CLM-SALIVA-00002
f363fdf515824e53a6e087b2	9adbe6482a0b918144d1c3db	SURVEILLANCE	20B	20.816	19.159	26	Male	Not Hispanic or Latino	White	CLM-SALIVA-00002
13d053c4ce7ddf52886e467a	c88fd946cb2b70579ccecdaa	SYMPTOMATIC	20G	19.962	21.236	29	Male	Not Hispanic or Latino	Black or African American	CLM-SALIVA-00003
78080fecba7675b506c34a02	60e847c8139ef6e43020c0b4	SYMPTOMATIC	20G	22.088	18.577	17	Male	Not Hispanic or Latino	White	CLM-SALIVA-00003
91eb4f63bce8f1ef162ebdaf	c70619189bed5d6dc215a683	SYMPTOMATIC	20C	24.123	22.463	8	Male	Not Hispanic or Latino	White	CLM-SALIVA-00003
d784c46e53f3af833771befc	324ad17266860219b6962292	SYMPTOMATIC	21C (Epsilon)	25.483	18.307	24	Male	Not Hispanic or Latino	White	CLM-SALIVA-00003
4d6422e26fd5ff79de6e4ac5	d901304e9ec58a28bb08e941	SYMPTOMATIC	20A	19.686	18.217	10	Female	Not Hispanic or Latino	White	CLM-SALIVA-00003
745c4a38da92dc644783977e	704fdad301d14cf05c7c2519	EXPOSED	20G	22.115	24.66	48	Female	Not Hispanic or Latino	White	CLM-SALIVA-00003
81ad7e3824e9763736be2b53	536b2d2becb306b6ea7fa967	EXPOSED	20G	24.196	18.42	13	Female	Not Hispanic or Latino	White	CLM-SALIVA-00003
fc0f1c3269c26e7b2e8bbdf3	59ea446000b57d8a2a9293ee	EXPOSED	20G	24.61	18.411	40	Male	Not Hispanic or Latino	Black or African American	CLM-SALIVA-00003
f5a015196291b92b30bba58c	cb9e0d6cb9839467d6f996b8	SURVEILLANCE	21C (Epsilon)	18.78	22.775	22	Female	Not Hispanic or Latino	White	CLM-SALIVA-00002
d7b5043360600bf69f09657e	b82ed52f5a2a8ecaa332c977	SURVEILLANCE	20B	21.325	19.07	41	Female	Hispanic or Latino	Not Provided	CLM-SALIVA-00003
5e464d814f27b0e03761e11c	cdd5344e0b9f33043ae7220a	SURVEILLANCE	20B	22.705	22.63	41	Male	Hispanic or Latino	Not Provided	CLM-SALIVA-00003
c0283a610fa077a1af18abf6	30c9a7471df3548f7df42960	SURVEILLANCE	20I (Alpha, V1)	20.71	18.505	23	Female	Not Hispanic or Latino	Black or African American	CLM-SALIVA-00002
0030a40d2468b9bb7a537664	e8b5cce4bb11ee5be9371f4e	SURVEILLANCE	20G	22.035	17.39	21	Male	Not Hispanic or Latino	White	CLM-SALIVA-00001
60a21174c07ae8dc9cec46a9	a0d8aae2db49731f4393414a	SURVEILLANCE	20G	23.94	20.045	21	Female	Not Hispanic or Latino	White	CLM-SALIVA-00002
b7589a3eb1b7723d763b8c68	60f8771679c7bf0113be28c1	SURVEILLANCE	20G	24.308	17.357	23	Male	Not Hispanic or Latino	Black or African American	CLM-SALIVA-00001
f0cc88311db6a6f6fc4a2084	0078c244ed027ccaeb26da0e	SURVEILLANCE	20G	24.435	17.05	60	Female	Not Hispanic or Latino	White	CLM-SALIVA-00003
a6092cc4ea96b34c0052b989	e6836e12ff68cf5f40b76549	SURVEILLANCE	20G	26.385	18.675	21	Male	Not Hispanic or Latino	White	CLM-SALIVA-00001
1fdfd3a37666997a77576d4c	e2509c55e9186466b7f03ab3	SURVEILLANCE	20G	27.685	23.605	22	Female	Not Hispanic or Latino	White	CLM-SALIVA-00002
167edbc339283b38ad02d54d	f112711e73a2f930f93f0a96	SURVEILLANCE	21C (Epsilon)	26.3	25.74	21	Male	Hispanic or Latino	Not Provided	CLM-SALIVA-00002
31b93c63ae65b81c5c8260c5	e0294a91e9b89c7a4459a887	EXPOSED	20G	18.585	22.185	26	Female	Not Hispanic or Latino	White	CLM-SALIVA-00003
c9e532958b4bc22e3ca3eb58	84ababdee3ffd518f3ff0f0a	EXPOSED	20G	24.615	19.21	60	Female	Not Hispanic or Latino	White	CLM-SALIVA-00003
ec7f5c807d9a8c2180fa930e	54ab9129c534d3f48ad38016	EXPOSED	20G	24.685	18.36	14	Male	Not Hispanic or Latino	Black or African American	CLM-SALIVA-00003
95092588b6b4cffaaf061fa9	5531fb4ac56209a5cb9679e8	EXPOSED	20G	27.85	20.005	14	Male	Not Hispanic or Latino	White	CLM-SALIVA-00003
bd42a2d970eacde3f0c5afe0	bfcb001e97323874835eee17	SURVEILLANCE	21C (Epsilon)	17.795	17.455	25	Male	Not Hispanic or Latino	Black or African American	CLM-SALIVA-00003
9a4e2929eb75c99187cceea7	d410bb2d6f84197d2c88575a	SURVEILLANCE	21C (Epsilon)	19.715	17.055	22	Male	Not Hispanic or Latino	American Indian or Alaska Native;Black or African American	CLM-SALIVA-00002
094b7afd49990fef5f769280	b8a40a0ebc6c49fa62790f7d	SURVEILLANCE	20B	14.54	17.865	29	Male	Not Hispanic or Latino	White	CLM-SALIVA-00002
c47991243fcda88de9330dd2	4d43d56ed531e117f3a524c9	EXPOSED	21F (Iota)	16.945	20.29	22	Male	Not Hispanic or Latino	White	CLM-SALIVA-00003
853b9f3003f22c9df77e4630	a78dcc131a9a0efa301f031d	SURVEILLANCE	20G	19.2	18.16	45	Male	Not Hispanic or Latino	White	CLM-SALIVA-00002
f494f07c67d8b0e6d1fedcff	05bf729a07253cd1d88e1a91	SURVEILLANCE	20G	21.92	18.74	20	Female	Not Hispanic or Latino	White	CLM-SALIVA-00002
b474522ccef20ff6cbe5f240	6c84e2e15bc706a50950410e	SURVEILLANCE	20G	23.595	23.595	22	Male	Not Hispanic or Latino	Asian	CLM-SALIVA-00001
5b99ded6282470d1bbf2839f	784878a4cadd00066c1599cf	SURVEILLANCE	20G	23.86	18.505	31	Male	Not Hispanic or Latino	Black or African American	CLM-SALIVA-00002
b325d529ca12eb73a6e87a2d	a0ae4968548f70719693b9a8	SURVEILLANCE	20G	27.255	18.645	21	Female	Not Hispanic or Latino	Asian;White	CLM-SALIVA-00001
befade064b04d3f7da4368bf	ef503cdf1a9857d01443ef15	SURVEILLANCE	20G	27.985	20.03	20	Female	Not Hispanic or Latino	White	CLM-SALIVA-00002
75c0e947b2fcea2d699f29e2	ba362cd21c852a771fcdba0c	SURVEILLANCE	21C (Epsilon)	22.75	16.985	20	Female	Not Hispanic or Latino	White	CLM-SALIVA-00002
9de73caf9108e955d7ccd7de	93e91be806a97c2bd640495f	SURVEILLANCE	20A	28.945	19.565	20	Female	Not Hispanic or Latino	White	CLM-SALIVA-00002
1a6c1b22b4cc73e2044a0ebb	18f87933fd992cd631124810	SURVEILLANCE	20B	24.765	16.515	31	Male	Not Hispanic or Latino	White	CLM-SALIVA-00002
09c70c921c3ee317f0e3999d	e395cbd4a74c09ac4469c29b	SYMPTOMATIC	20I (Alpha, V1)	30.422	22.75	50	Male	Not Hispanic or Latino	White	CLM-SALIVA-00003
b176dfcde033a1deda15e067	6b141a9aa1a68979b3e724d5	SYMPTOMATIC	20G	12.87	17.665	63	Male	Not Hispanic or Latino	White	CLM-SALIVA-00003
ab21ee436d38ee0062d9642d	c8d8b45f18320014a4775ea3	SYMPTOMATIC	20G	16.7	21.99	60	Female	Not Hispanic or Latino	White	CLM-SALIVA-00003
0a12056ff8d1854c8cd054b6	965ff6e7f81ba2fd5a5461a7	SYMPTOMATIC	20G	20.79	19.32	37	Male	Not Hispanic or Latino	White	CLM-SALIVA-00003
7dd8f5e15642ec70498eb9bc	03b299c11dc40da89484a65c	SYMPTOMATIC	20G	20.955	17.275	20	Male	Not Hispanic or Latino	White	CLM-SALIVA-00003
265b7c3d5d7e6c9fcb324ced	3aa4e670cc3b6626f9f53b75	SYMPTOMATIC	20G	27.095	22.325	36	Male	Not Hispanic or Latino	White	CLM-SALIVA-00003
b47102a90c1579a9753be79a	f06dab0977b505cd6f7495a6	SYMPTOMATIC	20G	29.825	22.095	9	Female	Not Hispanic or Latino	White	CLM-SALIVA-00003
79d63147afab975207517872	4b25bcd99027275d6fb46136	EXPOSED	20G	25.99	21.45	15	Male	Not Hispanic or Latino	White	CLM-SALIVA-00003
c27b0ed6547788427cbfb369	2198b6eed016107e4f5a15d1	SURVEILLANCE	20I (Alpha, V1)	26.9	20.185	22	Female	Not Hispanic or Latino	White	CLM-SALIVA-00002
de8471317cc66e9526f314f1	143d44f46ecaff2fbc1df6f9	SURVEILLANCE	20I (Alpha, V1)	27.58	18.475	24	Male	Not Hispanic or Latino	White	CLM-SALIVA-00002
64f4bf18cf16ae95786461fa	0a4b0c65e54648d9d0401e70	SURVEILLANCE	20I (Alpha, V1)	30.24	22.2	25	Male	Not Hispanic or Latino	Asian	CLM-SALIVA-00002
e1052b815d1ffe63390ccc2c	571073292a2565d59d2241e2	SURVEILLANCE	20G	20.68	19.18	23	Male	Not Hispanic or Latino	White	CLM-SALIVA-00002
2ce8849b1c41d44d86a0876a	24abd33d354fd09452bf0980	SURVEILLANCE	20G	26.57	21.82	21	Male	Not Hispanic or Latino	White	CLM-SALIVA-00002
f70f7051a5b51b265c4c9966	10031f1f6cfecd07e012139f	SURVEILLANCE	20G	29.205	18.805	30	Male	Hispanic or Latino	Not Provided	CLM-SALIVA-00003
a0eb2bee2ddb7f073bd60de1	f64cbbf3b92197d7f61066e6	SURVEILLANCE	20G	29.94	19.875	21	Male	Not Hispanic or Latino	White	CLM-SALIVA-00002
1e0fb47b58835f5739d75a26	ecc067608db5da6599dc7204	SURVEILLANCE	21C (Epsilon)	28.015	20.915	21	Male	Not Hispanic or Latino	White	CLM-SALIVA-00002
995ad5b07a157dacade63916	b3df3fa07394272c1bd1b72d	SURVEILLANCE	21C (Epsilon)	31.04	18.8	20	Female	Not Hispanic or Latino	White	CLM-SALIVA-00002
66573d95affb8f2b8fd5f263	9233ed6ac10411c74732c44a	SYMPTOMATIC	20I (Alpha, V1)	28.095	21.855	19	Male	Not Hispanic or Latino	White	CLM-SALIVA-00003
f4654a82b19564d116417260	a69f3e77a80ccb6bf2df9fde	SYMPTOMATIC	20I (Alpha, V1)	28.74	21.375	16	Female	Not Hispanic or Latino	Black or African American	CLM-SALIVA-00003
57b33a656fc00f7663efc962	1229a0e1f2ae0f0acd555c1e	SYMPTOMATIC	20G	21.08	16.28	63	Male	Not Hispanic or Latino	White	CLM-SALIVA-00003
39a2255c1a5c4302c5d68dba	ecccc3c29c5cf3cbfe322bb5	SYMPTOMATIC	20G	26.245	19.465	50	Male	Not Hispanic or Latino	White	CLM-SALIVA-00003
1549d5199eddc16e49643c51	d1ea0efe62c616a5c7104abe	SYMPTOMATIC	20G	28.705	16.84	62	Female	Not Hispanic or Latino	White	CLM-SALIVA-00003
64b558e94a9b7c2b015f8454	77614ca1d72e8ebd98d5b3ed	EXPOSED	20G	25.13	22.175	23	Female	Hispanic or Latino	Not Provided	CLM-SALIVA-00003
1c74b70460a1d12ceec9e9f4	ffb69a460e50881c9fa6b62a	SURVEILLANCE	20I (Alpha, V1)	21.19	16.155	20	Male	Not Hispanic or Latino	White	CLM-SALIVA-00002
d8c61c5ff32b7d79beeacb22	55cffb0499f36a832efe5be1	SURVEILLANCE	20I (Alpha, V1)	26.35	21.455	21	Female	Not Hispanic or Latino	White	CLM-SALIVA-00002
f457f84e50327e254183f08b	36e9787f8c4683835241f730	SURVEILLANCE	20G	25.59	20.88	22	Female	Not Hispanic or Latino	White	CLM-SALIVA-00002
290be7093fadbee2ede2dace	448d2abd7e25fbf034252a76	SURVEILLANCE	21C (Epsilon)	18.15	15.505	20	Female	Not Hispanic or Latino	White	CLM-SALIVA-00002
61cc8d070f54eeb9132a9043	467e3d1b3f446d80d7fe3ce6	SURVEILLANCE	21C (Epsilon)	23.88	16.36	23	Male	Not Hispanic or Latino	White	CLM-SALIVA-00002
bceaafedc152538ddb033337	5db0c7dd40ac65efd15b71e7	SURVEILLANCE	21C (Epsilon)	27.525	18.55	23	Male	Not Hispanic or Latino	White	CLM-SALIVA-00002
e393e7c56b52ea1c8a106ec6	608b3e6885acaac951604394	SYMPTOMATIC	20I (Alpha, V1)	21.58	21.235	31	Male	Not Hispanic or Latino	White	CLM-SALIVA-00003
df0db3725b1a530625391e24	de7e6e47878e32f18a42f2ef	SYMPTOMATIC	21F (Iota)	20.075	14.125	43	Female	Not Hispanic or Latino	White	CLM-SALIVA-00003
274dd383c26309fd62acfd6a	0bedc62c7f9c372d8c05d793	SURVEILLANCE	20I (Alpha, V1)	12.24	17.44	33	Male	Not Hispanic or Latino	White	CLM-SALIVA-00002
db9540f3b616237f60ca3fa1	87e626f28d0ca0e6dc0995cb	SURVEILLANCE	20G	20.85	21.915	29	Male	Not Hispanic or Latino	Asian	CLM-SALIVA-00002
1109df4ecf4202acdb16b810	bab91a90c8d51426ac50efbb	SURVEILLANCE	20G	24.525	20.05	21	Female	Not Hispanic or Latino	White	CLM-SALIVA-00002
925ff57873edd35c14a54a7d	15e224833dcc1636ecb3e4c3	SURVEILLANCE	21C (Epsilon)	19.33	19.25	21	Female	Not Hispanic or Latino	Black or African American	CLM-SALIVA-00002
359a59619ae3ed705e76af69	d35d24cc25f2183434058315	SURVEILLANCE	21C (Epsilon)	29.3	18.295	21	Male	Not Hispanic or Latino	Asian;White	CLM-SALIVA-00002
f00d169c2d01e79ba4680463	27002998c3d1b2e4881180b7	SURVEILLANCE	20A	20.535	17.52	37	Female	Not Hispanic or Latino	White	CLM-SALIVA-00002
963777572c44d66cfb53209b	4783a4f693d63fff9ae3b768	EXPOSED	20I (Alpha, V1)	28.095	19.915	40	Female	Not Hispanic or Latino	White	CLM-SALIVA-00003
b139c9194873bfb732044da9	dae13184b5086e99ab1254b6	SURVEILLANCE	20G	28.73	23.04	9	Female	Not Hispanic or Latino	White	CLM-SALIVA-00003
806e44cd475ac4ad7b497b52	3a0ab761555203f5f11adbf8	SURVEILLANCE	20G	28.84	17.14	14	Female	Not Hispanic or Latino	White	CLM-SALIVA-00003
f800401562652ee2c15afac4	96eb6531b786a588566f0f70	SYMPTOMATIC	20G	26.46	16.6	23	Female	Hispanic or Latino	White	CLM-SALIVA-00002
05e280543cbdfebcb3a6fd1a	3b11d7f35734d72cab9eba22	SURVEILLANCE	20I (Alpha, V1)	22.685	18.16	36	Female	Not Hispanic or Latino	White	CLM-SALIVA-00003
0029c1c4d95584eb29cc85c7	dde33327cb4c8c1e8e3c0e8f	SURVEILLANCE	20I (Alpha, V1)	30.085	17.54	55	Male	Not Hispanic or Latino	White	CLM-SALIVA-00002
705ea52d611e3d17666ce400	3928d8d7dbaf0cb6641136e3	SURVEILLANCE	20G	20.06	16.345	29	Female	Not Hispanic or Latino	White	CLM-SALIVA-00003
b5b5548d55344015e0878a41	e80f106c4b7a1958d7dc9ab0	SURVEILLANCE	20G	24.645	16.555	46	Female	Hispanic or Latino	White	CLM-SALIVA-00003
368c110f5cb74f10e2ceb6fa	aa24f9346f5900e70bc48cb4	SURVEILLANCE	20G	30.65	20.025	46	Female	Not Hispanic or Latino	White	CLM-SALIVA-00003
073437b32fc5807cfd76912f	1f4eebe441173b64733a2a24	SURVEILLANCE	20A	17.81	19.01	18	Female	Not Hispanic or Latino	White	CLM-SALIVA-00003
89f0f6cc2aaef0a554e4f17c	d119637dc51cce3d9f8f175b	SURVEILLANCE	21D (Eta)	21.46	15.7	46	Female	Not Hispanic or Latino	White	CLM-SALIVA-00003
d820e415f6ae05f71ee5a39d	fdb174ea0382e8140cebb1f7	EXPOSED	20I (Alpha, V1)	19.84	17.47	33	Female	Not Hispanic or Latino	White	CLM-SALIVA-00003
71cbcfa904aaddb30f7e5c23	3cf1a119a37478e145b87d4f	SURVEILLANCE	20I (Alpha, V1)	17.995	18.11	21	Female	Not Hispanic or Latino	White	CLM-SALIVA-00003
f70d081e665f6e93ce08b936	9d9789c596bb5a817906199a	SURVEILLANCE	20I (Alpha, V1)	18.54	18.38	18	Female	Not Hispanic or Latino	White	CLM-SALIVA-00003
263ce68175b6196198665ecd	686471d6d3bede490227cb77	SURVEILLANCE	20I (Alpha, V1)	25.335	19.8	20	Female	Not Hispanic or Latino	White	CLM-SALIVA-00002
91b589787c6f774c27df169d	dff853c91be6431217e26932	SURVEILLANCE	20I (Alpha, V1)	29.167	22.13	28	Female	Not Hispanic or Latino	White	CLM-SALIVA-00003
9f442d35bbde301f03aea861	bda378d92729b4c24f5fa8d1	SURVEILLANCE	20G	17.735	17.91	43	Male	Not Hispanic or Latino	White	CLM-SALIVA-00003
b481534d1fbe8eb640576374	229358c8bc44419021dacdea	SURVEILLANCE	20G	22.59	20.75	24	Male	Not Hispanic or Latino	White	CLM-SALIVA-00002
b8931683bfc58240d50fb5ef	22e7b2f3e958a0aeb6566a9d	SURVEILLANCE	20A	28.615	16.545	32	Male	Not Hispanic or Latino	White	CLM-SALIVA-00002
64b5cd3378873929d4bb6d3b	a8a4f8d0f03f361533b63c25	SURVEILLANCE	20H (Beta, V2)	27.735	22.955	63	Female	Not Hispanic or Latino	White	CLM-SALIVA-00003
1aff4ee8e4452ff48153a9f9	add971f626691b8622d5192f	SURVEILLANCE	20I (Alpha, V1)	22.415	17.01	34	Male	Not Hispanic or Latino	White	CLM-SALIVA-00003
4c1592e2f250294771a44579	dc83a86c606a1ede648bc9ec	EXPOSED	20I (Alpha, V1)	16.9	16.615	46	Male	Not Hispanic or Latino	White	CLM-SALIVA-00003
202cc9a92bfa9510177b584e	68a22b1d3d38538f0428f45f	SURVEILLANCE	20I (Alpha, V1)	21.645	18.085	23	Male	Not Hispanic or Latino	White	CLM-SALIVA-00002
4f66802628050a258abbd302	271cb810801025077fcc259b	SURVEILLANCE	20I (Alpha, V1)	23.635	20.63	40	Female	Not Hispanic or Latino	White	CLM-SALIVA-00002
156f5b693709fd8da3d2afaf	b82bc201bbe4f3fa190ebf53	SURVEILLANCE	20I (Alpha, V1)	27.325	17.99	32	Male	Not Hispanic or Latino	White	CLM-SALIVA-00002
3f702944f1dbd16929b22843	d84c69144372343d74a8ab13	SURVEILLANCE	20I (Alpha, V1)	27.57	16.575	26	Female	Not Hispanic or Latino	Asian	CLM-SALIVA-00002
207a1ed91e6661dcd40fb27d	ef5783936497afa76db5ac63	SURVEILLANCE	20G	30.7	21.81	31	Female	Not Hispanic or Latino	White	CLM-SALIVA-00002
576d7af8b2be4e957a716eaa	e888a65bc58cd83288a54324	SURVEILLANCE	20A	23.42	18.02	23	Male	Not Hispanic or Latino	White	CLM-SALIVA-00002
333bb302a9abc25dfb64709e	4974345b5b9a6eb7cf6e0512	SURVEILLANCE	20A	28.8	22.155	23	Female	Not Hispanic or Latino	White	CLM-SALIVA-00002
d813e893eae3444301860f3f	3af46e9970cfb0ca7d228b3d	SURVEILLANCE	20A	29.135	30.115	23	Female	Not Hispanic or Latino	White	CLM-SALIVA-00002
1a3097cbba032b3793c24aa3	9d5de2540a94721433f18aca	SURVEILLANCE	20B	25.08	18.435	23	Female	Not Hispanic or Latino	White	CLM-SALIVA-00002
92bee78381a986a439d83923	f68d1dbb993beccdb9ad2419	SURVEILLANCE	20J (Gamma, V3)	26.685	18.975	22	Female	Not Hispanic or Latino	White	CLM-SALIVA-00002
477e7147d2fb6ef6c62b6c28	088ecb9a6d036bc292321392	SURVEILLANCE	20I (Alpha, V1)	13.825	17.72	23	Male	Not Hispanic or Latino	White	CLM-SALIVA-00002
aafeefea4b7cf65b5af7beb0	337a087dbee2c1ba3b53f706	SURVEILLANCE	20I (Alpha, V1)	14.05	18.895	22	Male	Not Hispanic or Latino	White	CLM-SALIVA-00002
9e8919cad2daaf91c57dece9	d0517bb0a93a172afaa98dea	SURVEILLANCE	20I (Alpha, V1)	17.14	16.35	23	Male	Not Hispanic or Latino	White	CLM-SALIVA-00002
143a0c5544b7dd19fb033bf2	8ed15deb2388262c52689331	SURVEILLANCE	20I (Alpha, V1)	17.855	19.5	21	Male	Not Hispanic or Latino	White	CLM-SALIVA-00002
68c3f01ad3247b215e31ca09	04974048edcdb94dbaf34e1f	SURVEILLANCE	20I (Alpha, V1)	21.115	19.635	23	Female	Not Hispanic or Latino	White	CLM-SALIVA-00002
fc11747fc736234c32a607b5	9ee0ec7ef3accdcef16195c5	SURVEILLANCE	20I (Alpha, V1)	21.215	17.735	33	Male	Hispanic or Latino	White	CLM-SALIVA-00002
7c1d320758b920860f25bf57	44fa953ee04cdbf98a913b37	SURVEILLANCE	20I (Alpha, V1)	22.675	18.535	22	Female	Not Hispanic or Latino	White	CLM-SALIVA-00002
ecfd7927d20b2f1ac0112490	7c19b39398703c6b9836474b	SURVEILLANCE	20I (Alpha, V1)	24.715	20.165	25	Male	Not Hispanic or Latino	Asian	CLM-SALIVA-00002
c77bb35483e0d92f519d29bd	4b498fc7fa67699a6145a0e6	SURVEILLANCE	20I (Alpha, V1)	25.585	19.96	54	Male	Not Hispanic or Latino	White	CLM-SALIVA-00002
4324a1715aa887fe365c9481	eadf53085319487893026186	SURVEILLANCE	20I (Alpha, V1)	27.2	29.18	27	Male	Not Hispanic or Latino	Asian	CLM-SALIVA-00002
ff4d0e4eb4cc8587bb445f0c	9d980f476e139f8d258c8717	SURVEILLANCE	20I (Alpha, V1)	31.15	27.09	22	Male	Not Hispanic or Latino	White	CLM-SALIVA-00002
c330ca1c879f0c910ef10e9d	194ba54613b4ff3b140d4fdf	SURVEILLANCE	20I (Alpha, V1)	31.29	22.745	24	Female	Not Hispanic or Latino	White	CLM-SALIVA-00002
7521029bc1e037f878f841a1	701e87bf82120d6f6a8e7a19	SURVEILLANCE	20I (Alpha, V1)	31.465	31.29	35	Female	Not Hispanic or Latino	Asian	CLM-SALIVA-00002
8da74272260989b1e3e7f384	25af22c6ec771ca8cf46e752	SURVEILLANCE	20G	22.065	17.505	22	Female	Not Hispanic or Latino	Asian	CLM-SALIVA-00002
d977f27c3c9f1ee215195d8a	9f80aa1af71198b4653541a7	SURVEILLANCE	21F (Iota)	16.585	21.73	25	Female	Not Hispanic or Latino	American Indian or Alaska Native;Black or African American;White	CLM-SALIVA-00002
734d79e0d90de9545a688399	0e7bb2ddc6e2af897bafbeb6	SURVEILLANCE	21F (Iota)	16.625	18.87	22	Male	Not Hispanic or Latino	White	CLM-SALIVA-00002
33aac6d9f7e501eb1c0b69e6	ab1b9db0b865e8a2b0e553c1	SURVEILLANCE	21F (Iota)	31.195	23.765	20	Female	Not Hispanic or Latino	White	CLM-SALIVA-00002
7cbd0467af18fba404fc1e6a	54276859f03ac08a822d14af	SURVEILLANCE	21F (Iota)	32.54	27.13	21	Male	Not Hispanic or Latino	White	CLM-SALIVA-00002
880201d8707a997f84f36f0f	62b5fc1b6b1153f25ec2a6da	SURVEILLANCE	21C (Epsilon)	23.11	18.535	22	Female	Not Hispanic or Latino	White	CLM-SALIVA-00002
04532c38e2e87baa8adbd551	b794078962274bde3ee07cd7	SURVEILLANCE	21C (Epsilon)	23.515	18.16	24	Male	Not Hispanic or Latino	White	CLM-SALIVA-00002
410fb6651726c113bf14077e	f7326e6fcf3baa55d1cd31dd	SURVEILLANCE	20J (Gamma, V3)	19.435	16.965	22	Female	Not Hispanic or Latino	White	CLM-SALIVA-00002
6284e968cd3d3c8979037324	1b2c161fbdba01fae7fe1afa	SURVEILLANCE	20J (Gamma, V3)	23.965	16.355	56	Female	Not Hispanic or Latino	White	CLM-SALIVA-00002
1b35fbdf09a3d70ba5917a78	7a4f40e4e4e2cb559eca76b2	SURVEILLANCE	20J (Gamma, V3)	25.49	15.695	21	Male	Not Hispanic or Latino	White	CLM-SALIVA-00002
50776cd1779b42284bb3315f	983d29f432c18dcb061f616a	SURVEILLANCE	20J (Gamma, V3)	28.07	21.745	22	Female	Not Hispanic or Latino	White	CLM-SALIVA-00002
1d90d66ba35482ec7812d1ec	00984a0cf6fb7d23754aac92	SURVEILLANCE	20J (Gamma, V3)	28.995	26.55	21	Male	Not Hispanic or Latino	White	CLM-SALIVA-00002
db13821b02311ea3f35d6010	c33f7230785e5d976771fd35	SURVEILLANCE	20I (Alpha, V1)	15.438	17.702	24	Male	Not Hispanic or Latino	White	CLM-SALIVA-00002
fe4b86cf608df5b100521d4d	69f90f1fcdbd5d63be91f088	SURVEILLANCE	20I (Alpha, V1)	20.29	17.865	47	Female	Hispanic or Latino	Not Provided	CLM-SALIVA-00003
9932b708354adee5e1e1fec7	22e55f14c7ac5f853f6a6253	SURVEILLANCE	20I (Alpha, V1)	21.365	18.64	24	Female	Not Hispanic or Latino	Asian	CLM-SALIVA-00002
992476f12d869d4f76ffae49	eb8b5d78fcb2a338aefeb0c4	SURVEILLANCE	20I (Alpha, V1)	25.025	16.925	21	Female	Not Hispanic or Latino	White	CLM-SALIVA-00001
cb3161b7aea5ffbf80453d11	f331f773aa7e71dc32546731	SURVEILLANCE	20I (Alpha, V1)	25.325	18.39	22	Male	Not Hispanic or Latino	White	CLM-SALIVA-00002
6e5f0571bbb78825cc804825	44138082246cf72f6d80fd03	SURVEILLANCE	20I (Alpha, V1)	30.357	18.3	23	Male	Not Hispanic or Latino	White	CLM-SALIVA-00002
60d3804bef182631f327f94c	5e9400a89c7146df06e64d94	SURVEILLANCE	20G	26.148	22.73	37	Female	Not Hispanic or Latino	White	CLM-SALIVA-00002
ebbbcb40cbcb75d90dab8442	2c97207135ac4a00efe0ad7a	SURVEILLANCE	21C (Epsilon)	17.505	18.035	24	Female	Not Hispanic or Latino	White	CLM-SALIVA-00002
efd9adc91548ca3bbc93d953	4a88f855844ad806ed4cf332	SURVEILLANCE	20A	23.88	17.655	23	Male	Hispanic or Latino	White	CLM-SALIVA-00002
cf23a45d610101ee844deade	1a45d93225257297df4ad052	SURVEILLANCE	20B	18.245	17.975	46	Male	Not Hispanic or Latino	White	CLM-SALIVA-00002
25aacd4614c5977ec1c5fa44	029ed1dc37fd2e7a407cd3e1	SURVEILLANCE	20B	28.58	28.16	22	Female	Not Hispanic or Latino	White	CLM-SALIVA-00002
87d337fe8c1d48a8b4c37b13	1415f51b75a7390db73df7b7	SURVEILLANCE	20J (Gamma, V3)	20.07	17.225	24	Female	Not Hispanic or Latino	White	CLM-SALIVA-00002
71e311cab48ad0fa5e7eb936	35087e42280119df14005f94	SURVEILLANCE	20J (Gamma, V3)	22.09	16.645	22	Male	Not Hispanic or Latino	Native Hawaiian or Other Pacific Islander;White	CLM-SALIVA-00002
0878115131bec22ebc22c5fc	d1e48a4a3a745e00184a8a5e	SURVEILLANCE	20J (Gamma, V3)	26.975	24.43	23	Female	Not Hispanic or Latino	White	CLM-SALIVA-00002
91a02c48fb70262059405812	9b96b7aa9d5657444f1755b9	SYMPTOMATIC	20G	26.66	28.89	56	Male	Not Hispanic or Latino	Not Provided	CLM-SALIVA-00003
49d1a00c7d20954dc70b7018	cef09cc731c8ec963b1b14ca	EXPOSED	20I (Alpha, V1)	24.995	19.68	9	Female	Not Hispanic or Latino	White	CLM-SALIVA-00003
0843c02c4ea11f7036297cb6	f87a0e4627a757172f80b5b8	SURVEILLANCE	20I (Alpha, V1)	19.22	18.59	21	Male	Not Hispanic or Latino	White	CLM-SALIVA-00002
69d8ce1e0c547bfe3e53834f	2b84280e6b1c785c1380170f	SURVEILLANCE	20I (Alpha, V1)	24.24	17.815	25	Male	Not Hispanic or Latino	Asian	CLM-SALIVA-00002
06f7b3e6e3509013af9772f5	19f901b32eed8ff0efb3ebc6	SURVEILLANCE	20I (Alpha, V1)	26.825	16.015	34	Female	Not Hispanic or Latino	White	CLM-SALIVA-00003
6661fec5f8426d3c93f199fa	5524ab83031dc77a7f74e829	SURVEILLANCE	20I (Alpha, V1)	28.09	18.935	25	Male	Hispanic or Latino	American Indian or Alaska Native;White	CLM-SALIVA-00002
7d80f0c743b658fbf2fd2417	210f487032b3daa5054e8c2a	SURVEILLANCE	20I (Alpha, V1)	31.462	26.307	27	Female	Not Hispanic or Latino	White	CLM-SALIVA-00002
632556099b30082fb06021f0	f51ae500f5c9108ce135ef9a	SURVEILLANCE	21C (Epsilon)	25.7	16.935	23	Male	Not Hispanic or Latino	White	CLM-SALIVA-00002
7fcc26a63d8e849d02613d3a	853d5b102addb083d79b8612	SURVEILLANCE	20J (Gamma, V3)	18.705	17.515	23	Male	Not Hispanic or Latino	White	CLM-SALIVA-00002
45aadbbcf432f097a814d56c	b76d47407512e3c65daea8fd	SURVEILLANCE	20J (Gamma, V3)	20.05	27.12	24	Male	Not Hispanic or Latino	White	CLM-SALIVA-00002
d6ab00b4d46ed55e374e8a0a	075afffd14d2167d0f78f89d	SURVEILLANCE	20J (Gamma, V3)	21.775	18.6	21	Female	Not Hispanic or Latino	White	CLM-SALIVA-00002
1e1103a53a4cbd861da6823b	6e760b45ed43953983bd3c43	SURVEILLANCE	20J (Gamma, V3)	25.295	19.195	21	Male	Not Hispanic or Latino	White	CLM-SALIVA-00002
7a53ba2457a5e58ff72cf6ee	8d982ef8687da20f77dcc7b1	SURVEILLANCE	20J (Gamma, V3)	27.815	21.815	23	Male	Not Hispanic or Latino	White	CLM-SALIVA-00002
1188a84881d45f7e1ed4032f	d7376e468fbf56ba88b87b38	SYMPTOMATIC	20I (Alpha, V1)	13.225	21.355	67	Male	Not Hispanic or Latino	White	CLM-SALIVA-00003
a88c641a54ece30c6f03dbe1	0dca4e2da8419299a6d7dbf2	SYMPTOMATIC	20I (Alpha, V1)	22.5	23.26	49	Male	Not Hispanic or Latino	White	CLM-SALIVA-00003
1314a2a9eca7fedb5d82fe62	1659f1cd520ddbe1733f9c0c	SYMPTOMATIC	20G	29.745	19.391	15	Male	Not Hispanic or Latino	Black or African American	CLM-SALIVA-00003
77ed15dbd864192b9715411a	e2699a5b9330585f0f0ce2d2	EXPOSED	20G	20.78	17.165	18	Male	Not Hispanic or Latino	White	CLM-SALIVA-00003
36a6b841a507fd2282095dff	d8acefd07ea7f2d027b3ffa7	SURVEILLANCE	20I (Alpha, V1)	18.93	20.785	21	Female	Not Hispanic or Latino	White	CLM-SALIVA-00002
d818e77ea9f38bb47d87732e	998e934a4df9af5e54a5c1f4	SURVEILLANCE	20I (Alpha, V1)	19.47	28.895	29	Male	Not Hispanic or Latino	Asian	CLM-SALIVA-00003
5a756a690c17301bd1e0a8e1	453d70220a32cea0b4c36cfa	SURVEILLANCE	20I (Alpha, V1)	20.085	17.77	39	Male	Not Hispanic or Latino	White	CLM-SALIVA-00002
ca3da037030b924e960acdcb	22ec24457efdd9e330421150	SURVEILLANCE	20I (Alpha, V1)	20.575	18.945	28	Male	Not Hispanic or Latino	White	CLM-SALIVA-00002
97ff3ce6814cb914bbb18a64	02b191be26815e5ebc732af1	SURVEILLANCE	20I (Alpha, V1)	23.245	18.33	14	Male	Not Hispanic or Latino	Asian	CLM-SALIVA-00003
6f36fb1c8e24257da7fa2ab7	9bd380a9a63d6afc2de8249f	SURVEILLANCE	20I (Alpha, V1)	25.145	17.62	35	Male	Not Hispanic or Latino	Asian	CLM-SALIVA-00003
af4b408c3246362cfc6e2810	5ab5618873f106cb24e8bb74	SURVEILLANCE	20I (Alpha, V1)	26.492	23.362	34	Female	Not Provided	Black or African American	CLM-SALIVA-00003
9c24896350ed4b2e1bd5db93	03c5c35ff6ca38e5161f166c	SURVEILLANCE	20C	20.64	18.435	21	Female	Not Hispanic or Latino	White	CLM-SALIVA-00002
134e6d7736debd792cd4bd8b	b94c8edde59c13d3e6374de4	SURVEILLANCE	20B	29.505	22.82	21	Female	Not Hispanic or Latino	White	CLM-SALIVA-00002
8aa63ed6c026144e51aacf64	8f4ae5507cb0a14c92a43c83	SURVEILLANCE	20J (Gamma, V3)	13.31	16.745	22	Female	Hispanic or Latino	White	CLM-SALIVA-00002
65ac14d2189a6b2ac3959f66	6d3f44f41c739d884f2f9925	SYMPTOMATIC	20I (Alpha, V1)	18.565	16.155	41	Male	Not Hispanic or Latino	Asian	CLM-SALIVA-00003
1774232679d53b35c7c26a0c	ad35ed41a59b0bfebd9cc623	SYMPTOMATIC	20I (Alpha, V1)	21.86	18.245	34	Female	Not Hispanic or Latino	Asian	CLM-SALIVA-00003
ed6209d2f7131ad0d440e6e9	11e5ac13d083943c4bfbd5b6	SYMPTOMATIC	20I (Alpha, V1)	24.285	17.18	28	Female	Not Hispanic or Latino	White	CLM-SALIVA-00003
d8af5421d960aab27c457c1f	4fa8acebe12370820aec0168	SYMPTOMATIC	20I (Alpha, V1)	25.92	20.835	27	Male	Hispanic or Latino	White	CLM-SALIVA-00003
d30b3b9a102b58bfc3253825	dc70f24b4cfd9f4f6305955c	SYMPTOMATIC	20G	16.945	22.08	53	Female	Not Hispanic or Latino	White	CLM-SALIVA-00003
56edaa1584e7dfbd38ff6151	58bd24ed588a5560fa564826	SYMPTOMATIC	20G	18.225	21.195	55	Male	Not Hispanic or Latino	White	CLM-SALIVA-00003
f893a89a893eac4a460db2fe	8aac3db90c30df35c571822a	SYMPTOMATIC	20G	29.89	17.83	21	Female	Not Hispanic or Latino	White	CLM-SALIVA-00003
d361d4077bf2e2f50a3bdb33	bfd68c9cdccd3634a28cd5a5	EXPOSED	20I (Alpha, V1)	25.455	16.855	40	Female	Not Hispanic or Latino	White	CLM-SALIVA-00003
f7a3143c5899f7ce41bc736d	9b7e8a02358b7f07f72b43e3	EXPOSED	20G	30.832	20.81	49	Male	Not Hispanic or Latino	American Indian or Alaska Native;White	CLM-SALIVA-00003
6d77b41fa083bd1af61aee58	16bbc954d4ee6538d0e7a726	SURVEILLANCE	20I (Alpha, V1)	22.28	25.885	23	Female	Not Hispanic or Latino	White	CLM-SALIVA-00002
0b5e3d437e165b5e61195958	5116f7f78b4a1863155764e1	SURVEILLANCE	20I (Alpha, V1)	24.375	17.715	23	Female	Not Hispanic or Latino	White	CLM-SALIVA-00002
c4e6b8256aeed6512a329c6a	a5f776668bf4b3255f945bc1	SURVEILLANCE	20I (Alpha, V1)	25.31	19.08	29	Male	Not Hispanic or Latino	Asian	CLM-SALIVA-00002
cafb97ba97373bfca3cfd7ed	1d52869cb7eb148d2bd7baeb	SURVEILLANCE	20I (Alpha, V1)	25.745	17.815	24	Male	Not Hispanic or Latino	White	CLM-SALIVA-00001
1a58f096b041dd845d543a7c	66afb782dff05329147bd8ff	SURVEILLANCE	20I (Alpha, V1)	27.315	18.105	21	Male	Not Hispanic or Latino	White	CLM-SALIVA-00002
623290d5abf4453642288b22	18fb5cd163710accbb71aab2	SURVEILLANCE	21C (Epsilon)	25.235	17.26	20	Male	Not Hispanic or Latino	White	CLM-SALIVA-00002
40fa4769c4b18f3039e18794	809c149ec2c59b7397a1900f	SURVEILLANCE	20J (Gamma, V3)	25.08	19.305	24	Male	Hispanic or Latino	White	CLM-SALIVA-00002
abb7e4544b47cc9eb97449d7	5711d2c9f94f4202cd92083d	SURVEILLANCE	20J (Gamma, V3)	28.585	20.86	23	Female	Not Hispanic or Latino	White	CLM-SALIVA-00002
b050badcf67f5cdcadf2ae30	8f66bf0e3451de91d77f97d0	SURVEILLANCE	20H (Beta, V2)	30.922	23.675	20	Female	Not Hispanic or Latino	White	CLM-SALIVA-00002
ab3217bddb0c116c6621ee8f	ab9f6cea8d76e9e2d6499d9b	SYMPTOMATIC	20I (Alpha, V1)	21.06	21.35	54	Male	Not Hispanic or Latino	White	CLM-SALIVA-00003
f8fcd2f4fd4e79b7604db637	4c2fcfd3a068e337c15d57a4	SYMPTOMATIC	20I (Alpha, V1)	21.305	17.485	52	Female	Not Hispanic or Latino	White	CLM-SALIVA-00003
9c4d8940bd1b0e0d35c682fb	819f806756ae457749e3642c	SYMPTOMATIC	20I (Alpha, V1)	21.515	19.815	39	Male	Not Hispanic or Latino	Not Provided	CLM-SALIVA-00003
5f979192c443aca55cc3237a	e10eecc18749ae0d9396884d	SYMPTOMATIC	20I (Alpha, V1)	21.775	16.8	76	Male	Not Hispanic or Latino	White	CLM-SALIVA-00003
b020e0def39ab62b40345aa1	271ede6b40b919a479387119	SYMPTOMATIC	20I (Alpha, V1)	28.985	18.385	32	Female	Not Hispanic or Latino	White	CLM-SALIVA-00003
45f76478095c4fc0d26cb3d9	21f25d4f96bb48addd5fdda6	SYMPTOMATIC	20I (Alpha, V1)	30.845	26.23	34	Male	Not Provided	Asian	CLM-SALIVA-00003
524daa01489bd6f3acf257da	719612a0c381849cb4c588db	SYMPTOMATIC	20I (Alpha, V1)	31.215	19.365	30	Male	Not Hispanic or Latino	White	CLM-SALIVA-00003
b3f82ae4d2248bc3d7c3396c	8637864d73e53dd9d076dd64	SYMPTOMATIC	20G	18.655	19.395	19	Female	Not Hispanic or Latino	White	CLM-SALIVA-00003
4b40522ae0624a0bf7d7e9f7	fefcf07f4c2af44a4af33963	SYMPTOMATIC	20J (Gamma, V3)	28.035	23.03	23	Male	Not Hispanic or Latino	White	CLM-SALIVA-00003
623d2a30cfbc96ade712bfc6	b25b4464c7ad2c2cbf0a8022	EXPOSED	20I (Alpha, V1)	22.835	20.8	32	Female	Not Hispanic or Latino	White	CLM-SALIVA-00003
f9326ba9824b61a419836fe3	daaf88e34a3d516b9d5199e0	SURVEILLANCE	20I (Alpha, V1)	17.74	24.21	24	Male	Not Hispanic or Latino	White	CLM-SALIVA-00002
7b2986ef59a05bc8cc76ad8a	7773fbf38f3301c94a30dd2c	SURVEILLANCE	20I (Alpha, V1)	19.03	18.07	21	Female	Not Hispanic or Latino	Black or African American	CLM-SALIVA-00002
c26998bce57c9e8781ebba57	a2a34d44082e4f2ae56c05bf	SURVEILLANCE	20I (Alpha, V1)	23.22	16.95	21	Female	Not Hispanic or Latino	Black or African American	CLM-SALIVA-00002
efb2d7f9a174bac7ce131c50	e6d87aa0f46b2d40d8126a0a	SURVEILLANCE	20I (Alpha, V1)	27.048	24.168	26	Male	Not Hispanic or Latino	Black or African American	CLM-SALIVA-00002
7b0db66355fb50cd78e9a1f3	8aafe3547b562ed07220d940	SURVEILLANCE	20I (Alpha, V1)	14.152	18.272	56	Male	Not Hispanic or Latino	White	CLM-SALIVA-00002
48f9fa92027cbbaf29125bf5	136c1ce73830d60bbe2be8e1	SURVEILLANCE	20I (Alpha, V1)	14.92	17.68	30	Male	Not Hispanic or Latino	Asian	CLM-SALIVA-00002
10196fce491fa84338235bf6	159df7acb94e3f28d079693b	SURVEILLANCE	20B	20.47	18.26	24	Male	Not Hispanic or Latino	White	CLM-SALIVA-00002
668984a4da11e7be59f70e82	04a3e0ecde642a059bcdafc3	SURVEILLANCE	20I (Alpha, V1)	14.29	17.59	25	Female	Not Hispanic or Latino	White	CLM-SALIVA-00002
54ca36e8b1958a30d6007f4d	0df8b85a3c135bf503e9bac5	SURVEILLANCE	20I (Alpha, V1)	17.49	20.32	36	Male	Not Hispanic or Latino	White	CLM-SALIVA-00002
610bf982011c3bd812ce2964	743f22a2ad52a0ff6bd671dd	SURVEILLANCE	20I (Alpha, V1)	20.76	19.27	23	Male	Not Hispanic or Latino	White	CLM-SALIVA-00001
55ea976ee5b40a2529c80572	6164cefedbcae21815fd9670	SURVEILLANCE	20I (Alpha, V1)	22.37	26.07	23	Male	Not Hispanic or Latino	White	CLM-SALIVA-00002
420d81a2a6007e489880d154	caccb5e33c83e855e14294e1	SURVEILLANCE	20I (Alpha, V1)	22.53	20.66	40	Male	Not Hispanic or Latino	White	CLM-SALIVA-00002
f3b960fd5638e3d5d070cd5c	3048ea4d6dd7342c12b7c951	SURVEILLANCE	20I (Alpha, V1)	23.055	17.57	21	Female	Not Hispanic or Latino	White	CLM-SALIVA-00002
e3b7a8bf01be2e325c600b80	9adb06263e86bb6cfe154ad4	SURVEILLANCE	20I (Alpha, V1)	24.185	19.66	21	Male	Not Hispanic or Latino	White	CLM-SALIVA-00002
776a58d90c2e508e116c364c	64d629af0de85f4819bc1579	SURVEILLANCE	20I (Alpha, V1)	24.44	18.545	21	Male	Not Hispanic or Latino	White	CLM-SALIVA-00002
7a14d76ccf94f996c10c5bde	93265f484f13253d97a46bf2	SURVEILLANCE	20I (Alpha, V1)	24.545	18.085	24	Female	Not Hispanic or Latino	White	CLM-SALIVA-00002
371092bb072eac2c869b9bc1	4da6742507572a824fb3dfd6	SURVEILLANCE	20I (Alpha, V1)	28.175	18.74	24	Male	Not Hispanic or Latino	Black or African American	CLM-SALIVA-00002
62ca1c66bb05e3ec09525a8e	7a81a24996ef3cd23f9f5d85	SURVEILLANCE	20I (Alpha, V1)	28.575	22.98	23	Male	Not Hispanic or Latino	White	CLM-SALIVA-00002
571441c412836e8a9ab1c5e8	70d6851797b86e3d884f6daa	SURVEILLANCE	20I (Alpha, V1)	29.43	15.595	24	Male	Not Hispanic or Latino	Asian	CLM-SALIVA-00002
e500fd18e7219b1393869bbf	cf33e54b833fb2f9c56240e3	SURVEILLANCE	20I (Alpha, V1)	29.745	18.39	23	Female	Not Hispanic or Latino	White	CLM-SALIVA-00002
9b63dd445a169edd474940d5	fb4b436d469c1b1602408b10	SURVEILLANCE	20G	28.663	22.612	27	Female	Not Hispanic or Latino	White	CLM-SALIVA-00002
4d6ac3345625e520abb9af0a	9c92bb40bee0a344d423d616	SURVEILLANCE	21C (Epsilon)	24.37	19.52	20	Female	Not Hispanic or Latino	White	CLM-SALIVA-00002
16c83a817f7b3f1b340922a6	8b79185f237a944c08d24330	SURVEILLANCE	21C (Epsilon)	26.925	19.075	20	Female	Not Hispanic or Latino	White	CLM-SALIVA-00002
7b8e8121c80f170cc838681c	f756fd8728daf9c91af7c0f3	SURVEILLANCE	20J (Gamma, V3)	21.425	21.615	23	Male	Not Hispanic or Latino	White	CLM-SALIVA-00002
f98eaf0ccbf20892282670d5	c2450a26fbff76c64236e6a3	SURVEILLANCE	20J (Gamma, V3)	27.75	23.87	21	Female	Not Hispanic or Latino	White	CLM-SALIVA-00002
7502953e018da1cdef380f5d	1f772a062a5a9a4a4e79c7f8	SYMPTOMATIC	20I (Alpha, V1)	20.82	24.925	69	Female	Not Provided	Not Provided	CLM-SALIVA-00003
8bcd891085458328dc11736d	17b8e8af173c04422b781d50	SYMPTOMATIC	20I (Alpha, V1)	22.245	17.54	34	Female	Not Hispanic or Latino	White	CLM-SALIVA-00002
ccb3a2e158ea72b84f6c19b7	7a643ab680f6f2ab1d6bc825	SYMPTOMATIC	20I (Alpha, V1)	22.545	19.775	20	Female	Not Hispanic or Latino	White	CLM-SALIVA-00003
049bb01ad622433abc0498dc	a672268f011c31c0e0f864ca	SYMPTOMATIC	20I (Alpha, V1)	23.83	18.975	38	Female	Not Hispanic or Latino	White	CLM-SALIVA-00003
913a4039b3c35251a3aa7dbb	c1168611e568e6de59038949	EXPOSED	20I (Alpha, V1)	20.545	19.165	7	Female	Not Hispanic or Latino	White	CLM-SALIVA-00003
edb10b7b8e5b94cbcceffa7d	d0963e07a4401b6e1d08aa14	EXPOSED	20I (Alpha, V1)	28.35	19.15	28	Female	Not Hispanic or Latino	White	CLM-SALIVA-00003
e21b9f363133f67f5a4e244d	b16b8e9cbc9be4758c66daf4	SURVEILLANCE	20I (Alpha, V1)	16.004	20	23	Male	Not Hispanic or Latino	White	CLM-SALIVA-00002
2752bc21c2fe17ccdebf0715	42dc485815302dcdf0da0740	SURVEILLANCE	20I (Alpha, V1)	18.275	16.87	21	Male	Not Hispanic or Latino	White	CLM-SALIVA-00002
f1f63728f12fc330e16c9c83	1f9a2e51491ce06fec0eaa8f	SURVEILLANCE	20I (Alpha, V1)	19.61	18.85	23	Male	Not Hispanic or Latino	White	CLM-SALIVA-00002
085fa4439411fc5553163667	d25c047aedd6dd399ac88810	SURVEILLANCE	20I (Alpha, V1)	21.67	17.465	21	Male	Not Hispanic or Latino	White	CLM-SALIVA-00002
39d5df8826863656b941c5bd	0853c00832a36c67b7d733dc	SURVEILLANCE	20I (Alpha, V1)	22.43	19.93	27	Male	Not Hispanic or Latino	Asian	CLM-SALIVA-00002
193b35ca9949d905431dc35a	55195a210819cb6b7138d767	SURVEILLANCE	20I (Alpha, V1)	22.694	20.134	20	Female	Not Hispanic or Latino	White	CLM-SALIVA-00002
3fb2f8c0ef829a4ac58fc5bc	71e518652a6f7e834b705212	SURVEILLANCE	20I (Alpha, V1)	23.81	20.26	48	Female	Not Hispanic or Latino	White	CLM-SALIVA-00002
c56dda65dcff92c26bc8757d	36b4804d7200ef03cbccd5ad	SURVEILLANCE	20I (Alpha, V1)	24	19.455	21	Male	Not Hispanic or Latino	White	CLM-SALIVA-00002
f4e86096f75415a3e3eba25a	70dc3fbcb494f3283e53ecfd	SURVEILLANCE	20I (Alpha, V1)	26.645	26.755	21	Male	Not Hispanic or Latino	White	CLM-SALIVA-00002
8a2e0c25253f0e4ac40ecf5d	18da36ccbe6b200aa053462b	SURVEILLANCE	20I (Alpha, V1)	29.295	21.96	18	Female	Not Hispanic or Latino	White	CLM-SALIVA-00003
fe2cc7d609e897b8d83a4810	0fa9a0b5820977a197cd59bf	SURVEILLANCE	20G	27.14	18.495	57	Male	Not Hispanic or Latino	White	CLM-SALIVA-00003
071833d8b45208121d40e958	54e9845d3464911b1aecf8c2	SURVEILLANCE	20J (Gamma, V3)	15.395	19.265	21	Female	Not Hispanic or Latino	White	CLM-SALIVA-00002
0b57ef0e3018169713d275a7	dd42eecf4a045c8d1835c8cb	SURVEILLANCE	20J (Gamma, V3)	21.39	15.59	21	Female	Not Hispanic or Latino	White	CLM-SALIVA-00002
e72a032f172bd9668dbf84bf	538cdbf50baa5722fd17df34	SURVEILLANCE	20J (Gamma, V3)	24.505	21.81	20	Female	Not Hispanic or Latino	White	CLM-SALIVA-00002
730ae6c9c3cd0dd78c5aa7f1	1c0b4d997014b3d7df43e4a6	SURVEILLANCE	20J (Gamma, V3)	26.975	18.61	20	Female	Not Hispanic or Latino	White	CLM-SALIVA-00002
ecd2dd32518bad7c5c20c2ef	0b5497592e0e03bc18a283c1	SURVEILLANCE	20J (Gamma, V3)	30	22.18	21	Female	Not Hispanic or Latino	White	CLM-SALIVA-00002
427b2ed2e08df62fe258a26e	f7bdcf86ef6e661ee4e433ab	SURVEILLANCE	20J (Gamma, V3)	30.14	24.235	23	Male	Not Hispanic or Latino	White	CLM-SALIVA-00002
43ef6b70d6b2bef938989227	72f1b4c82769a2894d83684e	SYMPTOMATIC	20I (Alpha, V1)	15.775	18.295	23	Male	Not Hispanic or Latino	White	CLM-SALIVA-00003
d11029e8153c02ed7a9a12cf	66c7174d6081546720320f53	SYMPTOMATIC	20I (Alpha, V1)	18.45	18.67	33	Male	Not Hispanic or Latino	White	CLM-SALIVA-00003
3fee0b5e69e090695ed45e66	9dd680b182c064cebde1c64a	EXPOSED	20I (Alpha, V1)	19.24	17.79	57	Male	Not Hispanic or Latino	White	CLM-SALIVA-00003
4c51285b23128795da6d54a5	dffe9b4e9d3cb12a46e09b12	EXPOSED	20I (Alpha, V1)	24.86	23.52	62	Female	Not Hispanic or Latino	White	CLM-SALIVA-00003
5fae30290296f10a5f5a4624	10d94417e80987104605ad8c	EXPOSED	20I (Alpha, V1)	26.395	17.325	7	Male	Not Hispanic or Latino	White	CLM-SALIVA-00003
82cfefba3647b13190cff9cc	9f5c4db53bfc526c5e321d09	EXPOSED	20I (Alpha, V1)	28.46	23.3	6	Male	Not Hispanic or Latino	White	CLM-SALIVA-00003
7fa896e0d2342b8d2df354bf	d962078dbc1fdd325dd40d4e	SURVEILLANCE	20I (Alpha, V1)	19.835	18.305	22	Male	Not Hispanic or Latino	White	CLM-SALIVA-00002
ea91b6f29d9157e6f183dfbf	1048a73ba83b14200f701dc3	SURVEILLANCE	20I (Alpha, V1)	20.795	16.48	23	Female	Not Hispanic or Latino	Black or African American	CLM-SALIVA-00002
c136466eb6f90eb1e9fd14e2	a73ed8909ad89f039ea67394	SURVEILLANCE	20I (Alpha, V1)	21	21.03	21	Male	Not Hispanic or Latino	White	CLM-SALIVA-00002
c38901fd941ff554980b25d9	43dfc45121b914f153dd99aa	SURVEILLANCE	20I (Alpha, V1)	24.985	17.93	22	Male	Hispanic or Latino	White	CLM-SALIVA-00002
f309dcb61f817a0a3b3f108e	4b2ed196c7505c08d470fd22	SURVEILLANCE	20I (Alpha, V1)	25.805	20.645	22	Female	Not Hispanic or Latino	White	CLM-SALIVA-00001
3580e9cbe74fa7240b6f4d21	97b542f36e0fcb762753d83e	SURVEILLANCE	20I (Alpha, V1)	26.285	17.05	22	Male	Not Hispanic or Latino	White	CLM-SALIVA-00002
ccb9100b220a1d340a39e9ae	081a756b70677a1e80378ccf	SURVEILLANCE	20I (Alpha, V1)	27.725	20.225	20	Male	Not Hispanic or Latino	White	CLM-SALIVA-00002
f49bcd9028628481cab5eba4	574f614d6cbc3a6519c84a11	SURVEILLANCE	20I (Alpha, V1)	28.94	15.86	20	Female	Not Hispanic or Latino	White	CLM-SALIVA-00002
03abc3e5473cd9748afa8694	30337905e7a08d727e55604f	SURVEILLANCE	21C (Epsilon)	21.125	17.78	56	Male	Not Hispanic or Latino	White	CLM-SALIVA-00002
892b65f0fb17ebbadca0bc48	dc9b1eda91bd69159c851add	SURVEILLANCE	20J (Gamma, V3)	18.345	21.025	22	Male	Not Hispanic or Latino	White	CLM-SALIVA-00002
c6833501ae5305dfcb0a076f	9ffe31da2fc07e0d0f6aff54	SURVEILLANCE	20J (Gamma, V3)	29.25	21.83	21	Female	Not Hispanic or Latino	White	CLM-SALIVA-00002
3a367faf851275ab32ef7961	0e5ab97d4bb3be1711e6d2ce	SYMPTOMATIC	20I (Alpha, V1)	28.345	18.205	39	Male	Not Hispanic or Latino	White	CLM-SALIVA-00003
394e379cd5cd50908d1366c1	bb60153c3924460a211e6bcf	EXPOSED	20I (Alpha, V1)	20.435	19.025	32	Female	Not Hispanic or Latino	White	CLM-SALIVA-00003
89df81791ef4cef11dfdbd1d	0213824c1798fde05368a549	EXPOSED	20I (Alpha, V1)	24.48	20.43	62	Female	Not Hispanic or Latino	White	CLM-SALIVA-00003
404425bc83e268df7f62adf8	e5204616a2339039798a1106	SURVEILLANCE	20I (Alpha, V1)	17.28	18.49	20	Female	Not Hispanic or Latino	Black or African American	CLM-SALIVA-00002
83dcdcc2d2e69d93fb58446d	96b864302e91d545c53d39fb	SURVEILLANCE	20I (Alpha, V1)	18.991	18.869	23	Female	Not Hispanic or Latino	White	CLM-SALIVA-00002
ef72f72fba4e1a8de50f94e8	da10c7c88fdc688042a3c0e9	SURVEILLANCE	20I (Alpha, V1)	21.35	17.47	23	Female	Hispanic or Latino	White	CLM-SALIVA-00002
2a880da5187a421ddcfad76c	875a66ef33eead5d5b0ddfc7	SURVEILLANCE	20I (Alpha, V1)	21.65	17.36	10	Female	Not Hispanic or Latino	White	CLM-SALIVA-00003
9dfc41cd3cc3c1b06d48513e	d74f0ecd8b7c3da6a7025177	SURVEILLANCE	20I (Alpha, V1)	25.715	19.81	21	Female	Not Hispanic or Latino	White	CLM-SALIVA-00002
18726ee5b741544404cb28fd	4b557a425ef532593017fc01	SURVEILLANCE	20J (Gamma, V3)	18.82	18.25	23	Male	Not Hispanic or Latino	White	CLM-SALIVA-00002
c97c414ff15e489b0a0d4bd3	53c3bb6a8ac29f067573e02a	SYMPTOMATIC	20I (Alpha, V1)	25.195	18.49	35	Female	Not Hispanic or Latino	White	CLM-SALIVA-00003
7bba184af5c5584afa53754d	64e6e0b46f922a3f2b9d9523	SYMPTOMATIC	20I (Alpha, V1)	27.405	19	20	Female	Not Hispanic or Latino	White	CLM-SALIVA-00003
6a791bf7ebaf36e510830137	57ca8d976d5f894ec16f8d0a	SYMPTOMATIC	20I (Alpha, V1)	32.505	23.65	54	Male	Not Hispanic or Latino	White	CLM-SALIVA-00003
38452016781b6be760ee5345	e835d27f17d5e26fbe22219a	EXPOSED	21F (Iota)	27.33	17.89	9	Female	Not Hispanic or Latino	Black or African American	CLM-SALIVA-00003
008818b4df34fd4c3cfc4061	81788b07cccedf8770da03c5	SURVEILLANCE	20I (Alpha, V1)	21.755	21.62	21	Male	Not Hispanic or Latino	White	CLM-SALIVA-00002
4251c2db31dcc95ee5d32dac	392d35e3fd4fc8b8e511a9d3	SURVEILLANCE	20I (Alpha, V1)	23.045	16.92	20	Female	Not Hispanic or Latino	White	CLM-SALIVA-00002
02183b430fee973706b52f39	082058cb5701ea2a30353d9d	SURVEILLANCE	20I (Alpha, V1)	24.315	23.325	22	Female	Not Hispanic or Latino	White	CLM-SALIVA-00002
d096c24402fbd2fea09186cc	56ad8218c1bdcf8ddb50e46d	SURVEILLANCE	20I (Alpha, V1)	24.42	17.1	24	Male	Not Hispanic or Latino	White	CLM-SALIVA-00002
d5c270d74008f2b8c602a766	ea859dbb41e9b91640de6a67	SURVEILLANCE	20I (Alpha, V1)	24.585	18.59	38	Female	Not Hispanic or Latino	White	CLM-SALIVA-00003
8fe556cb26fa9bebc1f0412b	09f9d885916a083a3017fd19	SURVEILLANCE	20I (Alpha, V1)	26.465	17.935	24	Female	Not Hispanic or Latino	White	CLM-SALIVA-00002
7105efa9b0aed61b8e523a3a	2c593d3c01e7ba75bdd2ebf0	SYMPTOMATIC	20I (Alpha, V1)	24.8	18.125	39	Male	Not Hispanic or Latino	White	CLM-SALIVA-00003
b2825aae69dacb6bc722f2eb	2d586d49eb08881b9a18d7f3	SYMPTOMATIC	20I (Alpha, V1)	26.055	21.45	7	Female	Not Hispanic or Latino	White	CLM-SALIVA-00003
7e91266c2be75c45a61db30a	af35e8052cc51b9a40b8e68a	EXPOSED	20I (Alpha, V1)	21.74	18.075	13	Male	Not Hispanic or Latino	White	CLM-SALIVA-00003
1d03aea512477315603b933d	da0faeeb8f3c4ae9e5c7741f	EXPOSED	20I (Alpha, V1)	26.075	16.21	34	Female	Not Hispanic or Latino	White	CLM-SALIVA-00003
399bec552a879459be164a24	36bd71fd8e7b385c9bf818bb	EXPOSED	20A	26.49	17.95	38	Female	Not Hispanic or Latino	White	CLM-SALIVA-00003
e1a4aeb32da56fbb44a5c074	86417025920bdb08eb711a21	SURVEILLANCE	20I (Alpha, V1)	29.24	24.025	41	Male	Not Hispanic or Latino	White	CLM-SALIVA-00002
822d4f3e7dac589a325f76bc	dcf2ee854373fa069b72e800	SURVEILLANCE	20I (Alpha, V1)	20.446	20.464	22	Female	Not Hispanic or Latino	White	CLM-SALIVA-00002
6c71fc54ba3227d752a9998f	e43148f5414bb24a550b40ca	SURVEILLANCE	20I (Alpha, V1)	21.727	23.54	25	Male	Not Hispanic or Latino	White	CLM-SALIVA-00002
4aa040d3c85f29a6b8570430	fe33523054583a3a35edaadd	SURVEILLANCE	20I (Alpha, V1)	21.805	15.56	23	Male	Not Hispanic or Latino	White	CLM-SALIVA-00002
646003b52e15ce07c3036474	3ddeef4ebd383135e9af6b79	SURVEILLANCE	20I (Alpha, V1)	22.895	19.51	31	Female	Hispanic or Latino	White	CLM-SALIVA-00002
08c9f7126bcb303e3f05c90c	e448b497f505308089a1f018	SURVEILLANCE	20I (Alpha, V1)	23.635	21.315	25	Male	Not Hispanic or Latino	White	CLM-SALIVA-00002
39a51810eb1ec926ae456aef	e374e08509a246dd25b2f1d8	SURVEILLANCE	20I (Alpha, V1)	24.325	17.415	24	Male	Not Hispanic or Latino	White	CLM-SALIVA-00002
d9a9ba28793bb2455a36e315	22391a8608acd0e85c6ac498	SURVEILLANCE	20I (Alpha, V1)	25.39	21.915	80	Male	Not Hispanic or Latino	White	CLM-SALIVA-00003
aee9c4eea762307d136af60d	218dde97d1ee2b28e0d0b467	SURVEILLANCE	20I (Alpha, V1)	25.935	21.735	32	Female	Not Hispanic or Latino	White	CLM-SALIVA-00002
d60ed45bdab770165d270291	b46ff6cadf4ca64c25b0071d	SURVEILLANCE	20G	27.225	20.05	47	Male	Not Hispanic or Latino	White	CLM-SALIVA-00002
976c4f943cff254bd3e05c5c	ce47a5e560efc53d82902f19	SURVEILLANCE	20G	30.497	21.875	23	Male	Hispanic or Latino	White	CLM-SALIVA-00002
ef716bddcc20020328ee535b	329470d6c1f713c6317966e3	SYMPTOMATIC	20I (Alpha, V1)	22.9	18.82	36	Female	Not Hispanic or Latino	White	CLM-SALIVA-00003
0bc0ec3e7420a06d81b01ab4	0212bf9c9edae229b3d38b68	SYMPTOMATIC	20I (Alpha, V1)	30.66	19.055	6	Female	Not Hispanic or Latino	White	CLM-SALIVA-00003
e3524beefa2c61f5dc567660	20436982b90a2b93eab97c80	SURVEILLANCE	20I (Alpha, V1)	17.635	21.665	23	Male	Not Hispanic or Latino	White	CLM-SALIVA-00002
dad757192bed9b4b0d4b35e6	fef2fae00b2ff4f8f50eddd9	SURVEILLANCE	20I (Alpha, V1)	21.6	19.275	25	Female	Not Hispanic or Latino	White	CLM-SALIVA-00002
e7243f6fe7ad43f95cdd30d9	41d1abb87686b4f2c97d61b9	SURVEILLANCE	20I (Alpha, V1)	23.015	16.045	22	Male	Not Hispanic or Latino	White	CLM-SALIVA-00002
ebb01e95a2a5edd9d1ef7255	91a000a3fa412fd415981fa8	SURVEILLANCE	20I (Alpha, V1)	24.32	18.965	22	Male	Not Hispanic or Latino	Asian	CLM-SALIVA-00002
f3dd88fa8181e1a78a08aaa7	f525aef7765b8d928ea81feb	SURVEILLANCE	20I (Alpha, V1)	24.81	17.09	22	Female	Not Hispanic or Latino	White	CLM-SALIVA-00002
5494eb3cf6746545a9704233	20d7f43247ef1846d8b33f68	SURVEILLANCE	20I (Alpha, V1)	26.355	28.99	41	Male	Not Hispanic or Latino	White	CLM-SALIVA-00002
3760acbc6e4fce0854ba9ea8	6c3ae24c2f931c09bc11a09a	SURVEILLANCE	20I (Alpha, V1)	26.625	20.9	22	Female	Not Hispanic or Latino	White	CLM-SALIVA-00002
792a48f2cf718c93c50a08ab	126cca5c1b6f904a9719cd9d	SURVEILLANCE	20I (Alpha, V1)	27.6	20.655	22	Female	Not Hispanic or Latino	White	CLM-SALIVA-00002
e1618a18c1404ed958358a13	d516d63f78a4b5eab26c745e	SURVEILLANCE	20G	22.81	20.01	66	Female	Not Hispanic or Latino	White	CLM-SALIVA-00002
09dc30efed77836131112f4b	dc637e38a4d56ac8466dc048	SURVEILLANCE	20B	24.36	26.975	24	Male	Not Hispanic or Latino	White	CLM-SALIVA-00002
f68dd51bea9fc7a8c0a563d1	9ae7c132780b88bf09e7f296	SURVEILLANCE	20J (Gamma, V3)	18.87	18.885	20	Male	Not Hispanic or Latino	White	CLM-SALIVA-00002
0856b18ba9fcec89620fdd71	b9c141e99ce42e34eac4aaa8	SURVEILLANCE	20J (Gamma, V3)	25.265	21.215	23	Female	Not Hispanic or Latino	White	CLM-SALIVA-00002
dc0b3d8ba632baad93aaa685	37efe5dc4ebf8f91066af099	SURVEILLANCE	20J (Gamma, V3)	26.395	23.57	22	Female	Not Hispanic or Latino	White	CLM-SALIVA-00002
ad45089fcfa8bd9a5763a9e1	1ad0719814519096e79e29e6	SYMPTOMATIC	20I (Alpha, V1)	20.155	16.15	39	Male	Not Hispanic or Latino	White	CLM-SALIVA-00003
f3d5322f6b4208ce2b77e354	4641557a57c132d3c569299c	SURVEILLANCE	20I (Alpha, V1)	19.28	17.345	22	Male	Not Hispanic or Latino	White	CLM-SALIVA-00002
2f69ee5372dffdbe664de61a	8ae3cf96d2964ae24ebe2c52	SURVEILLANCE	20I (Alpha, V1)	19.695	15.33	22	Female	Not Hispanic or Latino	White	CLM-SALIVA-00002
d24818dccbb23db88f128a87	afe76dfab610cab803193f9e	SURVEILLANCE	20I (Alpha, V1)	23.265	16.845	22	Male	Not Hispanic or Latino	White	CLM-SALIVA-00002
c34219b344b106ee8cb70a0c	b84b826d9779d1c799ee5e83	SURVEILLANCE	20I (Alpha, V1)	28.18	18.655	38	Female	Not Hispanic or Latino	White	CLM-SALIVA-00003
dbb2097f69ac28679c8b118f	f875abbf7c4b5e836f9c3c9c	SURVEILLANCE	20G	23.185	16.335	11	Male	Not Hispanic or Latino	White	CLM-SALIVA-00003
6baa3623d827f55f6264b51f	d3b2671ca954e09bce94460f	SURVEILLANCE	20G	27.345	17	37	Female	Not Hispanic or Latino	White	CLM-SALIVA-00003
2985b99f4316e102cb9a7fe3	fdae3909c5b3fe080d49d5a2	SURVEILLANCE	20J (Gamma, V3)	23.03	16.855	21	Male	Not Hispanic or Latino	White	CLM-SALIVA-00002
055fc1c4f63ecb77bddd584e	a84c9df23075a8cd4bd138d2	EXPOSED	21C (Epsilon)	23.525	17.285	22	Female	Not Hispanic or Latino	White	CLM-SALIVA-00003
76ea864339768a8b6532ed08	811d30cad2468b033fcaa1be	SURVEILLANCE	20J (Gamma, V3)	22.68	28.68	22	Male	Not Hispanic or Latino	White	CLM-SALIVA-00002
cb343aea17534d6d97ca7d66	d13e6bc4d9f39b67e7607db6	SURVEILLANCE	20I (Alpha, V1)	22.35	18.625	21	Female	Not Hispanic or Latino	White	CLM-SALIVA-00002
918879e1dc7d905aa977a040	e7053c1395cf7a7a261516af	SURVEILLANCE	20J (Gamma, V3)	22.86	20.135	21	Male	Not Hispanic or Latino	White	CLM-SALIVA-00002
21440cec55612296060c293c	8c88c70765b1d3d50530ee36	SURVEILLANCE	20J (Gamma, V3)	24.635	17.71	22	Female	Not Hispanic or Latino	White	CLM-SALIVA-00002
f5ebb24540546bf7ef754c39	6da3fe96e2ab9e50da110418	SURVEILLANCE	20J (Gamma, V3)	26.64	18.845	24	Male	Not Hispanic or Latino	White	CLM-SALIVA-00002
ec45bc2c24b5e55f235e07b6	ebbddcad8f889036e4969143	SURVEILLANCE	20J (Gamma, V3)	26.8	18.28	22	Male	Not Hispanic or Latino	White	CLM-SALIVA-00002
1f0b95cf8be4a8651feb4f51	312361b07c6230b079f1b072	SURVEILLANCE	20J (Gamma, V3)	26.96	20.1	21	Male	Not Hispanic or Latino	White	CLM-SALIVA-00002
c38045649fdd21f5ddfb92ee	0b4ab01f8cf3ed54239f9933	SURVEILLANCE	20J (Gamma, V3)	28.15	20.62	21	Female	Not Hispanic or Latino	White	CLM-SALIVA-00002
1036558323961c7b2fa56d0a	427347139aa30ad4c02c5510	EXPOSED	20I (Alpha, V1)	31.495	17.315	27	Male	Not Hispanic or Latino	White	CLM-SALIVA-00003
b4f9931da0794f1bdfeabc07	7215948182f50a77cc4ec2a1	SURVEILLANCE	20I (Alpha, V1)	21.905	18.125	27	Female	Not Hispanic or Latino	White	CLM-SALIVA-00002
ba29679b18b37581fc907d96	775c66fb84cb8a1fde714d91	SURVEILLANCE	20I (Alpha, V1)	25.665	28.45	22	Male	Not Hispanic or Latino	White	CLM-SALIVA-00002
88923435b8e63201496186dd	b52f7aaa78b2fa1c96743876	SURVEILLANCE	20I (Alpha, V1)	31.645	22.232	21	Male	Not Hispanic or Latino	White	CLM-SALIVA-00002
d2854ae708bbd41c6e1c0eee	bb43ffaeb3029e1e02a7f32c	SURVEILLANCE	20J (Gamma, V3)	18.041	20.106	20	Male	Not Hispanic or Latino	White	CLM-SALIVA-00002
fb17e183f85809c0c34a0369	d13c3a01878b055528a82d6c	SURVEILLANCE	20J (Gamma, V3)	20.375	26.005	22	Male	Not Hispanic or Latino	White	CLM-SALIVA-00002
35cbae30594334891f60c0dd	f19f8ec959ac990e958db9f1	SURVEILLANCE	20J (Gamma, V3)	22.625	19.165	23	Male	Not Hispanic or Latino	White	CLM-SALIVA-00002
ec6779d82882e844f70031ee	d1574ba5a7b76d85e31ce2f8	SURVEILLANCE	20J (Gamma, V3)	24.445	19.02	23	Male	Hispanic or Latino	White	CLM-SALIVA-00002
6bb0907571f9e7b6679b5a50	e2e4172a146f2c46a770bff6	SURVEILLANCE	20J (Gamma, V3)	28.235	19.885	20	Female	Not Hispanic or Latino	White	CLM-SALIVA-00002
6c4b9263e588408135998ab0	49fb5965711a613f5671be6a	SURVEILLANCE	20J (Gamma, V3)	29.29	28.708	21	Female	Not Hispanic or Latino	White	CLM-SALIVA-00002
98450e8fefc20c60670b4f90	a9c0600f432f8958aaac5c2c	SYMPTOMATIC	20I (Alpha, V1)	32.082	18.995	25	Female	Not Hispanic or Latino	White	CLM-SALIVA-00003
2d5d2091e7ad8584f39ac8ea	34b00584114b34f631d000b9	SURVEILLANCE	20I (Alpha, V1)	21.61	17.95	26	Female	Hispanic or Latino	White	CLM-SALIVA-00002
3a74b8b955a1c49e4a93ecaa	50113c6ce13b2c0bbc676bf9	SURVEILLANCE	20I (Alpha, V1)	21.68	25.06	22	Female	Not Hispanic or Latino	White	CLM-SALIVA-00002
753b4329bb04f8d7e5d8ea56	01f6f65947be435e3a0a293b	SURVEILLANCE	20I (Alpha, V1)	21.775	19.73	22	Female	Not Hispanic or Latino	White	CLM-SALIVA-00002
ed09fde9368fd913f152541f	1146d4a0abe07398313a25fe	SURVEILLANCE	20I (Alpha, V1)	27.5	19.095	21	Male	Not Hispanic or Latino	White	CLM-SALIVA-00002
72163e104e0ee9f36c89aaff	82622c0ddfef6daf81c98045	SURVEILLANCE	21F (Iota)	20.565	18.345	22	Female	Not Hispanic or Latino	Black or African American;White	CLM-SALIVA-00002
83cb77d5ecd4c7156a935c4b	ba6dc961e3f9f36cc593ffcc	SURVEILLANCE	20J (Gamma, V3)	17.564	20.964	24	Male	Not Hispanic or Latino	White	CLM-SALIVA-00002
a359f6b2d9e0a15c027c9e46	596bbf9f9e30c755ee6e8978	SURVEILLANCE	20J (Gamma, V3)	20.93	16.545	25	Male	Hispanic or Latino	White	CLM-SALIVA-00002
b1d988cd35da29981b454aaa	f9f9ef8483ed21896d8c04f3	SURVEILLANCE	20J (Gamma, V3)	22.295	18.55	21	Female	Hispanic or Latino	White	CLM-SALIVA-00002
eba1395ac06753e6480ad476	ccfe3eb9a8d5f3adcb3077b6	SURVEILLANCE	20J (Gamma, V3)	25.485	17.52	20	Male	Not Hispanic or Latino	White	CLM-SALIVA-00002
5f587021962a29cccebe8b4e	6f74d61c0d3161f12e003887	SURVEILLANCE	20J (Gamma, V3)	27.615	16.39	23	Male	Not Hispanic or Latino	White	CLM-SALIVA-00002
0f8a3e05057fd0b922486d33	61ee85e2efdbf142ca0eab36	SURVEILLANCE	20I (Alpha, V1)	23.85	17.685	23	Male	Not Hispanic or Latino	White	CLM-SALIVA-00002
2588623f2f98ed6de7e7eaba	05bdedb28d6122430786cfb9	SURVEILLANCE	20J (Gamma, V3)	25.48	16.99	22	Female	Not Hispanic or Latino	White	CLM-SALIVA-00002
63b22f23157d67059a9dc3f4	125a72b19fcb51fdcfd84aba	SURVEILLANCE	20I (Alpha, V1)	19.8	16.75	22	Male	Not Hispanic or Latino	White	CLM-SALIVA-00002
c3670e8f10ca5bfd9e1fb54a	132517402a55b2e9331ba449	SURVEILLANCE	20I (Alpha, V1)	21.41	18.655	23	Male	Not Hispanic or Latino	White	CLM-SALIVA-00002
8e53ec41233c7bcc4a52d003	a5d15341eb95cf1ff01033df	SURVEILLANCE	20I (Alpha, V1)	23.635	18.24	22	Male	Not Hispanic or Latino	White	CLM-SALIVA-00002
ce768c9f44436745d1d69b56	8084d7dbd176242674a17612	SURVEILLANCE	20B	33.11	20.298	21	Male	Not Hispanic or Latino	White	CLM-SALIVA-00001
cf6030ecdc21bc56e881b5aa	08be48788c867535d0c21de2	SURVEILLANCE	20J (Gamma, V3)	20.31	21.225	20	Male	Not Hispanic or Latino	White	CLM-SALIVA-00002
39aa2f1d54a905a222e4482d	534790073acb3053077234a0	SURVEILLANCE	20J (Gamma, V3)	20.68	17.21	22	Female	Not Hispanic or Latino	White	CLM-SALIVA-00002
30f522ef0d2c1742755bff3f	fe1503595f163e19cd033ecd	SURVEILLANCE	20J (Gamma, V3)	22.095	18.15	20	Male	Not Hispanic or Latino	White	CLM-SALIVA-00002
bbd1f96fe5b5274875fba5f8	bf89d7f6f623fc12347613d4	SURVEILLANCE	20J (Gamma, V3)	26.855	16.37	22	Male	Not Hispanic or Latino	White	CLM-SALIVA-00002
8a704ac17c3c718d68090aec	5e48535ed059329c891dd882	SURVEILLANCE	20J (Gamma, V3)	27.89	20.89	22	Female	Not Hispanic or Latino	White	CLM-SALIVA-00002
9ae415dddf0d0da7dbfeab3a	8be16b868ee923d2c8d2c82c	SYMPTOMATIC	20I (Alpha, V1)	22.315	17.635	24	Male	Not Hispanic or Latino	Black or African American	CLM-SALIVA-00003
7d933c1765fa8abc51ef2791	e6ba3df3d4f6c16597faffc8	SYMPTOMATIC	20I (Alpha, V1)	23.14	19.58	43	Female	Not Hispanic or Latino	Black or African American	CLM-SALIVA-00003
cde107aeed53cdcf144504dc	e804f32e24b601383f3d2b60	SYMPTOMATIC	20I (Alpha, V1)	24.825	17.705	27	Female	Not Hispanic or Latino	White	CLM-SALIVA-00003
601d66a77c65637bbc413ae2	87c2384266a6fd86cb87eb0a	SYMPTOMATIC	21F (Iota)	21.17	17.215	68	Female	Not Hispanic or Latino	White	CLM-SALIVA-00003
2e3bfdfdd65a1dfdac82a9e0	575a7da9030e5921efb1f057	EXPOSED	20I (Alpha, V1)	24.86	17.7	10	Female	Not Hispanic or Latino	White	CLM-SALIVA-00003
2a48ab9bb9b60e4363a79806	91af12527a5ff1bbcd589ee7	EXPOSED	20I (Alpha, V1)	30.58	17.5	28	Female	Not Hispanic or Latino	White	CLM-SALIVA-00003
2d2872f209b54033af8c954d	21e1dfe3551b7af98768c11d	SURVEILLANCE	20I (Alpha, V1)	16.62	18.865	22	Male	Hispanic or Latino	Black or African American	CLM-SALIVA-00002
94458219da37e11dfd886f94	f4864cf7b2ed7279dbe5c4c2	SURVEILLANCE	20I (Alpha, V1)	24.77	19.765	22	Female	Not Hispanic or Latino	White	CLM-SALIVA-00002
5e13e92188630bb5f6e51d49	df6eede9eb3c47a8cf67cf1b	SURVEILLANCE	20I (Alpha, V1)	30.035	22.65	23	Male	Hispanic or Latino	White	CLM-SALIVA-00002
b0071115ade6712f7f898c11	60eed82ce0dea08e342fbc64	SURVEILLANCE	20B	31.225	20.205	22	Male	Not Hispanic or Latino	White	CLM-SALIVA-00002
a5df3b23b13c60e527a3eac9	12442697555ce747aec279d1	SURVEILLANCE	20J (Gamma, V3)	19.006	19.778	23	Male	Not Hispanic or Latino	White	CLM-SALIVA-00002
50ba4279f93162677d6f445c	08cb46660a8d19e397d8cb7d	SURVEILLANCE	20J (Gamma, V3)	21.885	19.03	22	Male	Hispanic or Latino	White	CLM-SALIVA-00002
f1b2902eccc320c6241c22c2	3ce34ce33b9acacdd2a873da	SURVEILLANCE	20J (Gamma, V3)	24.74	18.255	20	Female	Not Hispanic or Latino	White	CLM-SALIVA-00002
72aa4cd4b1d0e339f45a9508	fc413c3c05a39d27a5e3fb84	SURVEILLANCE	20J (Gamma, V3)	25.585	25.94	22	Female	Not Hispanic or Latino	White	CLM-SALIVA-00002
f97b34c563bd34590bdbc1a7	1d76b7b7bdd4f251ae77bf08	SURVEILLANCE	20J (Gamma, V3)	25.98	17.43	20	Female	Not Hispanic or Latino	White	CLM-SALIVA-00002
9867e270a0a2edd3c5aaf4a3	ca62aa1ec1c5723853575699	SURVEILLANCE	20J (Gamma, V3)	28.505	21.26	22	Female	Not Hispanic or Latino	White	CLM-SALIVA-00002
8113be8d41ffc8e14cfcda9f	6a78516428b6c484da002dbe	SURVEILLANCE	20J (Gamma, V3)	29.685	18.53	22	Female	Not Hispanic or Latino	White	CLM-SALIVA-00002
dbc596a5f579ff1efc8294ef	5ed76e4ea138d29b2c972d9f	SYMPTOMATIC	20I (Alpha, V1)	19.55	17.66	11	Male	Not Hispanic or Latino	White	CLM-SALIVA-00003
f9d249c125c6cc204efd2f6d	ab6f23ea32867df0c05bc1ae	SYMPTOMATIC	20I (Alpha, V1)	20.63	17.595	39	Female	Not Hispanic or Latino	White	CLM-SALIVA-00003
3122b298fefc9a1f98f35e51	12f188717082c3432cfb132d	SYMPTOMATIC	20I (Alpha, V1)	21.75	16.955	15	Male	Not Hispanic or Latino	White	CLM-SALIVA-00003
51914a62262eb47360a2df33	a1b501be0fe3ad417a5b2303	SYMPTOMATIC	20I (Alpha, V1)	28.315	16.515	28	Female	Not Hispanic or Latino	White	CLM-SALIVA-00003
d0828337ac14ace572ee2adf	9dbff15d595bed6d48f0f8a3	EXPOSED	20I (Alpha, V1)	31.21	16.63	57	Female	Not Hispanic or Latino	White	CLM-SALIVA-00003
9b3853d2625cea91ae247ec9	f80030e8cbfbc4f34ba64d9f	SURVEILLANCE	20I (Alpha, V1)	22.235	23.995	24	Male	Not Hispanic or Latino	White	CLM-SALIVA-00002
f0826023b7f5c8eb58802b03	76549e1d60ec807f7a4a81d9	SURVEILLANCE	20I (Alpha, V1)	24.175	34.35	21	Female	Not Hispanic or Latino	White	CLM-SALIVA-00002
44d48c5be6dd2c44422de966	6632d58a03008176b19a7fb9	SURVEILLANCE	20I (Alpha, V1)	24.19	20.395	24	Female	Not Hispanic or Latino	White	CLM-SALIVA-00002
81fa4fc2682f63460051093d	c46765b4c0d9bb31a46e4660	SURVEILLANCE	20I (Alpha, V1)	25.47	17.95	23	Male	Not Hispanic or Latino	White	CLM-SALIVA-00002
820135300e1de88e71d4cb8d	2867cbeb81a2ddf8a89fbcf6	SURVEILLANCE	20I (Alpha, V1)	27.345	20.94	23	Female	Not Hispanic or Latino	White	CLM-SALIVA-00002
e99f7c014741a07b1d7c5726	f4d1693b4b9878319461fed9	SURVEILLANCE	20I (Alpha, V1)	27.915	19.24	22	Female	Not Hispanic or Latino	White	CLM-SALIVA-00002
a95632d0d384e901dc7aebf5	ddbf897f724474f47e1e9015	SURVEILLANCE	20J (Gamma, V3)	21.935	16.32	20	Female	Not Hispanic or Latino	White	CLM-SALIVA-00001
09287260dcc63e54344aa63f	e8e986d87144cbb3f27c5b5c	SURVEILLANCE	20J (Gamma, V3)	22.3	20.58	20	Male	Not Hispanic or Latino	White	CLM-SALIVA-00002
e34d9c51db09ad9503c3c5a6	2021b65369f655366076d203	SURVEILLANCE	20J (Gamma, V3)	27.392	23.572	23	Male	Not Hispanic or Latino	White	CLM-SALIVA-00002
e0d2053f6999df71c1990419	d6f01335e1198b5fd3ccf73e	SURVEILLANCE	20J (Gamma, V3)	29.215	17.985	20	Female	Not Hispanic or Latino	White	CLM-SALIVA-00002
f3154bb3b420172358736434	0659fca178ab9ab413bb7b2b	SURVEILLANCE	20H (Beta, V2)	27.06	17.6	29	Male	Not Hispanic or Latino	White	CLM-SALIVA-00002
3650ba16ae000b9432e21583	b7805cd6a1de98e04941d2a2	SYMPTOMATIC	20I (Alpha, V1)	28.87	16.365	39	Male	Not Hispanic or Latino	White	CLM-SALIVA-00003
6ca4c73d0c6c249a9b440ea0	ef62f87a40ce6650033c1ede	SURVEILLANCE	20I (Alpha, V1)	31.135	17.93	21	Male	Not Hispanic or Latino	White	CLM-SALIVA-00002
07b5a18b65b980e2982d4c1c	c52c76c0310a80f57befd500	SURVEILLANCE	20J (Gamma, V3)	22.215	17.915	23	Female	Not Hispanic or Latino	Asian;White	CLM-SALIVA-00002
d6c13728be302b3d65caeaec	4b77a125b2a3738c17c506d9	SURVEILLANCE	20J (Gamma, V3)	23.805	18.49	20	Male	Not Hispanic or Latino	White	CLM-SALIVA-00002
79cc57b101551daa9274ae17	3a13db171af33543a04ff3be	SURVEILLANCE	20J (Gamma, V3)	27.818	16.255	20	Male	Not Hispanic or Latino	White	CLM-SALIVA-00002
96b6dc3c987dfd107593744b	6fefdc4c65f067f7c73d5345	SURVEILLANCE	20I (Alpha, V1)	24.02	21.35	21	Male	Not Hispanic or Latino	White	CLM-SALIVA-00002
ecb02b42b5e3a35c90e5f6ef	eb60370fc2d7024c574aa7d5	SURVEILLANCE	20B	33.445	24.538	20	Male	Not Hispanic or Latino	White	CLM-SALIVA-00002
d9c034acfc0b89bd08f853b4	1b35874f92b6a62384ce2618	SURVEILLANCE	20J (Gamma, V3)	24.31	16.135	22	Female	Not Hispanic or Latino	White	CLM-SALIVA-00002
5824007cad2e5b8b3630735a	d9f40cb39ef5f6b3ea4d9502	SURVEILLANCE	20J (Gamma, V3)	29.77	16.525	23	Female	Not Hispanic or Latino	White	CLM-SALIVA-00002
e762595bd2309c9ba8635ae0	4104b796a9861d2c34d4c35d	SYMPTOMATIC	21D (Eta)	18.488	22.8	29	Male	Not Hispanic or Latino	White	CLM-SALIVA-00003
ee6e866051e5686aa29768e3	91c049a4d0c9e909bce8b11b	SURVEILLANCE	20J (Gamma, V3)	22.035	20.325	22	Male	Not Hispanic or Latino	White	CLM-SALIVA-00002
97ab4b6e08e34c6b953331ee	63a1f036d320f2862e35fcc2	SURVEILLANCE	20J (Gamma, V3)	26.045	17.635	22	Male	Not Hispanic or Latino	White	CLM-SALIVA-00002
5a20a7bb9ffbeb47617a53ed	76b9126490265fe192e28a99	SURVEILLANCE	20J (Gamma, V3)	28.715	25.08	24	Male	Not Hispanic or Latino	White	CLM-SALIVA-00002
07da50ac31ce78ecf1c036b0	62fdc752fcdc14814a8e08a0	SURVEILLANCE	20I (Alpha, V1)	22.92	17.915	22	Male	Not Hispanic or Latino	Black or African American;White	CLM-SALIVA-00002
3204c9f6da2a7bdba8f1237b	eaa287572e6b60e08613e873	SURVEILLANCE	20J (Gamma, V3)	25.42	23.7	20	Female	Not Hispanic or Latino	White	CLM-SALIVA-00002
aff25d146d924e66fe37b8fe	e58168d84e47c109dd6ecad8	SURVEILLANCE	20J (Gamma, V3)	29.91	16.48	21	Female	Not Hispanic or Latino	White	CLM-SALIVA-00002
b36245fbd67d9f8ee4e47380	2d941fc804d2a4ab3845a2c1	SYMPTOMATIC	20I (Alpha, V1)	15.685	20.782	21	Male	Not Hispanic or Latino	White	CLM-SALIVA-00003
0827fd4116b1737f114a44c8	e97c9bb755b115bcd636746f	SYMPTOMATIC	20I (Alpha, V1)	23.32	16.575	30	Female	Not Hispanic or Latino	Black or African American	CLM-SALIVA-00003
8ab3e22006de1a68fea3000e	a1dacd75c85373137e915842	SYMPTOMATIC	20I (Alpha, V1)	30.54	17.26	10	Female	Not Hispanic or Latino	White	CLM-SALIVA-00003
e7042c11d052e99cb13925d7	d95e65fd0ecbe319e02c33a7	SURVEILLANCE	20I (Alpha, V1)	22.305	16.8	22	Female	Not Hispanic or Latino	White	CLM-SALIVA-00002
c9057ce8e65d63e2fbe45d90	f8e08b3ae4c53d69029ff3e1	SURVEILLANCE	20I (Alpha, V1)	25.15	18.415	27	Female	Not Hispanic or Latino	White	CLM-SALIVA-00002
a841e64314ebd882fe55484e	4f4a7016a044cc19805b359f	SURVEILLANCE	20I (Alpha, V1)	26.165	16.795	23	Male	Not Hispanic or Latino	White	CLM-SALIVA-00002
47c00529deb049f35141a330	0e0da5b1b05a842716355ed9	SURVEILLANCE	20I (Alpha, V1)	26.615	17.265	22	Male	Not Hispanic or Latino	White	CLM-SALIVA-00002
a7be5086004d58bca0a1338c	14fc3d9e0be69df0fad197f5	SURVEILLANCE	20I (Alpha, V1)	32.968	18.465	23	Male	Not Hispanic or Latino	Black or African American;White	CLM-SALIVA-00002
445287c699fa48d54f807f35	b5949a415a71a1c337c43819	SURVEILLANCE	20J (Gamma, V3)	23.5	19.495	23	Female	Not Hispanic or Latino	White	CLM-SALIVA-00002
83e5868134d0354f13e0f463	84a7391c304f31c47f3c96da	SURVEILLANCE	20J (Gamma, V3)	26.425	21.695	21	Female	Not Hispanic or Latino	White	CLM-SALIVA-00002
c5b4c103fdfbe20b0f9a9a74	6065f6f65fd63a544731df69	SYMPTOMATIC	20I (Alpha, V1)	24.075	19.963	50	Male	Not Hispanic or Latino	White	CLM-SALIVA-00003
26a375f23e87a8a04bdddd60	5aa386b16568d551f65376d5	SYMPTOMATIC	21F (Iota)	26.76	25.94	41	Female	Not Hispanic or Latino	White	CLM-SALIVA-00003
0a6e10ca64f9ad678dfe704c	81e84e21f3ae05594ca22ec4	SURVEILLANCE	20I (Alpha, V1)	22.89	16.79	20	Female	Not Hispanic or Latino	White	CLM-SALIVA-00002
de4f0268db72f938feb44fab	5d8ba8a4a1f043b2dc85da8d	SURVEILLANCE	20I (Alpha, V1)	25.285	20.16	21	Male	Not Hispanic or Latino	Black or African American;White	CLM-SALIVA-00002
7c32cf76bd8c3ea0cf370b8a	66ce960ea720df53c9fe3b8d	SURVEILLANCE	20J (Gamma, V3)	18.695	20.315	20	Female	Not Hispanic or Latino	Asian	CLM-SALIVA-00002
88eea799c4ac4e2368fff113	ebea834bb196591ebd07414e	SURVEILLANCE	20J (Gamma, V3)	20.915	17.97	20	Female	Not Hispanic or Latino	White	CLM-SALIVA-00002
9715113b77d74f17f346e5e2	d2a1d447453700075ab62415	SURVEILLANCE	20J (Gamma, V3)	27.28	19.23	21	Female	Not Hispanic or Latino	White	CLM-SALIVA-00002
d805c4c15ab0feaf71e89017	e7f120758dd73b4a47163f35	SYMPTOMATIC	20I (Alpha, V1)	25.695	17.55	18	Male	Hispanic or Latino	White	CLM-SALIVA-00003
b39461089a1ff23fc3625c75	bb9ccc327b70bd3be42ca60a	EXPOSED	20I (Alpha, V1)	20.02	16.59	29	Female	Not Hispanic or Latino	White	CLM-SALIVA-00003
fb498d1257d011e4d046ef02	e5457f4d7e049a6961932b3b	EXPOSED	20I (Alpha, V1)	26.795	17.515	47	Female	Not Hispanic or Latino	White	CLM-SALIVA-00003
d37b48b671225b290812414d	8d77c6eb3090ace301358b1e	EXPOSED	20I (Alpha, V1)	31.335	16.365	32	Female	Not Hispanic or Latino	White	CLM-SALIVA-00003
785052bbe580e88bf0fce921	1bd1b7dc82d4196cd75f8051	SURVEILLANCE	20J (Gamma, V3)	17.65	18.04	21	Female	Not Hispanic or Latino	White	CLM-SALIVA-00002
218003c4269f868a812d8287	1f4eb0eead6515741a593322	SURVEILLANCE	20J (Gamma, V3)	19.142	19.168	21	Male	Not Hispanic or Latino	White	CLM-SALIVA-00002
eb9b10012ca700f83ef66e50	a85388d8223a4c254abd6fc7	SURVEILLANCE	20I (Alpha, V1)	17.868	18.772	55	Male	Not Hispanic or Latino	Black or African American	CLM-SALIVA-00003
2fee0761797131df76b7ba01	cccddba9de9775f3631fddc8	SURVEILLANCE	20I (Alpha, V1)	15.424	18.806	28	Male	Not Hispanic or Latino	White	CLM-SALIVA-00003
a19e804e42286cf7313febc2	12a4334ccd51b5c04b085a24	SURVEILLANCE	20I (Alpha, V1)	25.975	20.245	26	Male	Not Hispanic or Latino	White	CLM-SALIVA-00003
2b3d95b472737ec07cf2a48a	687aed171166a7238241be09	SURVEILLANCE	20I (Alpha, V1)	26.275	19.54	40	Male	Not Hispanic or Latino	White	CLM-SALIVA-00003
6187d94817c6c2b8598198d0	a2a81902937b62de12467fa1	SYMPTOMATIC	20I (Alpha, V1)	22.595	18.685	15	Female	Not Hispanic or Latino	Not Provided	CLM-SALIVA-00003
476b4a9af051c6d4888f7bd9	89162651b76a70a00fdb9b01	SYMPTOMATIC	20I (Alpha, V1)	27.775	29.92	30	Female	Not Hispanic or Latino	White	CLM-SALIVA-00003
a1337b70ff172032797dbd23	7f30d78a16912cf3cf1d9bd9	SYMPTOMATIC	20I (Alpha, V1)	30.975	18.62	44	Female	Not Hispanic or Latino	White	CLM-SALIVA-00003
1af674dceef29a72df14f1c6	64d7f4c00129d7908ae35af6	SYMPTOMATIC	21F (Iota)	22.06	19.11	52	Male	Not Hispanic or Latino	White	CLM-SALIVA-00003
d395a39af722b5c5eb0afc34	c27499336c9c06c7c3d436c4	SURVEILLANCE	20I (Alpha, V1)	26.315	16.75	22	Female	Not Hispanic or Latino	White	CLM-SALIVA-00002
7602d116846677e6256dd64f	0a7314793c658cbe29abf5e5	SURVEILLANCE	20I (Alpha, V1)	27.49	18.47	43	Male	Not Hispanic or Latino	White	CLM-SALIVA-00003
644ed5d9ac0a917739c637d0	55e3a8336fa5ceba56453beb	SURVEILLANCE	20I (Alpha, V1)	29.345	20.635	29	Female	Not Hispanic or Latino	White	CLM-SALIVA-00003
6f0b189d183130e7b64e2398	f16852233d403a67cc7cf807	SYMPTOMATIC	20I (Alpha, V1)	19.693	23.407	47	Female	Not Hispanic or Latino	White	CLM-SALIVA-00003
3de18cd5a9287337a3927dd8	3269dd743db4949a3b4a13c1	SYMPTOMATIC	20I (Alpha, V1)	23.545	16.31	55	Male	Not Hispanic or Latino	White	CLM-SALIVA-00003
f6b5804fe1ad98d749143177	ff55ad550c466821a183f839	SURVEILLANCE	20I (Alpha, V1)	20.85	20.98	15	Female	Not Hispanic or Latino	Black or African American;White	CLM-SALIVA-00003
41ebd6e24b1877e111792a70	16aec8fbfa23bb8e72084f69	SURVEILLANCE	20I (Alpha, V1)	22.255	16.36	49	Male	Not Hispanic or Latino	White	CLM-SALIVA-00002
4396eb73f6b6c985e65d6433	3f0761250f69b428ebc776d5	SURVEILLANCE	20I (Alpha, V1)	22.895	20.86	39	Female	Not Hispanic or Latino	White	CLM-SALIVA-00003
8ce01048444c84e59badfa2c	329a4a41da1f560c77d089be	SURVEILLANCE	20I (Alpha, V1)	25.795	17.675	24	Male	Not Hispanic or Latino	White	CLM-SALIVA-00002
c3667e04e0277a21f0717570	dcea4f3b8a4daf6bb00b92ac	SURVEILLANCE	20I (Alpha, V1)	30.435	19.01	22	Male	Not Hispanic or Latino	White	CLM-SALIVA-00002
5b82c885a8be2e09b5128fa9	0f7363e02c92c84143c65b11	SURVEILLANCE	21F (Iota)	21.28	19.005	19	Male	Not Hispanic or Latino	White	CLM-SALIVA-00003
757e107e574d71e585792ea2	f09f8a0dfab05aac4002dad9	SURVEILLANCE	20J (Gamma, V3)	24.375	19.08	21	Male	Not Hispanic or Latino	White	CLM-SALIVA-00002
def0d8a31ed71b9794adcfa6	927f37ca7c9865a542b4530f	EXPOSED	20I (Alpha, V1)	29.405	16.425	61	Female	Not Hispanic or Latino	White	CLM-SALIVA-00003
705fdbb0227ab55b58195914	bc423a85d3f0d3b4c0a6edfd	SURVEILLANCE	20I (Alpha, V1)	19.29	21.74	24	Male	Not Hispanic or Latino	White	CLM-SALIVA-00002
9630526ffb12641e09ff0618	f16543005afcb9cee4b37aaa	SURVEILLANCE	20I (Alpha, V1)	20.295	18.645	26	Female	Not Hispanic or Latino	Black or African American	CLM-SALIVA-00002
5e0caa31e2105d72db51ef6e	0fbbf7b8a91ba6b4dae2e38a	SURVEILLANCE	20I (Alpha, V1)	26.5	19.325	18	Female	Not Hispanic or Latino	Black or African American;White	CLM-SALIVA-00003
3e23075da7d6862e9e8e713e	39d317317926b864b6e3aab7	SYMPTOMATIC	20I (Alpha, V1)	21.625	16.445	46	Female	Not Hispanic or Latino	White	CLM-SALIVA-00003
491da483626ca0a05d2fe510	f272541b837f89187a738686	SURVEILLANCE	21F (Iota)	17.635	18.58	44	Male	Not Hispanic or Latino	White	CLM-SALIVA-00003
10e53a4c07ffc5495583d43a	77f7ab2df0a0257233765b57	SURVEILLANCE	20J (Gamma, V3)	31.212	21.702	63	Female	Not Hispanic or Latino	White	CLM-SALIVA-00003
993ae4270981708439b20059	98f55d0a2cb52deca0708e5a	SYMPTOMATIC	20I (Alpha, V1)	21.615	17.315	16	Male	Not Hispanic or Latino	White	CLM-SALIVA-00003
5556780bfcbdd6a279fe073a	05fabbaf1e82a821294c6685	SYMPTOMATIC	20I (Alpha, V1)	28.46	17.26	13	Female	Not Hispanic or Latino	White	CLM-SALIVA-00003
63d1557c1a8cede83a19376b	19cd7fcf034321cb3508b323	SYMPTOMATIC	20I (Alpha, V1)	21.75	16.48	58	Male	Not Hispanic or Latino	White	CLM-SALIVA-00003
914019683b50cc7005ee138b	2ea43bd6ceb68fa80dd81cf4	SURVEILLANCE	20I (Alpha, V1)	27.6	24.365	54	Male	Not Hispanic or Latino	White	CLM-SALIVA-00002
d1194ed49f449103e8683831	14a7f0ec7a53da3828d1c5d8	SURVEILLANCE	20I (Alpha, V1)	18.832	19.754	19	Male	Not Hispanic or Latino	White	CLM-SALIVA-00003
ce7f5d3b669ab6f280df699b	a37cd1d4cc56de43e1bab481	SURVEILLANCE	20I (Alpha, V1)	21.54	18.07	50	Female	Not Hispanic or Latino	White	CLM-SALIVA-00003
c99e80449d30a0e529cd8ca6	ae550d7cbe672301e613b6b3	SURVEILLANCE	20I (Alpha, V1)	27.15	18.515	16	Male	Not Hispanic or Latino	White	CLM-SALIVA-00003
f2ab1fe41a1a92b0a00ee8cc	4cd49927fcbaaecae7a01cee	EXPOSED	20I (Alpha, V1)	30.275	20.32	10	Male	Not Hispanic or Latino	White	CLM-SALIVA-00003
b02ccf567a00bb2962886fa4	981fa8770ec0ed4be9fbbf6b	SURVEILLANCE	20I (Alpha, V1)	17.305	18.25	26	Male	Not Hispanic or Latino	Asian;White	CLM-SALIVA-00002
1383dcbd84bc10f8b593c961	923427d6d9aeece3a8f4548d	SURVEILLANCE	20I (Alpha, V1)	25.005	20.845	32	Female	Not Hispanic or Latino	White	CLM-SALIVA-00003
b14c6072586d392a96885d9f	52010c0a028051c3b558eb23	SURVEILLANCE	20I (Alpha, V1)	20.57	15.99	60	Female	Not Hispanic or Latino	White	CLM-SALIVA-00002
ce965db3088679d27fca375e	ba41570e7f852e5f3e55805f	SYMPTOMATIC	20I (Alpha, V1)	24.405	18.1	32	Female	Not Hispanic or Latino	White	CLM-SALIVA-00003
8a8166d22e98de2357d002a3	3c30ba57bf0789a0429680db	SURVEILLANCE	20I (Alpha, V1)	29.587	19.62	25	Female	Not Hispanic or Latino	White	CLM-SALIVA-00002
94a6e32d4194b3ae029fdc88	a80b260ea5b9d843ae3fa14e	SURVEILLANCE	20I (Alpha, V1)	22.77	22.01	23	Male	Not Hispanic or Latino	White	CLM-SALIVA-00003
5f35b1ffc2af7a049aaf51ca	ada0fecd2e0ed20023bb8a38	SURVEILLANCE	20I (Alpha, V1)	30.81	24.03	32	Female	Not Hispanic or Latino	White	CLM-SALIVA-00003
08ccdc8bc2b8becce2206ee0	2c0c73464213f2612e090adc	SURVEILLANCE	20C	27.915	17.85	57	Male	Not Hispanic or Latino	White	CLM-SALIVA-00003
f0b68e762b6f0e07e88fda0f	159d321b888292d75e0e741e	SYMPTOMATIC	20I (Alpha, V1)	15.395	17.31	16	Male	Not Hispanic or Latino	White	CLM-SALIVA-00003
2264a414f8e408e49dd04c06	68c00a4709cd7cac0727ce1f	SYMPTOMATIC	21A (Delta)	15.855	17.765	24	Male	Not Hispanic or Latino	White	CLM-SALIVA-00002
8a1a372fd4a1e80b5c422b8c	ca99fd283a56a388d49df728	EXPOSED	21A (Delta)	11.943	20.13	46	Female	Hispanic or Latino	Not Provided	CLM-SALIVA-00003
54ea4770a0ef6ad826cd5c55	92c364255e361284a933cf75	SURVEILLANCE	21A (Delta)	13.25	18.4	19	Female	Not Hispanic or Latino	White	CLM-SALIVA-00003
c6cb462926fb20e425795cd3	347fd93730cf710ca984463f	SURVEILLANCE	21A (Delta)	20.285	18.255	47	Female	Not Hispanic or Latino	White	CLM-SALIVA-00003
b3a1f62414c956c057fcf465	3b30f7f4eb9495fa1bbb46e1	SURVEILLANCE	21A (Delta)	18.005	15.84	39	Male	Hispanic or Latino	White	CLM-SALIVA-00003
b33efbf5ce15d34859fc95a4	bca4b1568817c62a9c2a88dd	SURVEILLANCE	21A (Delta)	23.145	16.42	40	Female	Not Hispanic or Latino	White	CLM-SALIVA-00002
d00dfc3e7233840728fc096a	76398e6b5e51eef43d359aee	SURVEILLANCE	21A (Delta)	23.405	18.41	58	Male	Not Hispanic or Latino	White	CLM-SALIVA-00002
84d8686794924ab2cf6637da	b31f4dc719eddbf7b1db9f41	SURVEILLANCE	21A (Delta)	24.435	16.125	57	Male	Not Hispanic or Latino	Black or African American	CLM-SALIVA-00003
53144b0c90c44b0135b7d159	551227a470746006738a214b	SYMPTOMATIC	21A (Delta)	17.305	20	50	Male	Not Hispanic or Latino	White	CLM-SALIVA-00003
00f9ef0f83fa1306a5ed9078	2696208cf14eb1fe14548382	SURVEILLANCE	21F (Iota)	26.407	23.72	60	Male	Not Hispanic or Latino	White	CLM-SALIVA-00002
cde7c1c5869bfce90d267fb5	a7fe59b94f06d9e2b318a4e7	SYMPTOMATIC	21A (Delta)	21.08	27.61	28	Female	Not Hispanic or Latino	White	CLM-SALIVA-00003
8072053f9a9ff0e1d5f3c0b6	cf1b7e90c60f6cc885910eb7	EXPOSED	21A (Delta)	24.87	21.675	44	Male	Not Hispanic or Latino	White	CLM-SALIVA-00003
6df08c8b5524010492b32086	029a0dbcda3cc180f56f644e	SURVEILLANCE	21A (Delta)	13.07	17.605	23	Male	Not Hispanic or Latino	White	CLM-SALIVA-00001
62bad66320ec71ad7e658591	9c403db6a181041eeae65d84	SURVEILLANCE	21A (Delta)	16.969	18.906	14	Female	Not Hispanic or Latino	Black or African American	CLM-SALIVA-00003
3f31c411c53c165620a97268	89eac861a2b10e415bc87bcf	SURVEILLANCE	21A (Delta)	17.485	18.03	22	Male	Not Hispanic or Latino	White	CLM-SALIVA-00001
2162eba6683a09047a631e3d	9f8ab70239dd9ee84c979a17	SURVEILLANCE	21A (Delta)	25.355	19.642	60	Male	Not Hispanic or Latino	White	CLM-SALIVA-00002
069667d5e94ed55ba44fca4a	e7c200fed3ce9188a5f0011f	SYMPTOMATIC	21A (Delta)	11.5	17.55	50	Male	Not Hispanic or Latino	White	CLM-SALIVA-00003
8089fa30b69cbdfe127d2fcb	a2bfe07609496865745a92d8	SURVEILLANCE	21A (Delta)	15.65	20.36	22	Male	Not Hispanic or Latino	White	CLM-SALIVA-00001
b9171aeb790603ab0f18c5e5	2ad823f7d0f7887595b006a9	SURVEILLANCE	21A (Delta)	19.34	17.99	28	Male	Not Hispanic or Latino	Asian	CLM-SALIVA-00002
efa30e43bc47de72b386a8f5	98f67690ee49cda764802007	SURVEILLANCE	21A (Delta)	21.34	17.275	38	Male	Not Hispanic or Latino	White	CLM-SALIVA-00002
43e8967d4c152e2ad9893a09	0d150abcff23465fcdc097db	SURVEILLANCE	21A (Delta)	15.77	18.5	51	Female	Not Hispanic or Latino	Black or African American	CLM-SALIVA-00003
9f849b696499abb59af6c083	b04fe235bd67a9ca555cece3	SURVEILLANCE	21A (Delta)	19.99	20.085	23	Female	Not Hispanic or Latino	White	CLM-SALIVA-00002
0eb8745dbf9f5f7ebc9e59d4	043411458e602202c7c45355	SURVEILLANCE	21A (Delta)	24.2	21.055	40	Male	Not Hispanic or Latino	White	CLM-SALIVA-00002
bbcee5ab49e9d54a2d435d53	ceb507563cc86426cb07aabb	SYMPTOMATIC	21A (Delta)	28.745	20.81	28	Female	Not Hispanic or Latino	White	CLM-SALIVA-00003
c52683de017a5e34012cd97a	e44d3b6904edda59a26d2826	SURVEILLANCE	21A (Delta)	14.13	17.68	65	Female	Not Hispanic or Latino	White	CLM-SALIVA-00003
062eaa02568e5db3b7cd0d75	9634b05995f9e6befcfdfb57	SURVEILLANCE	21A (Delta)	20.515	15.955	54	Male	Not Hispanic or Latino	Black or African American	CLM-SALIVA-00003
ed7ceb735e1ee69476f2c6a2	0e8c9baac1bb78f74582a443	SURVEILLANCE	21A (Delta)	22.07	17.175	50	Female	Not Hispanic or Latino	White	CLM-SALIVA-00003
7cae3de497639f16554e42f0	bb7e50b221e99be759233339	ONE DAY	21A (Delta)	22.3	23.995	23	Female	Hispanic or Latino	White	CLM-SALIVA-00002
4b162e6e3b6243664b78426c	46375c0cec39d51dd7c735c8	SURVEILLANCE	21A (Delta)	15.27	19.44	41	Male	Not Hispanic or Latino	White	CLM-SALIVA-00002
a9813bb0670a82d0b7b22c3d	17eb731ce45dec5476f767e2	SURVEILLANCE	21A (Delta)	19.34	17.57	26	Female	Not Hispanic or Latino	White	CLM-SALIVA-00003
50d6a4fb04e6020fc5af3985	10afdf8ce498309d0e9326c7	SURVEILLANCE	21A (Delta)	25.095	19.095	9	Male	Not Hispanic or Latino	White	CLM-SALIVA-00003
5a99b7e3606a67f07ee403bd	310d92df91f3beb24a3090a4	SURVEILLANCE	21A (Delta)	25.54	24.68	20	Male	Not Provided	Not Provided	CLM-SALIVA-00002
30651f1bfad23e36fa4b06f2	365398f35d332a392f544d2a	SURVEILLANCE	21A (Delta)	29.685	18.895	57	Female	Not Hispanic or Latino	White	CLM-SALIVA-00002
95df430257fe080f8f76d118	b6a290160bfd443a663e5c75	SYMPTOMATIC	21A (Delta)	7.98	17.37	12	Male	Not Hispanic or Latino	White	CLM-SALIVA-00003
e5fa257a9832c079cc34dd5e	e80a6aa65ab829f5ae018122	SYMPTOMATIC	21A (Delta)	20.805	18.55	38	Female	Not Hispanic or Latino	White	CLM-SALIVA-00003
5ab1fe141a2895668da95f30	ba4593084c845ee766d5e38b	SYMPTOMATIC	21A (Delta)	24.81	18.77	25	Male	Not Hispanic or Latino	White	CLM-SALIVA-00003
afc9042b7c74c63cc9600b68	cee55e1d60c284be9354a743	SURVEILLANCE	21A (Delta)	15.01	16.565	47	Female	Not Hispanic or Latino	White	CLM-SALIVA-00003
2918047fafd7d6d5ca9174aa	49ce7273ffa3a620034223e8	SURVEILLANCE	21A (Delta)	22.56	16.59	57	Female	Not Provided	Not Provided	CLM-SALIVA-00003
122ff37670b593b23040586e	a5874594e8964c0fc27a8e1b	SURVEILLANCE	21A (Delta)	28.615	18.475	48	Male	Not Hispanic or Latino	White	CLM-SALIVA-00002
a9c543031f4eac5ef421fad1	cbbbd9af4889591b67a8e2a4	SYMPTOMATIC	21A (Delta)	12.025	15.93	71	Male	Not Hispanic or Latino	White	CLM-SALIVA-00003
a0070dd2a4ca40b787d54804	ea21d59dde95652d5ecc746c	EXPOSED	21A (Delta)	22.29	18.765	25	Female	Not Hispanic or Latino	White	CLM-SALIVA-00003
66411adbe2a8bee2d8829eb2	b4f158b3f782dfe9bf41c070	SURVEILLANCE	21A (Delta)	12.275	21.43	25	Female	Not Hispanic or Latino	White	CLM-SALIVA-00003
d77baf9b0e7b967d470a14f2	b6a872a462f8b30c8289e720	SURVEILLANCE	21A (Delta)	17.56	19.955	40	Male	Not Hispanic or Latino	White	CLM-SALIVA-00003
6557a7c1db037278c6ef75eb	51f09f28882e7dd2f60e7715	SURVEILLANCE	21A (Delta)	17.58	20.93	18	Male	Not Hispanic or Latino	White	CLM-SALIVA-00003
d62914d8f9defb2de9709ca7	45ee4e7dfdaeee120b008145	SURVEILLANCE	21A (Delta)	19.96	18.62	14	Female	Not Hispanic or Latino	White	CLM-SALIVA-00003
9f675592b231750799758b06	893085c127a052b096904207	SURVEILLANCE	21A (Delta)	20.775	20.8	34	Female	Hispanic or Latino	White	CLM-SALIVA-00003
b23998a95398c2856fdc45d9	f8a7e2846194e8f18372c0b2	SURVEILLANCE	21A (Delta)	28.605	23.595	56	Male	Not Hispanic or Latino	White	CLM-SALIVA-00003
ffea9f750b0163811ca15ffd	0927f7e6e3dc5f652589d4f7	SURVEILLANCE	20B	28.935	19.99	24	Male	Not Hispanic or Latino	Black or African American	CLM-SALIVA-00002
37df8c8c7d61252423f9f3e9	c51723a952abf4d245fc9dba	SYMPTOMATIC	21A (Delta)	19.335	20.35	43	Female	Not Hispanic or Latino	White	CLM-SALIVA-00003
d7b6ecef5ec1044e0e70322f	d9842a77c6bf1038cfe871e5	ONE DAY	21A (Delta)	26	21.605	24	Male	Not Hispanic or Latino	White	CLM-SALIVA-00002
96654021847ac12cde557a49	1ceca317b8e3f606aaff6c59	SURVEILLANCE	21A (Delta)	11.025	16.665	72	Female	Not Hispanic or Latino	White	CLM-SALIVA-00003
2e9a6caa077d56bf6bce372b	3af7509a330123fe6328e695	SURVEILLANCE	21A (Delta)	17.955	16.33	49	Male	Not Hispanic or Latino	White	CLM-SALIVA-00002
10350960f2a07a74036708f5	ece06bdbdaa890dd9d6c5c3a	SURVEILLANCE	21A (Delta)	20.42	16.39	21	Male	Not Hispanic or Latino	White	CLM-SALIVA-00003
6784e0bb5a2f4d498464a060	11dfb57df8f6462fcd436980	SURVEILLANCE	21A (Delta)	20.74	18.585	56	Male	Not Provided	White	CLM-SALIVA-00003
abafed825dd65bf0db7c31bf	4c4d3d5b4ef4bf27ec66d7bc	SURVEILLANCE	21A (Delta)	27.375	22.35	27	Female	Not Hispanic or Latino	White	CLM-SALIVA-00002
983ff7189216191655c3068d	5de547a314dd76f9cbe94821	SURVEILLANCE	21A (Delta)	28.455	17.24	20	Female	Not Hispanic or Latino	White	CLM-SALIVA-00003
1e63b9602bd772385ae2791c	075af2085d3f1d2812660773	SYMPTOMATIC	21A (Delta)	20.1	17.035	37	Male	Not Hispanic or Latino	White	CLM-SALIVA-00003
19ede21bd7d9ba4f50d4f717	155376382613fc5a8a2ffcd5	SYMPTOMATIC	21A (Delta)	20.99	17.593	25	Female	Not Hispanic or Latino	White	CLM-SALIVA-00003
8ab6b0cf4377b8b6856ea23d	3aa21e8cdda0e1b7a6023d88	SYMPTOMATIC	21A (Delta)	21.09	18.145	7	Male	Not Hispanic or Latino	White	CLM-SALIVA-00003
e06c8caca757eda36f4804d6	1c77dc8500b93c3e6ee62e44	SYMPTOMATIC	21A (Delta)	22.04	16.77	46	Female	Not Hispanic or Latino	White	CLM-SALIVA-00003
8c0fc4fdfb499d19c104d080	4086fe760faf95e451e041aa	SYMPTOMATIC	21A (Delta)	25.48	22.705	6	Male	Not Hispanic or Latino	White	CLM-SALIVA-00003
e6347a142272a73ecb61aea8	d33ee2206e30e1de5388e837	SURVEILLANCE	21A (Delta)	16.385	17.57	49	Male	Not Hispanic or Latino	White	CLM-SALIVA-00003
779803b63cbe5f637a2d9569	fa1a6a4a50e796d08279ab8e	SURVEILLANCE	21A (Delta)	16.75	17.065	25	Male	Not Hispanic or Latino	White	CLM-SALIVA-00003
444de486c1364c7614022fc3	7cf220e7f9915a368b015a58	SURVEILLANCE	21A (Delta)	17.305	17.35	51	Male	Not Hispanic or Latino	White	CLM-SALIVA-00003
a03ad83ba73b37963b0f1022	c1865dadca99bbcce24cea7e	SURVEILLANCE	21A (Delta)	20.345	19.22	34	Male	Not Hispanic or Latino	White	CLM-SALIVA-00002
e3207d7222879ed1d2314495	dd2c261717712c0e1511e5c0	SURVEILLANCE	21A (Delta)	20.445	16.885	70	Male	Not Hispanic or Latino	White	CLM-SALIVA-00002
e87a78008e73b7599e7e3424	f19b8469617f2ca6808224d4	SURVEILLANCE	21A (Delta)	21.32	19.315	10	Female	Not Hispanic or Latino	White	CLM-SALIVA-00003
6ecda96ae8cbee400e601e87	f52a00b7ac3a0f9b8829510b	SURVEILLANCE	21A (Delta)	22.105	18.09	30	Female	Not Hispanic or Latino	White	CLM-SALIVA-00002
a0222216edc33ffae1c8b3a3	7d25be9f47abd0c3d700b17e	SURVEILLANCE	21A (Delta)	22.43	18.5	42	Male	Not Hispanic or Latino	White	CLM-SALIVA-00003
3f402e5bec5488c2f5f360ba	e617cc8efb93cb15dbc51dfd	SURVEILLANCE	21A (Delta)	26.965	17.305	45	Male	Not Hispanic or Latino	White	CLM-SALIVA-00002
411fe7ec4d063046a39bdbfe	e5d45b914b958211ee763175	SURVEILLANCE	21A (Delta)	30.44	21.375	7	Male	Not Hispanic or Latino	White	CLM-SALIVA-00003
904e46c0fd862b11c91ea38b	0cc2e07635671a08f7715476	SYMPTOMATIC	21A (Delta)	13.815	14.69	14	Male	Not Hispanic or Latino	White	CLM-SALIVA-00003
05def15a0a78c35a874a323e	fa65b83e17e6055247914d43	SYMPTOMATIC	21A (Delta)	20.775	18.215	20	Female	Not Hispanic or Latino	White	CLM-SALIVA-00003
b944282fc5d0839a7132e593	cf1b39f9b61e74b95b6d1dc6	SYMPTOMATIC	21A (Delta)	22.145	19.775	50	Female	Not Hispanic or Latino	White	CLM-SALIVA-00003
930ca9cba63ef754ffe08f9f	0b7502ab1524faeef3aaecf6	SURVEILLANCE	21A (Delta)	21.64	20.765	23	Male	Not Hispanic or Latino	White	CLM-SALIVA-00002
ee26f0f5a506cd614af8439d	f4c0fff66e6e8b8ee0bcf7c5	SURVEILLANCE	21A (Delta)	19.615	18.96	21	Female	Not Hispanic or Latino	White	CLM-SALIVA-00002
8a76067f6d2bb683ec1e866e	f67b8bc550107a10179f1421	SURVEILLANCE	21A (Delta)	31.48	20.24	23	Male	Not Hispanic or Latino	White	CLM-SALIVA-00002
69e6a99266efba0df0d53674	1bad9ff6cf393cc7ff1fecd9	SURVEILLANCE	21A (Delta)	13.64	17.825	25	Male	Not Hispanic or Latino	White	CLM-SALIVA-00003
894d43fb94f28bcb5660a536	d826716ca46228b2a245b9b0	SURVEILLANCE	21A (Delta)	14.4	22.08	38	Female	Not Hispanic or Latino	White	CLM-SALIVA-00002
9aa774d44d34358601c3e133	ac9f9333f07eedbfa69b1d92	SURVEILLANCE	21A (Delta)	14.85	16.99	72	Female	Not Hispanic or Latino	White	CLM-SALIVA-00003
d79eb8fe68c9f56105ad9f9f	cdd3f83458c2b1df1406bbac	SURVEILLANCE	21A (Delta)	17.755	19.3	74	Female	Not Hispanic or Latino	White	CLM-SALIVA-00003
abd22ed45c93984dd2ada8f7	aea21a670f38ffe69f9f226d	SURVEILLANCE	21A (Delta)	19.4	22.24	30	Male	Not Hispanic or Latino	Black or African American	CLM-SALIVA-00002
fe8cec04bf127ee1d36c58a9	4a44f0636b6625bc39fa34b2	SURVEILLANCE	21A (Delta)	20.76	17.85	77	Male	Not Hispanic or Latino	White	CLM-SALIVA-00003
c4234005ac03877e18beaf7b	0e55aa6ef728cb7129a1c3f0	SURVEILLANCE	21A (Delta)	22.8	18.735	32	Female	Not Hispanic or Latino	White	CLM-SALIVA-00003
47e36fb43eedbd4229d70081	0837ace44e869933495cdb4b	SURVEILLANCE	21A (Delta)	24.245	22.055	1	Male	Not Hispanic or Latino	White	CLM-SALIVA-00003
e5a08e66acb1b1e7f750daef	42cc196bbeba22e451a474e9	SURVEILLANCE	21A (Delta)	24.695	17.71	22	Female	Not Hispanic or Latino	White	CLM-SALIVA-00003
2f1adc75519d1e98bd191e0f	2b02704643061961403b3818	SURVEILLANCE	21A (Delta)	27.83	22.4	21	Female	Not Hispanic or Latino	White	CLM-SALIVA-00002
1cf6ab756edc8ade9ebb0e79	20aab98485fdaa82fbe6a556	SURVEILLANCE	21A (Delta)	30.685	22.17	40	Male	Not Provided	Not Provided	CLM-SALIVA-00003
d7bde0023805f3950192c575	d08efe3bf21e02156526914a	SURVEILLANCE	21A (Delta)	31.77	23.715	61	Male	Not Hispanic or Latino	White	CLM-SALIVA-00002
798a1700828cc2e993689079	d76c0abb43ea0b199e548f4b	ONE DAY	21A (Delta)	22.3	17.735	23	Male	Not Hispanic or Latino	White	CLM-SALIVA-00002
43d65d1d555bcd3482f5e957	676043caf66d09e37ba676d4	SURVEILLANCE	21A (Delta)	13.395	16.6	39	Female	Not Hispanic or Latino	White	CLM-SALIVA-00003
8040767990b8fd225f2a5b1c	875fc50ac63f084b95850f6e	SURVEILLANCE	21A (Delta)	17.02	19.29	58	Male	Not Hispanic or Latino	White	CLM-SALIVA-00002
dce2ec9ba3021e76096c5037	1b882265a7e6d86bfa453802	SURVEILLANCE	21A (Delta)	17.65	19.27	41	Male	Not Hispanic or Latino	White	CLM-SALIVA-00003
0e0d5c50c68dd10566348fd0	4ff25acf161d566adc9ca129	SURVEILLANCE	21A (Delta)	18.14	24.18	92	Female	Not Hispanic or Latino	White	CLM-SALIVA-00003
26d4256a46aa8ab8d8159042	a1fca4dff384485dd12faf98	SURVEILLANCE	21A (Delta)	19.005	22.825	49	Male	Not Hispanic or Latino	White	CLM-SALIVA-00003
1e4676293324f33de3f21060	7486213d6c050060317024dc	SURVEILLANCE	21A (Delta)	22.395	17.29	45	Female	Not Hispanic or Latino	White	CLM-SALIVA-00003
95f40a4a4543c71c2c5dc741	c49a2c0bfaa7b463aa01de39	SURVEILLANCE	21A (Delta)	22.815	18.92	31	Female	Not Hispanic or Latino	Black or African American	CLM-SALIVA-00003
22895b20b062e0a5897b44fd	7750dfcf88d1b2459b156978	SURVEILLANCE	21A (Delta)	23.275	21.865	19	Male	Not Hispanic or Latino	White	CLM-SALIVA-00003
0191cef18b213a3d47ba907d	212b362923122c00ccd5c71d	SURVEILLANCE	21A (Delta)	27.41	20.95	21	Female	Not Hispanic or Latino	Black or African American	CLM-SALIVA-00002
c66650a11d22440b1f009325	0b4110d6885017a12628a5d0	SURVEILLANCE	21A (Delta)	28.175	17.35	20	Female	Not Hispanic or Latino	White	CLM-SALIVA-00003
298d02c08e6e10c665cfe62d	f884ff5f5732da25ca00e122	SURVEILLANCE	21A (Delta)	22.7	18.09	73	Male	Not Hispanic or Latino	White	CLM-SALIVA-00003
90206ccf7c8cdd281e0a7d75	eeec32dc5fc63843449ac77d	SURVEILLANCE	21A (Delta)	23.43	16.895	23	Female	Not Hispanic or Latino	White	CLM-SALIVA-00003
f35b98d57be8256c7ae67a80	b2415a1abd560c8920da878f	SURVEILLANCE	21A (Delta)	28.655	18.795	19	Female	Not Hispanic or Latino	White	CLM-SALIVA-00002
fa741a988eea341943b6d4ac	e9e0966cbfcf2a2aea059bdd	SYMPTOMATIC	21A (Delta)	18.375	18.9	41	Male	Not Hispanic or Latino	White	CLM-SALIVA-00003
6ae47d65c62264369a279af6	3d37aa85a2e13daf4ca7eb74	SYMPTOMATIC	21A (Delta)	23.88	16.525	42	Male	Not Hispanic or Latino	White	CLM-SALIVA-00003
c9ba6c8e1c2add2cd9b5ff68	01dc3f34107197641312c63f	SURVEILLANCE	21A (Delta)	16.84	18.565	37	Female	Not Hispanic or Latino	White	CLM-SALIVA-00002
c6ba0f43e46dd9312b0653b6	d0e60fc2a2ab867c986909a8	SURVEILLANCE	21A (Delta)	18.42	18.08	61	Female	Not Hispanic or Latino	White	CLM-SALIVA-00003
326e63a7ca7150e33c3f3741	9d34cdfd3e116788a02836e5	SURVEILLANCE	21A (Delta)	22.92	18.795	29	Female	Not Hispanic or Latino	White	CLM-SALIVA-00003
2ef08971e792f2c2268d4de2	4ba8f4475f01f8250fe0bb61	SURVEILLANCE	21A (Delta)	24.77	25.325	32	Male	Not Hispanic or Latino	White	CLM-SALIVA-00003
6fc012569c549d35df525de5	d85aa19648adf0b23d4797b6	SURVEILLANCE	21A (Delta)	24.885	20.575	13	Male	Not Hispanic or Latino	White	CLM-SALIVA-00003
7306941b48a1ee8b2d4fdbe3	cb8e1d35e4db5b2ef864cc6c	SURVEILLANCE	21A (Delta)	25.49	27.83	1	Male	Not Hispanic or Latino	Black or African American	CLM-SALIVA-00002
3f93072de5df1470c69d9dc6	41cebf3271d9ae3c8fdc61f5	SYMPTOMATIC	21A (Delta)	23	18.11	40	Female	Not Hispanic or Latino	White	CLM-SALIVA-00003
f8c76c43c119d352c2f1fa19	eb1c30aa7801038e191a6bf5	EXPOSED	21A (Delta)	22.695	17.255	35	Female	Not Hispanic or Latino	White	CLM-SALIVA-00003
dadd8423d6e6697f0f02528b	135344110639c821c09c3460	EXPOSED	21A (Delta)	31.935	17.65	62	Male	Not Hispanic or Latino	White	CLM-SALIVA-00003
5a31b00a0f795a8199f89c40	7e0ed2b830cedeca01f457ed	SURVEILLANCE	21A (Delta)	18.495	17.795	28	Male	Not Hispanic or Latino	White	CLM-SALIVA-00002
18f5d453733fec6496f55f43	87961638c91b044e29f909f3	SURVEILLANCE	21A (Delta)	17.65	17.75	29	Male	Not Hispanic or Latino	White	CLM-SALIVA-00002
b79d32bde6eeb4c407e758b6	7e972f0b0fe34009e6801216	SURVEILLANCE	21A (Delta)	19.975	18.615	51	Female	Not Hispanic or Latino	White	CLM-SALIVA-00003
ad80a405b97da7248b581a62	26b1604bab3709a4db33b201	SURVEILLANCE	21A (Delta)	21	17.555	22	Female	Not Hispanic or Latino	White	CLM-SALIVA-00002
8545c7d78e6c3bbed0e7a75d	6a10c8170cad7d1722864c9a	SURVEILLANCE	21A (Delta)	21.45	21.06	47	Female	Not Hispanic or Latino	White	CLM-SALIVA-00003
b68730756f1f4e169e5192d8	27c7b87cf27d18fbe856e5e0	SURVEILLANCE	21A (Delta)	22.39	20.88	5	Female	Not Hispanic or Latino	White	CLM-SALIVA-00003
6d064c1de7835dd6673e631c	af780b0c75c6f61f3a61be14	SURVEILLANCE	21A (Delta)	23.44	20.16	48	Male	Not Hispanic or Latino	White	CLM-SALIVA-00003
55aafefb01b32f78cae48cce	97438602a0d8b2bb67affc40	SURVEILLANCE	21A (Delta)	24.075	20.085	23	Female	Not Hispanic or Latino	White	CLM-SALIVA-00003
97e46304808b6dd5086bd66c	59d27437ab28346f73c79a4c	SURVEILLANCE	21A (Delta)	24.705	18.395	12	Female	Not Hispanic or Latino	White	CLM-SALIVA-00003
458fa673bea9663db50208a8	e42f584b47f86258e7e3f2fe	SURVEILLANCE	21A (Delta)	28.47	17.8	8	Female	Not Hispanic or Latino	White	CLM-SALIVA-00003
bf08456ea7b71e592767cc83	e326e970010f91ef61b06217	SYMPTOMATIC	21A (Delta)	15.115	18.695	79	Male	Not Hispanic or Latino	White	CLM-SALIVA-00003
981da5808bf9aa89e8e1ed87	5020b9089bb5b03785195e45	SYMPTOMATIC	21A (Delta)	23.16	19.315	10	Male	Not Provided	Not Provided	CLM-SALIVA-00003
de515566d15d27af8c36c879	d602dcb0a1e4fa2b72f0466a	SYMPTOMATIC	21A (Delta)	24.205	18.395	14	Female	Not Hispanic or Latino	Not Provided	CLM-SALIVA-00003
86dc6d104641c446385d3c67	3c1c47a7202c64e5714417f1	SYMPTOMATIC	21A (Delta)	26.04	17.57	37	Female	Not Hispanic or Latino	White	CLM-SALIVA-00003
5de077e57df4caad2b491caa	f0c06c05009b44cd3c71dd2a	EXPOSED	21A (Delta)	22.135	18.535	17	Female	Not Hispanic or Latino	White	CLM-SALIVA-00003
c224f06b9dcfd8c890297a9b	c04e74feece66ce84e21c9ea	SURVEILLANCE	20I (Alpha, V1)	21.49	17.725	26	Male	Not Hispanic or Latino	White	CLM-SALIVA-00003
963b0423019d296e0d2d302b	2bf2b89b8bd638f317c34491	SURVEILLANCE	21A (Delta)	14.87	17.655	31	Male	Not Hispanic or Latino	White	CLM-SALIVA-00003
04a5d0c3a1815c3a0a889c86	fc0b0aa91f95ff39ee344458	SURVEILLANCE	21A (Delta)	19.535	19.01	29	Male	Not Hispanic or Latino	White	CLM-SALIVA-00002
c81a2303d673da08d631c9a1	b58902462af950c656e4b72f	SURVEILLANCE	21A (Delta)	21.125	16.995	56	Female	Not Hispanic or Latino	White	CLM-SALIVA-00003
a77d932af963aebf3727f230	5f7532cb67d707ab60b1971d	SURVEILLANCE	21A (Delta)	21.25	21.27	16	Female	Not Hispanic or Latino	White	CLM-SALIVA-00003
d0c8bf1460b8ae5d96257361	67c7180a845232793e05e444	SURVEILLANCE	21A (Delta)	21.395	19.75	44	Male	Not Hispanic or Latino	White	CLM-SALIVA-00003
dbbaf23bfa003733fffae3c9	7a507ae039023483bebb2586	SURVEILLANCE	21A (Delta)	21.4	18.115	20	Female	Not Hispanic or Latino	White	CLM-SALIVA-00002
e1b28ae967ebf1bf97c21d0a	cab201e9c8fb78537440caff	SURVEILLANCE	21A (Delta)	23.58	17.98	22	Male	Not Hispanic or Latino	White	CLM-SALIVA-00002
13d1d478793649f95430785d	5de145c42f988492085e2e92	SURVEILLANCE	21A (Delta)	24.955	22.585	49	Male	Not Provided	Black or African American	CLM-SALIVA-00003
792127dc61e8fcb9b0cf6d91	75b5655d80b8818038cfb458	EXPOSED	21A (Delta)	15.585	19.49	18	Male	Not Hispanic or Latino	White	CLM-SALIVA-00003
ac2f754f4f5f5d883309025b	2933f8f2970c240a956ebbc5	EXPOSED	21A (Delta)	18.175	16.63	33	Male	Not Hispanic or Latino	White	CLM-SALIVA-00003
c0afdce8ca0d27fa38f371d1	a932f189244c698eb64a7197	EXPOSED	21A (Delta)	21.725	23.515	8	Male	Not Hispanic or Latino	White	CLM-SALIVA-00003
687261e458eba2bcb6e69a97	5f7be2ae13aba8e9c39beb30	EXPOSED	21A (Delta)	22.39	22.855	3	Female	Not Hispanic or Latino	White	CLM-SALIVA-00003
c69835d854b5e1a98fe92aca	13d492d656dd6ec6083e7562	EXPOSED	21A (Delta)	24.33	16.535	14	Female	Not Hispanic or Latino	White	CLM-SALIVA-00003
b35c81d973719dde1b198dcd	3c44870eaf7f133b2274b1ba	EXPOSED	21A (Delta)	28.385	21.19	4	Male	Not Hispanic or Latino	White	CLM-SALIVA-00003
c9d34a974e9056ff75fd58c0	031a94b83cfa32c4f150affe	SURVEILLANCE	21A (Delta)	24.945	23.585	19	Female	Not Hispanic or Latino	White	CLM-SALIVA-00002
6e5db7db4aa8dd1397a78225	cbf22dc92edf20f39917bcf4	SURVEILLANCE	21A (Delta)	28.635	18.015	12	Female	Not Hispanic or Latino	White	CLM-SALIVA-00003
917509df31be4c2d448142ed	132a5fcba1ff66a8e412f4bb	SURVEILLANCE	21A (Delta)	15.035	16.49	37	Female	Hispanic or Latino	Black or African American	CLM-SALIVA-00002
4b3227ebeb16e17f292a9f88	fbc180dd5b8b5ae8712283a5	SURVEILLANCE	21A (Delta)	15.802	18.373	50	Male	Not Hispanic or Latino	White	CLM-SALIVA-00003
4b25d32d4f9a6296a7a54af5	fca24dfdb5ad4b96cda4673b	SURVEILLANCE	21A (Delta)	19.458	17.075	70	Male	Not Hispanic or Latino	White	CLM-SALIVA-00003
24abb931edba1e7b2972ca9d	77f00d193d9f446eb09be133	SURVEILLANCE	21A (Delta)	19.627	22.41	10	Female	Not Hispanic or Latino	White	CLM-SALIVA-00003
da6516f32c8e7dd2f183163b	32c281965208712d54489e95	SURVEILLANCE	21A (Delta)	20.39	18.53	20	Male	Not Hispanic or Latino	White	CLM-SALIVA-00002
b333a7dcc989650c536c5dff	1023e37f8a7e0509c02f7125	SURVEILLANCE	21A (Delta)	21.015	20.51	34	Female	Not Hispanic or Latino	White	CLM-SALIVA-00003
b586e1df4bd5937ba5dead0a	05adf1098aca0c80324fd33b	SURVEILLANCE	21A (Delta)	23.2	17.49	67	Male	Not Hispanic or Latino	White	CLM-SALIVA-00003
8d840c2bf7c2dfcffc8811f5	7b707557c9bb469c61f54cc6	SURVEILLANCE	21A (Delta)	26.2	17.01	25	Female	Not Hispanic or Latino	Black or African American	CLM-SALIVA-00001
7d4aae7aebf1577caebb2824	fe59c6750088f8845fe46707	SURVEILLANCE	21A (Delta)	31.635	17.76	14	Female	Not Hispanic or Latino	White	CLM-SALIVA-00003
fbdb0faa8ca62b763eb310b8	30b5842c870f0c7b36a923a6	SURVEILLANCE	20A	14.61	18.395	12	Female	Not Hispanic or Latino	Black or African American	CLM-SALIVA-00003
268fe3d80cfe6486d4be6b1a	c7f6693e817fadaf53766e1a	SURVEILLANCE	20B	11.5	19.075	13	Male	Not Hispanic or Latino	Native Hawaiian or Other Pacific Islander;White	CLM-SALIVA-00003
2195b6d9812347367e02f533	a6359e776d208912c0897106	SYMPTOMATIC	21A (Delta)	18.16	20.04	37	Male	Not Hispanic or Latino	White	CLM-SALIVA-00003
d2a4d4b78bdab51465fa86d4	3af2eb882d5bff86e90577cb	SYMPTOMATIC	21A (Delta)	27.19	19.44	10	Female	Not Hispanic or Latino	White	CLM-SALIVA-00003
f93108346b81ac16b5d15641	e7b4faf1a4426d043ce43be5	SYMPTOMATIC	21A (Delta)	27.64	17.24	41	Male	Not Hispanic or Latino	Black or African American	CLM-SALIVA-00003
e2e98332388e6dc1dcf7a2f4	456a71503562a1ea6d6ac2b0	SURVEILLANCE	20I (Alpha, V1)	22.86	23.41	22	Male	Not Hispanic or Latino	White	CLM-SALIVA-00002
bba79a60916e9f17322902fa	c1154122c1a1d7382eb237b8	SURVEILLANCE	20B	21.71	18	19	Female	Not Hispanic or Latino	White	CLM-SALIVA-00002
2f4a58213c24a7a8d659d74b	701a90ef6b70fe7a202ce25e	SYMPTOMATIC	20I (Alpha, V1)	15.325	19.99	32	Female	Not Hispanic or Latino	White	CLM-SALIVA-00003
ab9f516909eed85ca94f9257	540c75e7597f1db4006d3e99	SURVEILLANCE	21A (Delta)	15.047	19.908	41	Female	Not Hispanic or Latino	White	CLM-SALIVA-00003
2d5c0898c1e124d6011c21ce	88e397b029150509edd91ea2	SURVEILLANCE	21A (Delta)	16.285	17.9	19	Female	Not Hispanic or Latino	White	CLM-SALIVA-00002
8b394f0eaed558557fa57af6	bd4238e6666b6f4299f5cac4	SURVEILLANCE	21A (Delta)	20.03	18.35	36	Male	Not Hispanic or Latino	White	CLM-SALIVA-00002
4b47a4c8218d647ab9463c08	7edabd017da9c9dea8a05b18	SURVEILLANCE	21A (Delta)	20.675	21.825	64	Female	Not Hispanic or Latino	Black or African American	CLM-SALIVA-00002
f9c786645347998a1a0c2d76	43db7df1eaecbd3b33d1ae53	SURVEILLANCE	21A (Delta)	21.48	17.68	14	Male	Not Hispanic or Latino	White	CLM-SALIVA-00003
0c8a05c7653d68fad26445d8	e8867a133a44d3d3ba9a3023	SURVEILLANCE	21A (Delta)	22.78	18.75	14	Male	Not Hispanic or Latino	White	CLM-SALIVA-00003
a82665a0405607110b723bab	2ecf9750cdb3293162b41a2f	SURVEILLANCE	21A (Delta)	22.97	20.23	18	Female	Not Provided	White	CLM-SALIVA-00003
b38071274742e595f728d01c	ea95744da25b8a2fb1b4c54b	SURVEILLANCE	21A (Delta)	23.05	19.09	13	Female	Not Hispanic or Latino	White	CLM-SALIVA-00003
0aed4855ee60ad07f63be529	c01cc0a82e321cb3c3b4dcc5	SURVEILLANCE	21A (Delta)	25.215	17.075	19	Male	Not Hispanic or Latino	White	CLM-SALIVA-00002
7853fd1f2f3132177352710f	69ab7761cf97aba7943b0741	SURVEILLANCE	21A (Delta)	27.207	17.748	22	Female	Not Hispanic or Latino	White	CLM-SALIVA-00002
714821dc58b972b632c1b3fe	c86f4859f14ef66f5ed73cb7	SURVEILLANCE	21A (Delta)	28.775	17.4	14	Female	Not Hispanic or Latino	White	CLM-SALIVA-00003
22fd0bba77822404dd1ed961	aff2dfbf9d16bc39513132f8	SURVEILLANCE	21A (Delta)	29.125	20.435	14	Male	Not Hispanic or Latino	Native Hawaiian or Other Pacific Islander	CLM-SALIVA-00003
ab66136ea8ba925e05390a98	4b521d606b6206d70c5f99e7	SURVEILLANCE	21A (Delta)	29.485	20.775	17	Female	Hispanic or Latino	White	CLM-SALIVA-00003
d098becd0b50ff33bd7a5198	78b69bfa84b628e7699b072a	SURVEILLANCE	21A (Delta)	30.53	15.887	19	Female	Not Hispanic or Latino	White	CLM-SALIVA-00002
413811acecae8d9135a46c70	ae88ca03e545e30aa0a5dc9a	SURVEILLANCE	21A (Delta)	31.03	18.12	14	Female	Not Hispanic or Latino	White	CLM-SALIVA-00003
e8b163734ac529105938ce00	4bd96d082586c68e365cd2ce	SURVEILLANCE	21A (Delta)	31.12	17.86	11	Male	Not Hispanic or Latino	White	CLM-SALIVA-00003
f46a9763f1edee81c970cbf4	5f923a95abb370eb7218191b	SURVEILLANCE	21A (Delta)	31.357	20.538	23	Male	Not Hispanic or Latino	White	CLM-SALIVA-00002
616160653f4af5b202664530	9dd4f0144e46bfd2869f904c	SURVEILLANCE	19A	30.73	17.225	20	Female	Not Hispanic or Latino	White	CLM-SALIVA-00002
054c713fe9e28fa76a513aa6	e7d5e2b9fe5e955118aa0ba2	SYMPTOMATIC	21A (Delta)	18.305	18.645	48	Male	Not Hispanic or Latino	White	CLM-SALIVA-00003
b659de42a28f7991eb799373	5e56f7ee52d119f7c2fb9cb4	SYMPTOMATIC	21A (Delta)	22.435	17.385	46	Female	Not Hispanic or Latino	White	CLM-SALIVA-00003
6c49a679c84f718dc8980113	a0999cf01d1f840ec019ff6d	SYMPTOMATIC	21A (Delta)	26.495	17.535	41	Female	Not Hispanic or Latino	White	CLM-SALIVA-00003
5737d860b464f56855dd1f9f	9c3c702d4870e483f07d6b55	EXPOSED	21A (Delta)	21.3	18.605	1	Male	Not Provided	Not Provided	CLM-SALIVA-00003
d97669b2b3498c66bd2607bd	b6b9048abe0c3ab9a4a9525c	EXPOSED	21A (Delta)	25.71	17.065	41	Female	Not Hispanic or Latino	White	CLM-SALIVA-00003
a73abbb94a7d0b4768731098	d037130586c4d624cd6f7447	ONE DAY	20A	23.755	19.86	11	Male	Not Hispanic or Latino	White	CLM-SALIVA-00003
fee6d03686936e15413e738a	b5c5b25de588c51d880545d6	SURVEILLANCE	21A (Delta)	16	21.37	12	Female	Not Provided	Asian	CLM-SALIVA-00003
e4cde3ee5794eeb536122684	bba122f0236236eecda13d28	SURVEILLANCE	21A (Delta)	16.115	16.53	42	Male	Not Hispanic or Latino	White	CLM-SALIVA-00003
e157d9d9d8ed659bb4cba714	a0a3df3086c7b64590201108	SURVEILLANCE	21A (Delta)	17.985	19.815	45	Male	Not Hispanic or Latino	White	CLM-SALIVA-00003
2f4f3258ed4bc59c534d6993	b8cd2bfec817bf39f53a202a	SURVEILLANCE	21A (Delta)	19.17	17.65	20	Male	Not Hispanic or Latino	White	CLM-SALIVA-00003
b59965640f8b726671b6af0f	69487cbf851ac897ada21760	SURVEILLANCE	21A (Delta)	23.685	16.575	17	Male	Not Hispanic or Latino	White	CLM-SALIVA-00003
0807d344a5dff93223527b8f	eb068ee85d33779fa2e8258d	SURVEILLANCE	21A (Delta)	25.065	18.025	23	Male	Not Hispanic or Latino	Black or African American	CLM-SALIVA-00002
cf3e86a7244a77043ac48194	b3e5d50bc0a9edea1a09b75a	SURVEILLANCE	21A (Delta)	25.125	19.45	9	Male	Not Hispanic or Latino	White	CLM-SALIVA-00003
b653244c03240c3051efbabf	99cff396549b692ac973c37f	SURVEILLANCE	21A (Delta)	26.315	19.77	21	Male	Not Hispanic or Latino	White	CLM-SALIVA-00002
1d0f245af2f08f0bd5307700	e9bc28af9212de35a239f3fa	SURVEILLANCE	21A (Delta)	26.635	19.685	22	Male	Not Hispanic or Latino	White	CLM-SALIVA-00002
246e2fe9274ef07d7ee80e21	78311ee36e9e36e9e7339687	SYMPTOMATIC	21A (Delta)	22.97	18.555	13	Female	Not Hispanic or Latino	White	CLM-SALIVA-00003
be17eecd314221c203d41921	a92893a38eae220bee8ad05a	SYMPTOMATIC	21A (Delta)	25.66	22.69	51	Female	Not Hispanic or Latino	White	CLM-SALIVA-00003
5e7c5e88c8bf875544f1a40b	ecc45f52e3f2769d9d860f1d	SYMPTOMATIC	21A (Delta)	26.095	17.065	34	Female	Not Hispanic or Latino	White	CLM-SALIVA-00003
4309f5f1c8d0b6a01a50cb37	37ff4df98aa2b87ac3889c7f	SYMPTOMATIC	21A (Delta)	13.45	16.31	33	Male	Not Hispanic or Latino	White	CLM-SALIVA-00003
59deb7ab7a9212c5f9d4fd78	8e4e3aa6127e897cbb7142a7	SYMPTOMATIC	21A (Delta)	16.785	19.82	42	Male	Not Hispanic or Latino	White	CLM-SALIVA-00003
d03ad8cdd6a07fcbbdfd939a	4695b36f2d0f3751f1511993	SYMPTOMATIC	21A (Delta)	23.975	17.04	45	Male	Not Provided	White	CLM-SALIVA-00003
484bffc66fe51100343dcdef	9ba1f9984336528b400bd39a	SURVEILLANCE	21A (Delta)	16.992	21.85	32	Male	Not Hispanic or Latino	White	CLM-SALIVA-00003
1f5d8dad704d34ab04fb9db9	a3abb6f29c15d5dd5342e8ad	SURVEILLANCE	21A (Delta)	17.805	17.725	28	Male	Not Hispanic or Latino	White	CLM-SALIVA-00002
cda5e6b8842d8aacaca9ab41	dcfc8d48942f58eaedf1ed4b	SURVEILLANCE	21A (Delta)	17.98	21.22	28	Male	Not Hispanic or Latino	White	CLM-SALIVA-00002
f9becdcf16ca14f990e74b3e	43be7621ec7322cda37aca39	SURVEILLANCE	21A (Delta)	19.045	19.075	21	Female	Not Hispanic or Latino	White	CLM-SALIVA-00002
1e5c228a336f71bc4830ac94	028fb75be5fe07d5932b9ef2	SURVEILLANCE	21A (Delta)	19.443	21.9	30	Male	Not Hispanic or Latino	White	CLM-SALIVA-00003
3e8d19c26c51dc55d976aff8	0d8865ed3cf3d146c53ccd86	SURVEILLANCE	21A (Delta)	20.832	19.705	16	Female	Not Hispanic or Latino	White	CLM-SALIVA-00003
6c673144a5536693057f5403	b2e2116ffa1f2ce28a16afb1	SURVEILLANCE	21A (Delta)	21.72	18.165	28	Male	Not Hispanic or Latino	White	CLM-SALIVA-00002
30c48874cb52ad36d3390b07	d5cc31612143b4b05e366632	SURVEILLANCE	21A (Delta)	22.472	23.195	10	Male	Not Hispanic or Latino	Not Provided	CLM-SALIVA-00003
fa0263a71927e3a57bda9865	3dbd4053d319057019b1d726	SURVEILLANCE	21A (Delta)	22.918	20.135	14	Female	Not Hispanic or Latino	White	CLM-SALIVA-00003
75ec359552f33fe5061c865f	54d794244bcf47b9b6072c35	SURVEILLANCE	21A (Delta)	23.015	19.158	21	Female	Not Hispanic or Latino	White	CLM-SALIVA-00003
da511ebf1120c8a7f75b0c7f	e7708947b6336eac5d26fc14	SURVEILLANCE	21A (Delta)	24.99	19.355	50	Male	Not Hispanic or Latino	White	CLM-SALIVA-00003
3eb9f2d56effe58944128274	c7bc2b98ac10611c3c9ed10e	SURVEILLANCE	21A (Delta)	25.86	17.45	68	Female	Not Hispanic or Latino	White	CLM-SALIVA-00003
d35574b21590562d606690be	8e9c40bf47b8ea9315770781	SURVEILLANCE	21A (Delta)	27.41	17.882	20	Male	Not Hispanic or Latino	White	CLM-SALIVA-00002
93610ce05877abc746448426	c0b6ec124cda8cf44b30276b	SURVEILLANCE	21A (Delta)	28.245	18.245	6	Male	Not Hispanic or Latino	White	CLM-SALIVA-00003
3520b938c02e73ef1df6f31e	a9b841f93ee561f9bdb6a7a7	SURVEILLANCE	21A (Delta)	31.73	17.358	68	Male	Not Hispanic or Latino	White	CLM-SALIVA-00003
391826f36045fb03bc2e3074	f9f5e20f4f9443b79aa52f23	SYMPTOMATIC	21A (Delta)	19.983	15.8	16	Male	Not Hispanic or Latino	White	CLM-SALIVA-00003
94da393a9391c83c2d23302c	b244d267fc3faef3805c0695	SYMPTOMATIC	21A (Delta)	20.582	16.657	17	Male	Not Hispanic or Latino	White	CLM-SALIVA-00003
4c0e738671a160dd388995be	f884447c3ab25dc2392cb77d	SYMPTOMATIC	21A (Delta)	23.542	17.77	42	Female	Not Hispanic or Latino	White	CLM-SALIVA-00003
8c70c3ac47c244b7cb1ecdd3	3fe967688fd13fb6acc83455	SYMPTOMATIC	21A (Delta)	24.08	17.555	16	Female	Not Hispanic or Latino	White	CLM-SALIVA-00003
4e9ecfe90a8002c93de92ae5	24fa66096ac617c5388fadd0	EXPOSED	21A (Delta)	24.945	21.23	6	Female	Not Hispanic or Latino	White	CLM-SALIVA-00003
e9112f3748862484e4105c97	b9974b44d4fd896ea43b477f	SURVEILLANCE	21A (Delta)	15.935	17.61	28	Male	Hispanic or Latino	White	CLM-SALIVA-00003
0a4386bb69ba7292dff88a20	566305d02c871cdf0f160f68	SURVEILLANCE	21A (Delta)	16.49	17.66	22	Male	Not Hispanic or Latino	White	CLM-SALIVA-00002
6fa3aa988f2be7e69db82956	6e7b2e6a3c379479cf31c900	SURVEILLANCE	21A (Delta)	17.445	16.555	40	Female	Not Hispanic or Latino	White	CLM-SALIVA-00003
dc78b481f2dc9cfd1128788a	4a80fe3eaed3bfac809c759e	SURVEILLANCE	21A (Delta)	17.91	19.075	33	Female	Not Hispanic or Latino	White	CLM-SALIVA-00003
cc0e48ac8ad167821fbc673d	2edac35457c7fc283d685bc0	SURVEILLANCE	21A (Delta)	20.545	19.545	34	Male	Not Hispanic or Latino	White	CLM-SALIVA-00003
d7d09e18c16a335125a8c4f3	31c25c86767cdddc14beedcf	SURVEILLANCE	21A (Delta)	21.265	21.245	12	Male	Not Hispanic or Latino	White	CLM-SALIVA-00003
b6c309f89d11102ee81b951a	6a4a306a80ac6d43d5c4c729	SURVEILLANCE	21A (Delta)	21.815	19.43	15	Male	Not Hispanic or Latino	White	CLM-SALIVA-00003
17fb8f20f5e9db039e340343	701d5e78406ad4144e503804	SURVEILLANCE	21A (Delta)	23.45	21.98	50	Female	Not Hispanic or Latino	Black or African American	CLM-SALIVA-00003
15ac056ab9c8f04dc97c3e5b	c5809520bab8f47e750583c8	SURVEILLANCE	21A (Delta)	23.56	19.7	24	Male	Not Hispanic or Latino	White	CLM-SALIVA-00002
fe426f42a093a67bf76e774e	5583da65f05379604a0cdae3	SURVEILLANCE	21A (Delta)	23.855	19.125	33	Male	Hispanic or Latino	White	CLM-SALIVA-00002
c640ceefcc2f761940a161f2	ce2f9dc461732a84ce40370c	SURVEILLANCE	21A (Delta)	25.295	16.45	23	Female	Not Hispanic or Latino	White	CLM-SALIVA-00002
cd17b60cd5738bf1a10f210e	e6722fb0eca99c3cc53a76b4	SURVEILLANCE	21A (Delta)	26.015	17.96	13	Female	Not Hispanic or Latino	White	CLM-SALIVA-00003
c442f126de58ce992ae4d915	e3f56dad4a9c37f91fbd1303	SURVEILLANCE	21A (Delta)	28.12	18.61	20	Female	Not Hispanic or Latino	White	CLM-SALIVA-00002
e9948aaf97e1eb64e7011dd0	12053387f16d267b5a54c6ae	SYMPTOMATIC	21A (Delta)	21.45	18.435	23	Male	Not Provided	Not Provided	CLM-SALIVA-00003
1fa1d2e95625fe54b74896c2	b0124af7b711322c5c7d7dad	SURVEILLANCE	21A (Delta)	10.675	17.765	21	Male	Not Hispanic or Latino	White	CLM-SALIVA-00002
ede5bc78576479ab89183f99	37b1a2bf1dd5b8eea4db58f9	SURVEILLANCE	21A (Delta)	18.07	24.19	34	Male	Not Hispanic or Latino	White	CLM-SALIVA-00003
05b4e67691f3c8d2191d8e18	06c17937a9045d0cb5a2109e	SURVEILLANCE	21A (Delta)	19.645	19.075	72	Male	Not Hispanic or Latino	White	CLM-SALIVA-00003
51916aaba8fc0fbcdfd4a889	b57de32c05637209da22805b	SURVEILLANCE	21A (Delta)	20.87	18.365	25	Female	Not Hispanic or Latino	White	CLM-SALIVA-00003
3d21b3cae35099e27996f47c	d87107c5fe63049647957bd9	SURVEILLANCE	21A (Delta)	21.47	19.765	43	Male	Not Hispanic or Latino	White	CLM-SALIVA-00003
94caa06f41fb0ca112c40727	d70256a67f5226348d6e292f	SURVEILLANCE	21A (Delta)	23.095	22.27	22	Female	Not Hispanic or Latino	White	CLM-SALIVA-00002
05158d90a88bdc6ef6b2e7d1	2d97b889127528ee26cdc1f2	SURVEILLANCE	21A (Delta)	23.805	24.92	23	Female	Hispanic or Latino	White	CLM-SALIVA-00002
631841774ea6d8d81b95731d	a8b993340c646d2b11c7e9cd	SURVEILLANCE	21A (Delta)	23.985	19.31	22	Male	Not Hispanic or Latino	White	CLM-SALIVA-00001
2ef04ef88b0bae31bb6ec28c	024f5a6ae78ebf10efde0ecf	SURVEILLANCE	21A (Delta)	25.35	18.91	20	Male	Not Hispanic or Latino	White	CLM-SALIVA-00002
65fec75905207ae728e3ab40	68007786176a3492c99f1ff0	SURVEILLANCE	21A (Delta)	25.705	21.185	22	Female	Not Hispanic or Latino	Black or African American	CLM-SALIVA-00001
a2fddaac2419ec802f1c3654	9333d249c1e83c076e6c82d2	SURVEILLANCE	21A (Delta)	27.16	19.955	22	Female	Not Hispanic or Latino	White	CLM-SALIVA-00002
8dcc125d534230d405e99663	76d913a9b438e17923871668	SURVEILLANCE	21A (Delta)	27.46	19.87	22	Female	Not Hispanic or Latino	White	CLM-SALIVA-00001
56a99bba914fb4fd355984f0	546eada799fca6388d0eeaeb	SURVEILLANCE	21A (Delta)	30.52	23.975	20	Female	Not Hispanic or Latino	White	CLM-SALIVA-00002
b829392b9864d26274fb77d4	823ffe597cff537a954fffb0	SURVEILLANCE	21A (Delta)	15.445	17.48	27	Male	Not Hispanic or Latino	Black or African American	CLM-SALIVA-00002
38d13ec9dbd02ba8eb313f2c	275e22b7c527a9d2eb3253e9	SURVEILLANCE	21A (Delta)	18.025	18.16	25	Male	Not Provided	Not Provided	CLM-SALIVA-00002
13a8d95a35f6df61288fa3cc	f19d823e3b1d6b5d5e623e28	SURVEILLANCE	21A (Delta)	18.03	18.055	23	Female	Not Hispanic or Latino	Black or African American	CLM-SALIVA-00002
e42a3ec3bed0a5a9ba4d544f	533e1bc5a0cfebbd3e2fd56e	SURVEILLANCE	21A (Delta)	19.635	18.565	28	Male	Hispanic or Latino	Not Provided	CLM-SALIVA-00003
125188c7d58588b8a4a15391	f60a75a35b732601688794a2	SURVEILLANCE	21A (Delta)	20.69	19.285	34	Female	Not Hispanic or Latino	White	CLM-SALIVA-00002
ff3c0a6a2b5b32b9490e2c18	b018748865ad911dcd1f795a	SURVEILLANCE	21A (Delta)	20.74	20.065	11	Male	Not Hispanic or Latino	White	CLM-SALIVA-00003
080c6c40716a6d7676db6c4d	42e98cc0e8476ce6fd14986a	SURVEILLANCE	21A (Delta)	21.115	15.39	49	Male	Not Hispanic or Latino	Black or African American	CLM-SALIVA-00002
f8492496a24fc59933439d32	0203103886006db6798a596d	SURVEILLANCE	21A (Delta)	22.385	20.165	21	Male	Not Hispanic or Latino	White	CLM-SALIVA-00002
6210674f6725fcc478e67682	0b99e8331981c8c8535e7b30	SURVEILLANCE	21A (Delta)	23.675	19.715	23	Female	Not Hispanic or Latino	White	CLM-SALIVA-00002
e0d37484d253ef8bd5061e87	0ab09cac688e60d4f1c027aa	SURVEILLANCE	21A (Delta)	23.705	18.125	21	Male	Hispanic or Latino	White	CLM-SALIVA-00002
4a0dcd441ff47c5d5cbe8bfa	dacd84d7b5f74c166604a0fe	SURVEILLANCE	21A (Delta)	24.075	20.605	9	Female	Not Hispanic or Latino	White	CLM-SALIVA-00003
b08cd3c6b6b7403ff8dec5c1	481257ffbd2fc643fccb237c	SURVEILLANCE	21A (Delta)	24.275	18.82	21	Female	Not Hispanic or Latino	White	CLM-SALIVA-00002
28c79c1d23c71532e10b6447	b5183742f7cba2e314c0e894	SURVEILLANCE	21A (Delta)	26.36	19.685	20	Female	Not Hispanic or Latino	White	CLM-SALIVA-00002
5442bbf985c87df7af91db6b	cb98e6cf722420f8c4eccab9	SURVEILLANCE	21A (Delta)	28.85	19.395	22	Female	Not Hispanic or Latino	White	CLM-SALIVA-00002
92fd72d37d72c8f018337021	9a8c2f799d8ee79405c7562c	SURVEILLANCE	21A (Delta)	29.095	19.17	21	Female	Not Hispanic or Latino	White	CLM-SALIVA-00002
726144ac820cb085eac352ce	b020d3062fa89d58380b266f	SURVEILLANCE	21A (Delta)	29.255	19.415	20	Female	Not Hispanic or Latino	White	CLM-SALIVA-00002
c2f3bbd025eb64bc8fea9477	9780ff4b3449b2c8192416b4	SURVEILLANCE	21A (Delta)	32.355	19.77	31	Female	Not Hispanic or Latino	White	CLM-SALIVA-00002
afab6610dc5e8c15decf3f55	d6aa72904eea46ffbea010cc	SURVEILLANCE	21A (Delta)	19.075	18.255	15	Male	Not Hispanic or Latino	White	CLM-SALIVA-00003
0ecc2ef9ab3d4c5313a2b77f	6d55a164daf9df90060b79c2	SURVEILLANCE	21A (Delta)	19.735	19.15	52	Female	Not Hispanic or Latino	White	CLM-SALIVA-00003
134769a9d59cd6cd0ae5bdbc	9f021373066a5e6904be5491	SURVEILLANCE	21A (Delta)	21.83	17.65	17	Male	Not Hispanic or Latino	White	CLM-SALIVA-00003
3295183bc823894f8c41f489	e8013305fb23d2046ee5973f	SURVEILLANCE	21A (Delta)	23.015	18.865	18	Female	Hispanic or Latino	White	CLM-SALIVA-00003
a73877e6fa7a0fd054b6f653	7d79cab1698e369d09f3aee1	SURVEILLANCE	21A (Delta)	23.535	19.14	17	Male	Not Hispanic or Latino	White	CLM-SALIVA-00003
d2e2ed50f1cac1e35199e587	fc9a528ddb859f72a571146c	SURVEILLANCE	21A (Delta)	23.82	19.745	11	Female	Not Hispanic or Latino	White	CLM-SALIVA-00003
7e74fd93a8e91027f80b006e	8d03e38c231241aabc761863	SURVEILLANCE	21A (Delta)	25.86	20.095	20	Male	Not Hispanic or Latino	White	CLM-SALIVA-00002
0a3d3f1193645ae3e2b623e8	b6686d385ee0d1cd948f6acb	SURVEILLANCE	21A (Delta)	30.04	18.683	24	Male	Not Hispanic or Latino	Asian;White	CLM-SALIVA-00002
9d90bc86d217b3d4af63a9a5	ab58faaa3c647948178d3bc0	SYMPTOMATIC	21A (Delta)	18.91	16.55	39	Female	Not Hispanic or Latino	White	CLM-SALIVA-00003
5d923bc00ab482c6af4a0441	df0d339311cdc3442c24381a	SYMPTOMATIC	21A (Delta)	19.425	18.05	17	Female	Not Hispanic or Latino	White	CLM-SALIVA-00003
9115218701de10e3266a6fcf	f9b25a698272d87db2402cd0	SYMPTOMATIC	21A (Delta)	20.585	17.045	15	Female	Not Hispanic or Latino	White	CLM-SALIVA-00003
b2434af85be4be55ef1151cb	97796c2bc7c98acc52e0e058	SYMPTOMATIC	21A (Delta)	24.78	19.27	34	Male	Not Hispanic or Latino	White	CLM-SALIVA-00003
ee71455089a2d763ed2734b5	4c8780583e2bd0a2804dac02	EXPOSED	21A (Delta)	14.985	19.085	17	Female	Not Hispanic or Latino	White	CLM-SALIVA-00003
b6acff877033426530f18037	8aaabf40980aa86cb626ce16	SYMPTOMATIC	21A (Delta)	23.465	28.78	65	Female	Not Hispanic or Latino	White	CLM-SALIVA-00003
55c3eab0caa58500ef603eb0	352afea63a0b797b2fc6146e	SURVEILLANCE	21A (Delta)	19.12	15.72	33	Male	Not Hispanic or Latino	White	CLM-SALIVA-00002
ace61ff16c568e80d5b02a78	e08116406f3981088a0e78c1	SURVEILLANCE	21A (Delta)	23.825	20.44	23	Male	Not Hispanic or Latino	White	CLM-SALIVA-00002
e1c4095f79f957c2bbce0916	fe7ca3d5c7ca4c34d9777a6a	SURVEILLANCE	21A (Delta)	12.135	17.175	22	Female	Not Hispanic or Latino	White	CLM-SALIVA-00002
4afc8d90578815d81963b656	c8be5854a9033d8d413fe8c5	SURVEILLANCE	21A (Delta)	14.745	18.1	19	Female	Not Hispanic or Latino	White	CLM-SALIVA-00002
0ffcd03f54ce3511ea61902e	e74752b3a19f18eac39afad2	SURVEILLANCE	21A (Delta)	15.67	18.065	21	Male	Not Hispanic or Latino	White	CLM-SALIVA-00002
cd836a1a189cc07872133e77	4e93c796a35b11288ef312b0	SURVEILLANCE	21A (Delta)	17.05	17.765	22	Male	Not Hispanic or Latino	White	CLM-SALIVA-00002
df9a146ba18927b898dbdf26	64f33d1349f01796bcbfacd4	SURVEILLANCE	21A (Delta)	17.55	16.88	21	Female	Not Hispanic or Latino	White	CLM-SALIVA-00002
a834d22eacbf7e9fc44e46cc	c2cff160c29bff3b5bf44ff0	SURVEILLANCE	21A (Delta)	18.315	17.51	19	Female	Not Hispanic or Latino	White	CLM-SALIVA-00002
b093e13598b210baf549f248	48254e1a59ec34c6b1c9b992	SURVEILLANCE	21A (Delta)	18.565	20.57	19	Female	Not Hispanic or Latino	White	CLM-SALIVA-00002
c102fffc51df0f1e5541a248	83dcb16d4bb41bdf7e200ef6	SURVEILLANCE	21A (Delta)	18.84	22.27	22	Male	Not Hispanic or Latino	White	CLM-SALIVA-00002
29545d6df4ab592fdc7aca95	a30bd6ebb960d399e49c113a	SURVEILLANCE	21A (Delta)	19.34	18.17	20	Female	Not Hispanic or Latino	White	CLM-SALIVA-00002
2a299d7986a978f3f28ed678	082fadecdf1a57567b0a4906	SURVEILLANCE	21A (Delta)	19.49	17.71	20	Male	Not Hispanic or Latino	White	CLM-SALIVA-00002
d5933ce0c5e8d70270b6a950	37903f29ffd92fde9881d0cc	SURVEILLANCE	21A (Delta)	19.725	17	22	Male	Not Hispanic or Latino	White	CLM-SALIVA-00002
0605ed77740d912a78b517aa	8ffdafd04e01894b461ff3db	SURVEILLANCE	21A (Delta)	19.825	19.44	19	Female	Not Hispanic or Latino	White	CLM-SALIVA-00002
7c2cfddca0165e10c2dd667b	6bbf7036c9f48d52f9f7c231	SURVEILLANCE	21A (Delta)	19.935	18.97	20	Male	Hispanic or Latino	White	CLM-SALIVA-00002
2bf7047eaede7ffb2447f17b	73a594591175778b03f3b442	SURVEILLANCE	21A (Delta)	20.155	18.455	22	Male	Not Hispanic or Latino	White	CLM-SALIVA-00002
4a8fcbafdc7fc215bd249d6c	2295c23c05f5635493f2745a	SURVEILLANCE	21A (Delta)	20.18	17.805	20	Male	Not Hispanic or Latino	White	CLM-SALIVA-00002
958d5cfbd04044ac7d376032	51bdde94cf582fee3419189f	SURVEILLANCE	21A (Delta)	21.925	16.2	21	Male	Not Hispanic or Latino	White	CLM-SALIVA-00002
207321abfa6670053880604a	cbcacd3446117e7d376824b5	SURVEILLANCE	21A (Delta)	22.015	16.13	23	Female	Not Hispanic or Latino	White	CLM-SALIVA-00002
85c301d61c2107ef81338b91	8384f27172aa9ae6eb099895	SURVEILLANCE	21A (Delta)	22.16	17.56	23	Male	Not Hispanic or Latino	White	CLM-SALIVA-00002
4d60723b2a0041d024aeb132	0831621b0f3ffc2a9027ffa9	SURVEILLANCE	21A (Delta)	22.68	18.715	19	Female	Not Hispanic or Latino	White	CLM-SALIVA-00002
d449abdfda2b3621618edb26	7eb7183baead27a5c3be5180	SURVEILLANCE	21A (Delta)	22.69	19.05	23	Male	Not Hispanic or Latino	White	CLM-SALIVA-00002
3f40a57618736f8d96ba22f9	20d5d03629ef1425c67334a7	SURVEILLANCE	21A (Delta)	22.83	24.61	24	Male	Not Hispanic or Latino	White	CLM-SALIVA-00002
c2a99d81e364b9cdbf61ab80	25e53dba943c2dd29ee6f1aa	SURVEILLANCE	21A (Delta)	23.09	21.84	20	Female	Not Hispanic or Latino	White	CLM-SALIVA-00002
d2c7d031b78eafc5ebd02aae	95240217cca09a16b1ac82cb	SURVEILLANCE	21A (Delta)	23.7	16.615	19	Female	Not Hispanic or Latino	White	CLM-SALIVA-00002
1087b82791ea7f6702858903	5536956e8f3e5eb599e55213	SURVEILLANCE	21A (Delta)	23.8	19.92	19	Female	Not Hispanic or Latino	White	CLM-SALIVA-00002
47fea23267b26f29b321c286	67b68c2087895e1bfaf406a7	SURVEILLANCE	21A (Delta)	23.86	18.37	19	Female	Hispanic or Latino	White	CLM-SALIVA-00002
20c1aa7ab13137d594893fe8	9efbcd53ad75b01919d8097c	SURVEILLANCE	21A (Delta)	23.97	18.525	21	Female	Not Hispanic or Latino	White	CLM-SALIVA-00002
88df59ee349f9fac6fbaa39e	215f3762734b354d1a3654ae	SURVEILLANCE	21A (Delta)	24.085	21.21	23	Male	Not Hispanic or Latino	White	CLM-SALIVA-00002
4b1cdb07edfab56eb7dff5d7	9fdc0c0d3443118600a99139	SURVEILLANCE	21A (Delta)	24.4	16.595	19	Female	Not Hispanic or Latino	White	CLM-SALIVA-00002
067ba3a6ad2f96305b116a89	cfc30ab95cea6767d3338878	SURVEILLANCE	21A (Delta)	24.795	16.915	19	Male	Not Hispanic or Latino	White	CLM-SALIVA-00002
b4e571d4a48d722859f7030e	71ed88d9741ce0e1e9d75048	SURVEILLANCE	21A (Delta)	25.175	19.525	21	Female	Not Hispanic or Latino	Native Hawaiian or Other Pacific Islander;White	CLM-SALIVA-00002
f4678619dab2fc2ed1be4f38	3492d5c22c178d4e6b45e382	SURVEILLANCE	21A (Delta)	25.405	26.11	21	Male	Not Hispanic or Latino	White	CLM-SALIVA-00002
90c29ace00010bf5329a5939	fdb0b42241526c44a03e8780	SURVEILLANCE	21A (Delta)	25.57	20.5	20	Male	Not Hispanic or Latino	White	CLM-SALIVA-00002
f9d023401ca643ac5fa6179b	1b397661b83717b1e84a154e	SURVEILLANCE	21A (Delta)	25.845	25.36	19	Female	Not Hispanic or Latino	Black or African American	CLM-SALIVA-00002
8117f6c84d714d506e8d276d	826b4672d5fcdc9d8b87cc98	SURVEILLANCE	21A (Delta)	26.075	17.425	24	Male	Not Hispanic or Latino	White	CLM-SALIVA-00002
5a1111488eb710f74fdac807	ebfaa601f1cec527c1831a57	SURVEILLANCE	21A (Delta)	26.08	21.41	22	Male	Hispanic or Latino	White	CLM-SALIVA-00002
cc18e830c9bca247fff84fd1	9121804c1a98435120d1281d	SURVEILLANCE	21A (Delta)	26.67	21.3	21	Male	Not Hispanic or Latino	White	CLM-SALIVA-00002
6ec2047577de541506c10897	e932c5e67927d7887317a7d1	SURVEILLANCE	21A (Delta)	26.725	19.13	22	Male	Not Hispanic or Latino	White	CLM-SALIVA-00002
7d17957150386a127e02b691	cc4a3f47c8d314a53591802e	SURVEILLANCE	21A (Delta)	27.28	23.038	19	Female	Not Hispanic or Latino	White	CLM-SALIVA-00002
e6115de2cb41bdae0a16cdd3	c64fe7b496d3e603adaa8c72	SURVEILLANCE	21A (Delta)	27.32	17.685	23	Male	Not Hispanic or Latino	White	CLM-SALIVA-00002
e2d908a55d055b098af55ddc	6abb5707f72e3a200d42516a	SURVEILLANCE	21A (Delta)	27.407	21.985	24	Male	Not Provided	Not Provided	CLM-SALIVA-00002
ce072ab9e775effe3da9e3eb	d01f50ce68768783d2cd6223	SURVEILLANCE	21A (Delta)	27.69	21.065	20	Female	Not Hispanic or Latino	White	CLM-SALIVA-00002
7730bc1ff6f17f86e9c32a38	3d2566466257fed0295fcf06	SURVEILLANCE	21A (Delta)	28.26	18.05	23	Male	Not Hispanic or Latino	White	CLM-SALIVA-00002
993cddfd6778f3ecabd10672	e56ea644963872c0b9f810a1	SURVEILLANCE	21A (Delta)	28.735	18.29	20	Male	Not Hispanic or Latino	White	CLM-SALIVA-00002
06497a9818e19bf252498772	df6e55f646414e42af4fe234	SURVEILLANCE	21A (Delta)	28.865	19.37	20	Female	Not Hispanic or Latino	White	CLM-SALIVA-00002
de49ce7da3e4e28e18390041	098189e34e2506e9461464d2	SURVEILLANCE	21A (Delta)	28.925	21.01	21	Female	Not Hispanic or Latino	White	CLM-SALIVA-00002
50182aea6b7a9b6122f5730e	214e7425fc3dbb196d3e5d5c	SURVEILLANCE	21A (Delta)	31.32	18.235	20	Female	Hispanic or Latino	White	CLM-SALIVA-00002
e40d0368e0b28d4d6a49977e	66918bc21f26e33389561e00	SURVEILLANCE	20A	22.665	20.39	23	Male	Not Hispanic or Latino	Black or African American	CLM-SALIVA-00002
d5ac25dc1802b38151f08cec	958e660e2ba7676124948129	SURVEILLANCE	20A	27.9	21.795	22	Female	Not Hispanic or Latino	White	CLM-SALIVA-00002
0467681e649f20b99b632ce3	a8cce60f1400f988d92f8e8d	SURVEILLANCE	21A (Delta)	11.77	15.425	20	Male	Not Hispanic or Latino	White	CLM-SALIVA-00002
c84bab81835cb5b7adcc3158	2269ceb8cd38384f20a7ad69	SURVEILLANCE	21A (Delta)	12.495	16.88	21	Male	Not Hispanic or Latino	White	CLM-SALIVA-00002
7f8ee04b7f56dbc931cbc484	e023625de62aefb8077ccee8	SURVEILLANCE	21A (Delta)	13.785	19.66	21	Female	Not Hispanic or Latino	White	CLM-SALIVA-00002
6808ce7e43fdacd778b8bc56	e7885f92aa122e2c30b23167	SURVEILLANCE	21A (Delta)	16.835	21.055	20	Male	Not Hispanic or Latino	White	CLM-SALIVA-00002
bb338cc15d40273fc5ab7f61	fd26d38c5dfa7378d9e2986d	SURVEILLANCE	21A (Delta)	17.365	19.84	19	Male	Hispanic or Latino	White	CLM-SALIVA-00002
1888f08bd765db632722d244	8503df413ef13cff737bf1d4	SURVEILLANCE	21A (Delta)	19.938	19.17	20	Female	Not Hispanic or Latino	White	CLM-SALIVA-00002
cc9054e6b59fb770dfdf2d44	ae4e44055ea6795b8716c2b7	SURVEILLANCE	21A (Delta)	20.225	20.375	23	Male	Not Hispanic or Latino	White	CLM-SALIVA-00002
60590ce3224379c554562b49	a6cf39026dea87609308e554	SURVEILLANCE	21A (Delta)	20.235	18.45	19	Female	Not Provided	White	CLM-SALIVA-00002
060dc6fa9cacff5ab0a8b5a2	0032cb95ed67cee437decc87	SURVEILLANCE	21A (Delta)	20.285	19.3	19	Female	Not Hispanic or Latino	White	CLM-SALIVA-00002
7b71e04d91cc54622c1659d1	321e640d21f7fb79164d4159	SURVEILLANCE	21A (Delta)	20.48	17.575	20	Female	Not Hispanic or Latino	White	CLM-SALIVA-00002
3379d2b152d02900e087c111	18db8cd4c7bc5fb584e152df	SURVEILLANCE	21A (Delta)	20.575	17.93	23	Male	Not Hispanic or Latino	White	CLM-SALIVA-00002
f2179eae52f896bc4667d9b9	254a560ba9114ef935be6795	SURVEILLANCE	21A (Delta)	21.005	17.565	23	Female	Not Hispanic or Latino	White	CLM-SALIVA-00002
585161cedd9f54f19b63a3a9	2b93b72c41438a7f362cc08c	SURVEILLANCE	21A (Delta)	21.947	23.688	23	Male	Not Hispanic or Latino	White	CLM-SALIVA-00002
02a27670d06d3deb977a1118	3299f4347fc45cff97cba135	SURVEILLANCE	21A (Delta)	22.185	25.695	20	Female	Not Hispanic or Latino	White	CLM-SALIVA-00002
73c37411f5601f29eb8180b6	d3d9138746221146cb9199ff	SURVEILLANCE	21A (Delta)	22.205	20.005	24	Female	Not Hispanic or Latino	White	CLM-SALIVA-00002
9577872bb3a1d62407938382	bcd7c6d79ea8ed2d584559aa	SURVEILLANCE	21A (Delta)	22.402	21.248	23	Male	Not Hispanic or Latino	White	CLM-SALIVA-00002
97fa223d751596ec62b20c25	9ba210c23c9c146d9c4539f5	SURVEILLANCE	21A (Delta)	22.43	19.92	19	Male	Not Hispanic or Latino	White	CLM-SALIVA-00002
a8d68df659621ad29ee584ed	68e3eaa801f53686994756b5	SURVEILLANCE	21A (Delta)	23.67	19.43	19	Female	Not Hispanic or Latino	White	CLM-SALIVA-00002
9fdb5aa0155ddf25ea5360f6	626111d0cf3c8e966e1d78cc	SURVEILLANCE	21A (Delta)	23.715	20.695	21	Female	Not Hispanic or Latino	White	CLM-SALIVA-00002
6d258e3a6d9eda60198a20f7	c6fafb8c4122905a3cf2cef0	SURVEILLANCE	21A (Delta)	23.805	18.185	19	Female	Not Hispanic or Latino	White	CLM-SALIVA-00002
e43ae6584d8479814e043ce4	8e6c8e1f6ced915278cd2904	SURVEILLANCE	21A (Delta)	24.23	20.625	21	Male	Not Hispanic or Latino	White	CLM-SALIVA-00002
5bbd9fffa0373163770197ff	8f89b5aae06f2d7f774b3e35	SURVEILLANCE	21A (Delta)	24.697	18.668	19	Female	Not Hispanic or Latino	White	CLM-SALIVA-00002
69bb9ee650914a6d6e3c0e9d	949c5872da56a95ecb6c91b9	SURVEILLANCE	21A (Delta)	24.955	21.09	20	Male	Not Hispanic or Latino	White	CLM-SALIVA-00002
0769ca5f3f9e92013a0c335c	07c37e74067c090c454406f7	SURVEILLANCE	21A (Delta)	25.003	22.955	20	Female	Not Hispanic or Latino	White	CLM-SALIVA-00002
a013b020559edaf327c7cd33	c4fafec72fb650820e4f08fe	SURVEILLANCE	21A (Delta)	25.97	17.21	30	Female	Not Hispanic or Latino	White	CLM-SALIVA-00002
fb07982fdb35d9e6cebb2f42	485d981f05d1427421c955f4	SURVEILLANCE	21A (Delta)	26.997	26.128	21	Male	Not Hispanic or Latino	White	CLM-SALIVA-00002
f2bcf71fbb77c3303d99bfa1	aeaaba477e38ff385abb71a7	SURVEILLANCE	21A (Delta)	27.11	18.11	19	Female	Hispanic or Latino	White	CLM-SALIVA-00002
f56ef232c14277065bfd80d5	4c2772d51c36ef64fa2b2480	SURVEILLANCE	21A (Delta)	27.655	22.99	21	Male	Not Hispanic or Latino	Asian;White	CLM-SALIVA-00002
2337d340afb10dab6c06a969	6068e17e50520977d2f5ab76	SURVEILLANCE	21A (Delta)	28.097	24.303	22	Male	Not Hispanic or Latino	White	CLM-SALIVA-00002
282f6b70a699dbd7bb435e98	24f5f06eceba25f07029ed60	SURVEILLANCE	21A (Delta)	28.475	17.502	62	Male	Not Hispanic or Latino	White	CLM-SALIVA-00002
89d01e94a89368c7e033d46c	13384d50e4fc56da592904f7	SURVEILLANCE	21A (Delta)	28.63	16.405	19	Female	Not Hispanic or Latino	White	CLM-SALIVA-00002
9cb5731fc9ab165114aa36f2	fac7a151dae693c55425cdeb	SURVEILLANCE	21A (Delta)	28.78	20.495	19	Female	Hispanic or Latino	White	CLM-SALIVA-00002
a1a11d1f6c9a5bba359048be	dba4092f1381c684f60be9f9	SURVEILLANCE	21A (Delta)	28.885	18.385	19	Female	Not Hispanic or Latino	Black or African American;White	CLM-SALIVA-00002
4d9d656c8e4e660789bbe22e	f1a9ca58e4276d18b7f0790b	SURVEILLANCE	21A (Delta)	28.91	21.095	25	Male	Hispanic or Latino	White	CLM-SALIVA-00002
b63e8d268c686603b9456695	9fcabc2cbcbc76685a9331ce	SURVEILLANCE	21A (Delta)	30.322	24.5	21	Male	Not Hispanic or Latino	White	CLM-SALIVA-00002
db9cf758a1b75b074093b389	e6414c5b41382402e2e3845a	SURVEILLANCE	20A	29.377	21.265	19	Female	Not Hispanic or Latino	White	CLM-SALIVA-00002
656ed6590213d00a1f12ffcd	d6e3edd70df0dbe4ca5edf21	SURVEILLANCE	21A (Delta)	16.91	17.335	20	Female	Not Hispanic or Latino	White	CLM-SALIVA-00002
2bfc258f5371f49e6b7fc824	a0f5f3dd71fcc589a3b2f5dc	SURVEILLANCE	21A (Delta)	18.435	19.118	19	Female	Not Hispanic or Latino	White	CLM-SALIVA-00002
7cdca85c5b8fd1bbbd650b09	4cc8a71225ec8a149132e6ba	SURVEILLANCE	21A (Delta)	18.93	18.43	19	Female	Not Hispanic or Latino	White	CLM-SALIVA-00002
d0993c80f6ecc39500a3e831	9ab7f1087cbbaa45ddc5d769	SURVEILLANCE	21A (Delta)	21.812	18.847	23	Male	Not Hispanic or Latino	White	CLM-SALIVA-00002
2fce023ba705f9878c61391b	20288722bc76f971ef884225	SURVEILLANCE	21A (Delta)	22.008	20.278	30	Male	Not Hispanic or Latino	American Indian or Alaska Native;White	CLM-SALIVA-00002
dee701962cf089bc0875306a	a0e0de0870f886b5c09c8c07	SURVEILLANCE	21A (Delta)	22.04	17.555	30	Male	Not Hispanic or Latino	White	CLM-SALIVA-00002
cdd48cdf5008cd3e267adfc0	4fba944b38113a60fcbe7609	SURVEILLANCE	21A (Delta)	22.085	23.6	22	Male	Not Hispanic or Latino	White	CLM-SALIVA-00002
adf2737dfa22273478e5e7d3	0febe272ce3f1dfc585429ea	SURVEILLANCE	21A (Delta)	22.47	17.895	50	Female	Not Hispanic or Latino	White	CLM-SALIVA-00002
4653d9e4b186eab1b705bb77	0b450aaa20e4015ebd9eac89	SURVEILLANCE	21A (Delta)	23.2	18.505	22	Female	Not Hispanic or Latino	White	CLM-SALIVA-00002
3dc5199e84cdd7ca47392d04	fc660614b63bcc459873a1a2	SURVEILLANCE	21A (Delta)	23.455	17.42	23	Male	Not Hispanic or Latino	White	CLM-SALIVA-00002
7249ef8f7e6aae572574001a	338584feadf2449582f70258	SURVEILLANCE	21A (Delta)	23.485	17.495	29	Male	Not Hispanic or Latino	White	CLM-SALIVA-00002
a9edddb5527cf97e323ad5e3	7a2a76f73dc3118544d455ef	SURVEILLANCE	21A (Delta)	24.58	19.18	23	Male	Not Hispanic or Latino	White	CLM-SALIVA-00002
486083c89e6c7ac449fb89d3	ab56fce1403ebd43365f2524	SURVEILLANCE	21A (Delta)	24.775	16.89	20	Male	Not Hispanic or Latino	White	CLM-SALIVA-00002
155ed8fb3ae437bc046343cd	573fdbf411b4114d72cd7777	SURVEILLANCE	21A (Delta)	27.517	19.755	21	Female	Not Hispanic or Latino	White	CLM-SALIVA-00002
eeb44d1d8d9bb94137a2dd6d	bdd6e54f5998f91a6869f9b6	SURVEILLANCE	21A (Delta)	27.773	18.16	20	Female	Not Hispanic or Latino	White	CLM-SALIVA-00002
5f815e3ecbcc1d6e7962ce71	0ae128adc950417367acfc15	SURVEILLANCE	21A (Delta)	28.16	18.03	19	Female	Not Hispanic or Latino	White	CLM-SALIVA-00002
3b7484d5518b0e6d9b80441b	323387e58bfaca9835e1da57	SURVEILLANCE	21A (Delta)	28.59	22.782	19	Female	Not Hispanic or Latino	Black or African American	CLM-SALIVA-00002
57878da49934a1b9a314ce12	ffedd7d48e13762e22385623	SURVEILLANCE	21A (Delta)	16.41	15.88	22	Female	Not Hispanic or Latino	American Indian or Alaska Native;White	CLM-SALIVA-00002
b5448f785ef1044c98a0eb16	9fc35e670aaca6cc5f6815dd	SURVEILLANCE	21A (Delta)	17.672	17.497	22	Male	Not Hispanic or Latino	White	CLM-SALIVA-00002
744ce9fa67b26111d4d684ea	a8a1a18d9204b29c3150624f	SURVEILLANCE	21A (Delta)	18.935	21.025	26	Male	Not Hispanic or Latino	White	CLM-SALIVA-00002
4b47f185acd7304c71043487	3215b9da5af9f1e20b91d5e2	SURVEILLANCE	21A (Delta)	19.38	17.75	22	Female	Not Hispanic or Latino	White	CLM-SALIVA-00002
2b191c0cbe2f1174cb36f654	2225ff982eeed0aaea0fe561	SURVEILLANCE	21A (Delta)	20.345	20.29	19	Female	Not Hispanic or Latino	White	CLM-SALIVA-00002
36fd5827f59bae7c6e9e5f51	875862facd435c28e816acb3	SURVEILLANCE	21A (Delta)	20.65	17.57	21	Female	Not Hispanic or Latino	White	CLM-SALIVA-00002
ac1b0d0ab4d09ced3d293249	aba68e8fe6c1fa7c48961ed3	SURVEILLANCE	21A (Delta)	20.915	19.815	19	Female	Not Hispanic or Latino	White	CLM-SALIVA-00002
76ecad3805b0bd46125b74f0	b58a2207b7121cae6588833b	SURVEILLANCE	21A (Delta)	21.625	22.115	22	Female	Not Hispanic or Latino	White	CLM-SALIVA-00002
a6b0f22f2e43a4d94f69aa73	688cbb2d3148625dabf32bbb	SURVEILLANCE	21A (Delta)	23.02	19.58	20	Male	Not Hispanic or Latino	White	CLM-SALIVA-00002
bc1ed7148b43f9cecd98edce	a7d07ad67c9e2838241404d8	SURVEILLANCE	21A (Delta)	23.43	19.295	19	Female	Not Hispanic or Latino	White	CLM-SALIVA-00002
7e1f4fd5ff64517ae9a029cc	f8031650fa8b28c45f04cfad	SURVEILLANCE	21A (Delta)	23.55	18.585	20	Male	Not Hispanic or Latino	White	CLM-SALIVA-00002
5e52bde786323a2683b2256c	dc62b7fd1e6d15c65b361fa9	SURVEILLANCE	21A (Delta)	25.33	18.28	56	Male	Not Hispanic or Latino	White	CLM-SALIVA-00002
409b7999a5097710211522cf	86e12ccf5ae3df897be1713a	SURVEILLANCE	21A (Delta)	25.87	20.265	21	Female	Not Hispanic or Latino	White	CLM-SALIVA-00002
ce94a1775fd644957e70e95d	997a34e823d2640c394391d8	SURVEILLANCE	21A (Delta)	27.5	20.6	20	Female	Not Hispanic or Latino	White	CLM-SALIVA-00002
8a0fe5cffe84409852f23c13	293f37d9afd6067c30af47dc	SURVEILLANCE	21A (Delta)	27.625	24.075	20	Male	Not Hispanic or Latino	White	CLM-SALIVA-00002
e323fc818649e917a4dbc57e	3fe3b812a7cb280fef68cedb	SURVEILLANCE	20A	23.42	20.545	22	Male	Not Hispanic or Latino	White	CLM-SALIVA-00002
cfc0893d04349be7386b8f0f	d50b401b382d4e82634f2feb	SURVEILLANCE	21A (Delta)	12.875	16.245	49	Male	Not Hispanic or Latino	White	CLM-SALIVA-00002
fde8c6a27d0846eda43a6b0b	e63c0252b8db5cf0f4e573bb	SURVEILLANCE	21A (Delta)	17.255	17.16	19	Female	Not Hispanic or Latino	White	CLM-SALIVA-00002
566f4277725315b191729dcf	343fa253514f059a5d056e20	SURVEILLANCE	21A (Delta)	18.865	17.855	19	Female	Not Hispanic or Latino	White	CLM-SALIVA-00002
4df5889f41bff89af35db3df	8b5c9af83982ae41f929c070	SURVEILLANCE	21A (Delta)	19.155	23.065	33	Male	Not Hispanic or Latino	White	CLM-SALIVA-00002
b3986c813a9d5a888c964e8a	bee79a17e78e42131db26964	SURVEILLANCE	21A (Delta)	22.125	19.41	20	Male	Not Hispanic or Latino	White	CLM-SALIVA-00002
322fecb000894e9b68a0d6d3	69a96ed7467a0f50ef00f93d	SURVEILLANCE	21A (Delta)	24.71	22.22	20	Female	Not Hispanic or Latino	White	CLM-SALIVA-00002
5a50fed5f007c8da2837a4a1	50ad7aea6edb8f4515b488d5	SURVEILLANCE	20A	25.2	17.63	20	Female	Not Hispanic or Latino	White	CLM-SALIVA-00002
76b0e5ab040e1717aabdbece	77202f2037de473df80bfd3e	SURVEILLANCE	21A (Delta)	14.63	22.54	22	Female	Not Hispanic or Latino	White	CLM-SALIVA-00002
3247f2566bf2b38333ed856e	a74abc7ccd423c9b16a78295	SURVEILLANCE	21A (Delta)	14.915	17.315	23	Female	Not Hispanic or Latino	White	CLM-SALIVA-00002
b43e30024f05feb576043b3b	87ff513b88f44af50e884b4b	SURVEILLANCE	21A (Delta)	16.38	18.49	20	Female	Not Hispanic or Latino	White	CLM-SALIVA-00002
50b21656d30dfe9b94235efe	a435b03757d0e84b1a732660	SURVEILLANCE	21A (Delta)	17.525	18.985	22	Male	Not Hispanic or Latino	White	CLM-SALIVA-00002
908d3f27710828ff89b98fd7	73ed4544999362ffc46ab321	SURVEILLANCE	21A (Delta)	17.705	18.5	19	Female	Not Hispanic or Latino	White	CLM-SALIVA-00002
bb7e3fde8f87d468efd76838	babd0cca093b49739ad7d3ae	SURVEILLANCE	21A (Delta)	18.13	18.595	22	Male	Not Hispanic or Latino	White	CLM-SALIVA-00002
3807061c1cd0afcb99c7ddc1	9acf90bc283f4b6dfa8f7039	SURVEILLANCE	21A (Delta)	18.465	21.18	19	Female	Not Hispanic or Latino	White	CLM-SALIVA-00002
2259e564f6260ce0d1520f18	5e6541e140ee877b7d4f7bba	SURVEILLANCE	21A (Delta)	18.545	18.205	24	Female	Not Hispanic or Latino	White	CLM-SALIVA-00002
efbd47507f1417948c6c7064	f5353087a9c84b30fd14bbca	SURVEILLANCE	21A (Delta)	18.91	17.15	20	Female	Not Hispanic or Latino	White	CLM-SALIVA-00002
20c3c9fc0c3be273da3219f5	6ae26ed3bb5861050e6e4c0b	SURVEILLANCE	21A (Delta)	20.59	18.8	20	Male	Not Hispanic or Latino	White	CLM-SALIVA-00002
843df70d2e7b0314b2db156f	2297add1c1da0f1d510a5baf	SURVEILLANCE	21A (Delta)	21.15	17.735	20	Male	Not Hispanic or Latino	White	CLM-SALIVA-00002
2ff226b1b87f9033301e54ec	2378da9b7449aea39298b574	SURVEILLANCE	21A (Delta)	21.26	21.24	21	Female	Not Hispanic or Latino	White	CLM-SALIVA-00002
aedbee4d0d1b7a2b86441847	2cb211ba6b72e2af6e7fa7dc	SURVEILLANCE	21A (Delta)	21.87	17.01	22	Female	Not Hispanic or Latino	White	CLM-SALIVA-00002
c46c15790f2bc686ecc7d185	11be16a0acb125fa0e190fcd	SURVEILLANCE	21A (Delta)	22.31	18.735	21	Female	Not Hispanic or Latino	White	CLM-SALIVA-00002
dcb4a66a54ebe4becfbf304f	e6b869a1ccc05c0679d3b4a6	SURVEILLANCE	21A (Delta)	22.405	17.835	21	Female	Not Hispanic or Latino	White	CLM-SALIVA-00002
40830e3449945f0699d1541f	b1f26d58255536bb2f9704af	SURVEILLANCE	21A (Delta)	22.495	21.125	38	Female	Not Hispanic or Latino	White	CLM-SALIVA-00002
bf13b54d50f21e7b2314000b	3dc21523d448c249090d2061	SURVEILLANCE	21A (Delta)	22.54	17.615	19	Female	Not Hispanic or Latino	White	CLM-SALIVA-00002
abd1fa37371ce5174a184d29	b4e38a9686fcf2c0c67b6d60	SURVEILLANCE	21A (Delta)	23.415	19.258	19	Female	Not Hispanic or Latino	White	CLM-SALIVA-00002
b45118ade9f65ddc18801000	3b8a4c09022af1524f3edb17	SURVEILLANCE	21A (Delta)	23.42	18.855	21	Female	Not Hispanic or Latino	White	CLM-SALIVA-00002
fb54942e1a3b60fc465b3ea0	d87aafda57d31c46635c3d27	SURVEILLANCE	21A (Delta)	23.795	17.495	37	Male	Not Hispanic or Latino	White	CLM-SALIVA-00002
39b1dc97a27c37f5dcff0591	73f063163741e3139616eaf5	SURVEILLANCE	21A (Delta)	24.31	19.465	20	Male	Not Hispanic or Latino	White	CLM-SALIVA-00002
62e3f29fe7cc187c45415c6d	67cfad14a5ae8c49e3a261c9	SURVEILLANCE	21A (Delta)	24.435	21.345	20	Female	Not Hispanic or Latino	Asian;White	CLM-SALIVA-00002
377ff825a9668fc6045da310	949c88017fb32312dd3c3652	SURVEILLANCE	21A (Delta)	24.695	17.455	19	Female	Not Hispanic or Latino	White	CLM-SALIVA-00002
0733f5f3cae078abc1d41aef	d630db69c837de399ce4f40b	SURVEILLANCE	21A (Delta)	24.725	18.285	20	Male	Hispanic or Latino	White	CLM-SALIVA-00002
761f715d6481a561d0174627	8241ba2507377b40032fc434	SURVEILLANCE	21A (Delta)	24.76	17.415	21	Female	Not Hispanic or Latino	White	CLM-SALIVA-00002
b725a19e21ea274c5cc17db4	6a83f09143b3751c68d7de5d	SURVEILLANCE	21A (Delta)	25.045	20.28	21	Female	Not Hispanic or Latino	White	CLM-SALIVA-00002
cb540e565d3ae4d731e49022	e0c526bfdb126b8b23c682c0	SURVEILLANCE	21A (Delta)	25.345	16.95	21	Female	Not Hispanic or Latino	American Indian or Alaska Native;White	CLM-SALIVA-00002
3bf3eeaffe8ddbcb6ce11be4	42cb0639bb2a32376ec97553	SURVEILLANCE	21A (Delta)	27.19	18.575	19	Female	Not Hispanic or Latino	White	CLM-SALIVA-00002
85838624090abc88a3c16ede	54518e959eecaea162b142f9	SURVEILLANCE	21A (Delta)	27.705	21.295	21	Female	Not Hispanic or Latino	White	CLM-SALIVA-00002
29edfbf1e74483c737606232	0598ff35990af7e2476be80e	SURVEILLANCE	21A (Delta)	27.77	19.35	33	Female	Not Hispanic or Latino	White	CLM-SALIVA-00002
70544001c22259add671ff94	6a75bc5ab0aec8231e0796c7	SURVEILLANCE	21A (Delta)	27.875	20.965	19	Female	Not Hispanic or Latino	White	CLM-SALIVA-00002
06fe93fed78267b98417adc1	540ab8721df77a1e1434922a	SURVEILLANCE	21A (Delta)	28.685	20.955	19	Female	Not Hispanic or Latino	White	CLM-SALIVA-00002
463e98f580d112769e043dc1	2083f318b5905c1864761a1e	SURVEILLANCE	21A (Delta)	28.72	19.825	19	Female	Not Hispanic or Latino	White	CLM-SALIVA-00002
54d3b37cd8d9d76ceb6bf1c0	aa61b7908b27b7acad29e815	SURVEILLANCE	21A (Delta)	28.77	18.46	23	Male	Not Hispanic or Latino	White	CLM-SALIVA-00002
ae921016d335db56769bf1cc	a213c8d4d693687d2e5ff4d9	SURVEILLANCE	21A (Delta)	29.447	19.94	20	Male	Not Hispanic or Latino	White	CLM-SALIVA-00002
806111bdc970e1eb34a5fc50	2cdb7eb2b2e8830142f69f31	SURVEILLANCE	19B	24.72	17.73	19	Female	Not Hispanic or Latino	White	CLM-SALIVA-00002
33925e8763a1277fdbf15aa0	53f6fbe45377fa14ee1babfc	SURVEILLANCE	21A (Delta)	11.065	14.85	20	Male	Not Hispanic or Latino	White	CLM-SALIVA-00002
388a2e1d0f7cdab77f2e52e9	12b5f89258d3c644a3e31a04	SURVEILLANCE	21A (Delta)	13.38	18.845	22	Male	Not Hispanic or Latino	White	CLM-SALIVA-00002
5a5eb5807cc94c705710151b	8edd0f61e676cc3b370c20a2	SURVEILLANCE	21A (Delta)	14.095	17.56	20	Female	Not Hispanic or Latino	White	CLM-SALIVA-00002
89cbb5b902bc9105491322ed	6524ecfdbea14b172095e8ec	SURVEILLANCE	21A (Delta)	15.02	16.995	19	Male	Not Provided	White	CLM-SALIVA-00002
6c5ade2d1aa6ad6f2ec1fd72	7506d13b72975341e39678b9	SURVEILLANCE	21A (Delta)	18.26	18.11	19	Female	Not Hispanic or Latino	White	CLM-SALIVA-00002
f44b1179f75a10ab769744c4	d490d26f63a43e7c3a61e628	SURVEILLANCE	21A (Delta)	18.895	18.855	23	Male	Not Hispanic or Latino	White	CLM-SALIVA-00002
18666d15d481054763b68cd0	6cb1a0bb1925bba423221219	SURVEILLANCE	21A (Delta)	20.195	26.14	20	Male	Not Hispanic or Latino	White	CLM-SALIVA-00002
2a4f8fa4764fd1198edec906	8877b9dfafc3d7bc868c166e	SURVEILLANCE	21A (Delta)	20.33	19.34	19	Female	Not Hispanic or Latino	Asian	CLM-SALIVA-00002
9f126ea28c47550826d2f81e	4ce20315b6ef4dda2ff1a76e	SURVEILLANCE	21A (Delta)	20.42	21.12	19	Female	Not Hispanic or Latino	White	CLM-SALIVA-00002
3196e749a99f439b4a4b8f61	a8131876ea22ae7746a31a40	SURVEILLANCE	21A (Delta)	21.115	19.695	21	Male	Not Hispanic or Latino	Native Hawaiian or Other Pacific Islander;White	CLM-SALIVA-00002
af38a042cd50f267bc87af2e	0a626f55c15eed6d4852fd2e	SURVEILLANCE	21A (Delta)	21.15	18.56	21	Female	Not Hispanic or Latino	White	CLM-SALIVA-00002
f204c23e30a36bfe2d4efd16	ddea2f7219036982e2f6ef9a	SURVEILLANCE	21A (Delta)	21.48	16.92	22	Female	Not Hispanic or Latino	White	CLM-SALIVA-00002
4d42949e2b9ece103df45980	17ee47638d163a124c51da37	SURVEILLANCE	21A (Delta)	22.07	17.72	21	Male	Not Hispanic or Latino	White	CLM-SALIVA-00002
e7503346563735a8efdf5309	2508bc95d98c8fd43fed0b42	SURVEILLANCE	21A (Delta)	22.09	18.755	19	Female	Not Hispanic or Latino	White	CLM-SALIVA-00002
8b3d58d1e9f5168919a31228	603cb265396be401e6c214bd	SURVEILLANCE	21A (Delta)	22.105	17.27	19	Female	Not Hispanic or Latino	White	CLM-SALIVA-00002
51fd2659eab318f836e50f2a	f33b91854500ddf57606da4a	SURVEILLANCE	21A (Delta)	22.285	18.135	19	Male	Hispanic or Latino	White	CLM-SALIVA-00002
9547973dbb085f9855b8649e	23272109e1f79154e6291cea	SURVEILLANCE	21A (Delta)	22.725	18.235	21	Female	Not Hispanic or Latino	Black or African American	CLM-SALIVA-00002
f5fba729493febaefec30101	4567f14ad5ae447959449bd1	SURVEILLANCE	21A (Delta)	22.83	18.575	21	Male	Not Hispanic or Latino	White	CLM-SALIVA-00002
66fe24d3691db173af3d229c	152d09055f302943fc10cdfe	SURVEILLANCE	21A (Delta)	23.57	18.06	20	Female	Not Hispanic or Latino	White	CLM-SALIVA-00002
cb63f1801d02b179921ba77b	eb50188fc153e4f29a2d5e4b	SURVEILLANCE	21A (Delta)	23.785	20.645	21	Female	Not Hispanic or Latino	White	CLM-SALIVA-00002
52093d6371f6390550638653	6ca0018dfbd974010acd8bb7	SURVEILLANCE	21A (Delta)	23.81	21.375	20	Female	Not Hispanic or Latino	White	CLM-SALIVA-00002
963305118dbef8ef34733965	d25cb39f4c4095476691bd07	SURVEILLANCE	21A (Delta)	23.9	22.935	21	Female	Not Hispanic or Latino	White	CLM-SALIVA-00002
3e2afb0b196c58a721439067	e2eecbfe31f4516c5081575a	SURVEILLANCE	21A (Delta)	24.15	21.385	20	Male	Not Hispanic or Latino	White	CLM-SALIVA-00002
46e76b8c6347afb775669e2d	185be6e8b529a81f006c091c	SURVEILLANCE	21A (Delta)	24.215	18.68	19	Male	Not Hispanic or Latino	White	CLM-SALIVA-00002
9b7a247769efc545e8e87b27	17a5fcf745efe624f2d86b08	SURVEILLANCE	21A (Delta)	24.38	23.425	21	Male	Not Hispanic or Latino	White	CLM-SALIVA-00002
90a85f255051945e609b03b4	5e3ae60466d0580b7b52d7c7	SURVEILLANCE	21A (Delta)	24.48	23.72	21	Female	Not Hispanic or Latino	White	CLM-SALIVA-00002
043309dbb949420eea74d0b1	6247aaa521fcf6b4a537ece7	SURVEILLANCE	21A (Delta)	24.84	19.355	20	Male	Not Hispanic or Latino	White	CLM-SALIVA-00002
a524dd6bb884053c0fa1b64d	312e677cf0d3b3daa502bd97	SURVEILLANCE	21A (Delta)	25.045	17.265	21	Male	Not Hispanic or Latino	White	CLM-SALIVA-00002
a5424ff9d0f08504d7eb1bed	56f2684b83bbc6338fe22eaa	SURVEILLANCE	21A (Delta)	25.88	24.425	22	Female	Not Hispanic or Latino	White	CLM-SALIVA-00002
a78d008ed1bf9b2ffa2f3dca	3d0cd3a232fbb9d270134892	SURVEILLANCE	21A (Delta)	25.905	19.585	66	Male	Not Hispanic or Latino	Black or African American	CLM-SALIVA-00002
586f604214d7a2921f5ffbed	cbe903319a8602d537fb2a93	SURVEILLANCE	21A (Delta)	26.175	19.165	20	Male	Not Hispanic or Latino	Asian	CLM-SALIVA-00002
3d751bd29229cb74fcf17ae2	4ce26c84a2bc86b2c0224fb6	SURVEILLANCE	21A (Delta)	26.23	18.315	19	Female	Not Provided	Not Provided	CLM-SALIVA-00002
19424be9d81d0bb5364e3b9b	175406d8c38844d41c6561eb	SURVEILLANCE	21A (Delta)	26.255	18.095	21	Male	Not Hispanic or Latino	White	CLM-SALIVA-00002
399744228fdabf179136672f	8c9dea3559cac9f1b0aa04dd	SURVEILLANCE	21A (Delta)	26.32	23.295	20	Female	Not Hispanic or Latino	White	CLM-SALIVA-00002
9b7f8cedfb5b939eddfee0d0	2954b754dafbbc479363511e	SURVEILLANCE	21A (Delta)	26.39	21.065	23	Male	Not Hispanic or Latino	White	CLM-SALIVA-00002
2ee6a646b9a129d51ec73d6b	652743dc8d134d631e7c759c	SURVEILLANCE	21A (Delta)	26.705	24.99	20	Male	Not Hispanic or Latino	White	CLM-SALIVA-00002
3679a8a649131239ade356b3	f0c2d7b7e9bb30dafe30f747	SURVEILLANCE	21A (Delta)	27.365	22.09	20	Male	Not Hispanic or Latino	White	CLM-SALIVA-00002
bf8121e22a7484cba4184f94	d8acec1ad0247c6b9ed87d2d	SURVEILLANCE	21A (Delta)	30.863	18.235	22	Male	Not Hispanic or Latino	White	CLM-SALIVA-00002
72c92bfac93e9aa552a0a64c	7b31ee66ecb0455dc2768be4	SURVEILLANCE	19A	28.505	31.675	24	Male	Not Hispanic or Latino	White	CLM-SALIVA-00002
c7b8a7ca948b293b44f41c86	b507b74d9f0f82d456ab1de5	SURVEILLANCE	21A (Delta)	15.63	17.115	23	Female	Not Hispanic or Latino	White	CLM-SALIVA-00002
2af4a25d5dd1b71d7ac2a253	ef7c2a0ec8e31ddc31f80f9a	SURVEILLANCE	21A (Delta)	16.635	17.38	25	Male	Hispanic or Latino	White	CLM-SALIVA-00002
219489e13a1c96d593df9877	969add9907e3b6041ca4c790	SURVEILLANCE	21A (Delta)	17.295	18.61	24	Female	Not Hispanic or Latino	White	CLM-SALIVA-00002
a9e4e5cc113ab75bb4903d4b	798d23fec6cc59b6753ba850	SURVEILLANCE	21A (Delta)	17.835	18.375	20	Female	Not Hispanic or Latino	White	CLM-SALIVA-00002
2b83dcb16df8cfc2a5f114af	ec9c1486d15271cbe6ed1968	SURVEILLANCE	21A (Delta)	18.5	18.35	19	Female	Not Hispanic or Latino	White	CLM-SALIVA-00002
101889e6364f56a973aa54d2	2117fe3e19f51dd6586148a5	SURVEILLANCE	21A (Delta)	18.605	18.615	22	Female	Not Hispanic or Latino	White	CLM-SALIVA-00002
094070333a0cf51c95bef2ad	12a6bc585144c1b8cd040405	SURVEILLANCE	21A (Delta)	19.985	17.735	19	Female	Not Hispanic or Latino	White	CLM-SALIVA-00002
e367200b4f61fcd1b8bbe9cd	56c8adc4827992611291f19b	SURVEILLANCE	21A (Delta)	20	22.415	24	Male	Not Hispanic or Latino	White	CLM-SALIVA-00002
8ffc6892b3cbeef6fac821ac	6525596042ce56241b6bb8c7	SURVEILLANCE	21A (Delta)	20.125	19.44	23	Male	Not Hispanic or Latino	White	CLM-SALIVA-00002
a1b6307202d3022ed53d2aaa	9b0c0d897d07333b8e982947	SURVEILLANCE	21A (Delta)	20.32	19.705	20	Male	Not Hispanic or Latino	White	CLM-SALIVA-00002
2c7538e50ce308ee3f8acfec	d79a738b02e2cb72b4092bc1	SURVEILLANCE	21A (Delta)	21.23	18.085	22	Male	Not Hispanic or Latino	White	CLM-SALIVA-00002
2c73a02d7fd90095e2725252	a2c1dddfe9fb2bc5d5f26752	SURVEILLANCE	21A (Delta)	21.28	18.81	23	Female	Not Hispanic or Latino	White	CLM-SALIVA-00002
c1c6d20460058a4b2cc29f47	4817207f6acc26ca2ba21383	SURVEILLANCE	21A (Delta)	21.955	18.885	22	Female	Not Hispanic or Latino	White	CLM-SALIVA-00002
eec9e5256b768ffb19b80663	58ef79ad14d378f6d1429fc6	SURVEILLANCE	21A (Delta)	22.71	20.245	22	Male	Not Hispanic or Latino	White	CLM-SALIVA-00002
65b38004f81184c9ba5c4267	8c0ef861a538077138cf4d95	SURVEILLANCE	21A (Delta)	22.79	25.545	21	Male	Not Hispanic or Latino	American Indian or Alaska Native;White	CLM-SALIVA-00002
c79f902aa463dddc8de07c3a	d9869f545ce6a96f066a094a	SURVEILLANCE	21A (Delta)	22.87	23.08	22	Male	Not Hispanic or Latino	White	CLM-SALIVA-00002
a847670ee6cbb441422851fe	26e8dfdfee57a3fe3dcd830a	SURVEILLANCE	21A (Delta)	23.12	16.845	20	Female	Not Hispanic or Latino	White	CLM-SALIVA-00002
b9bbc23d8a27f71b1021e4a0	8cde63d792ed22e2ec11ea6c	SURVEILLANCE	21A (Delta)	23.65	17.375	42	Male	Not Hispanic or Latino	White	CLM-SALIVA-00002
c8a500fdf71e3a9d531a3373	d40ef15cc71718530c97d0c7	SURVEILLANCE	21A (Delta)	24.1	18.88	21	Female	Not Hispanic or Latino	White	CLM-SALIVA-00002
42e957e02e4e434b049d326d	f9d5f60ddeec690cfec80a2d	SURVEILLANCE	21A (Delta)	24.6	19.325	48	Male	Not Hispanic or Latino	White	CLM-SALIVA-00002
d41f052dba8fd31a58e567e2	7a0114f6e5ffb69a686df270	SURVEILLANCE	21A (Delta)	24.665	20.14	19	Female	Not Hispanic or Latino	White	CLM-SALIVA-00002
0ff50196664b75b9a7c2dcf6	61ef0373ad1a9115f2c5dbad	SURVEILLANCE	21A (Delta)	24.725	21.265	38	Female	Not Hispanic or Latino	White	CLM-SALIVA-00002
a32063d1bc3605f60f685251	b746fd6f099216f0d75b569e	SURVEILLANCE	21A (Delta)	24.98	20.305	21	Female	Not Provided	White	CLM-SALIVA-00002
35fe27c9a385a1b0d5e523ae	252cfa60b097d9f9180ec096	SURVEILLANCE	21A (Delta)	27.8	20.495	55	Female	Not Hispanic or Latino	White	CLM-SALIVA-00002
1cb94553e0d8db078deab80b	3f8a7d46d32a3358e55f89ee	SURVEILLANCE	20A	26.475	20.78	19	Female	Not Hispanic or Latino	White	CLM-SALIVA-00002
33e5b3901a139caac20313cc	33b648375debce39546f52c4	SURVEILLANCE	21A (Delta)	12.065	15.49	23	Male	Not Hispanic or Latino	White	CLM-SALIVA-00002
d24c67d09a7731477dd9a554	9bf13185026898b599645020	SURVEILLANCE	21A (Delta)	16.3	19.615	23	Female	Not Hispanic or Latino	White	CLM-SALIVA-00002
b9d3ccc01fdde6e69e2847e7	213056dea325a90659bbd1f2	SURVEILLANCE	21A (Delta)	16.72	17.675	23	Male	Not Hispanic or Latino	White	CLM-SALIVA-00002
51542d0ed07f06a4d922a632	4fa3e7918c465d7a582be538	SURVEILLANCE	21A (Delta)	19.68	17.455	22	Male	Not Hispanic or Latino	White	CLM-SALIVA-00002
33cf5a67ea064b9d1fa43a62	aebad825404c74e61f4e9feb	SURVEILLANCE	21A (Delta)	20.285	17.775	25	Male	Not Hispanic or Latino	White	CLM-SALIVA-00002
a40dd262b677101b74b36c85	fb7cc01e0dc641107cee0e80	SURVEILLANCE	21A (Delta)	21.385	24.29	20	Female	Not Hispanic or Latino	White	CLM-SALIVA-00002
991e3f284e13f609eb775b62	89ef6f8c417edc333ca33148	SURVEILLANCE	21A (Delta)	21.72	16.515	24	Female	Not Hispanic or Latino	White	CLM-SALIVA-00003
ba372a268126b1d25fdcfeec	64c3b110040676683ac7e88b	SURVEILLANCE	21A (Delta)	23.575	18.775	20	Male	Not Hispanic or Latino	White	CLM-SALIVA-00002
9396661184d4b9504cbf0c2d	a769afb78025a75c9cd474fc	SURVEILLANCE	21A (Delta)	24.255	22.24	19	Male	Not Hispanic or Latino	White	CLM-SALIVA-00002
60cd30318e656a94be6b3fb8	a90f3808afbbf1af39215b7a	SURVEILLANCE	21A (Delta)	26.775	24.84	22	Male	Not Hispanic or Latino	White	CLM-SALIVA-00002
1714346f17e3098d4e1626fa	5d9400c172b481e0ad477357	SURVEILLANCE	21A (Delta)	28.185	22.305	20	Female	Not Hispanic or Latino	White	CLM-SALIVA-00002
760e3e671da1f26ce86fff59	325aade4f823f981eee359de	SURVEILLANCE	20A	26.595	15.805	30	Female	Not Hispanic or Latino	White	CLM-SALIVA-00002
8bb6686815ee2071cbc4f2ec	904bbf765d0396040895ac82	SURVEILLANCE	21A (Delta)	18.815	19.37	23	Male	Not Hispanic or Latino	Asian;White	CLM-SALIVA-00002
028f97c041d5aed510cbe61b	d8cfccc228b05b1056b210b2	SURVEILLANCE	21A (Delta)	20.42	20.98	22	Female	Not Hispanic or Latino	White	CLM-SALIVA-00002
c604c81fc92ce78beaa6a122	07869d3e3304ba984d465e8e	SURVEILLANCE	21A (Delta)	20.555	19.66	22	Male	Not Hispanic or Latino	White	CLM-SALIVA-00002
4895882354a7138eaa1fae25	d7c591f4f8654e1e63437624	SURVEILLANCE	21A (Delta)	21.105	19.44	21	Male	Not Hispanic or Latino	White	CLM-SALIVA-00002
934e9fcf5f272002a162a2cb	b2482041806273890f7771a5	SURVEILLANCE	21A (Delta)	21.245	17.955	58	Male	Not Hispanic or Latino	White	CLM-SALIVA-00002
58090439e55ffc4dafb30f29	3d0f969e61afc4a3c0199c16	SURVEILLANCE	21A (Delta)	22.055	18.935	19	Female	Not Hispanic or Latino	White	CLM-SALIVA-00002
206c064a0dc108119816a153	8da4de8160a63c8e54c28c9d	SURVEILLANCE	21A (Delta)	22.2	18.39	41	Female	Not Hispanic or Latino	White	CLM-SALIVA-00002
1cbe94b6d2be53db392cddb8	91917e0423588c77e4bba4ca	SURVEILLANCE	21A (Delta)	22.25	18.58	22	Male	Not Hispanic or Latino	White	CLM-SALIVA-00002
bbbdc942f5eb2c38450d43c5	eed86046396e53e19f9d34b0	SURVEILLANCE	21A (Delta)	22.94	20	40	Female	Not Hispanic or Latino	White	CLM-SALIVA-00002
cb7c7e84105bffb9bf66ccb0	9b201a4b0143c66a91dd3a1a	SURVEILLANCE	21A (Delta)	23.865	17.775	20	Male	Not Hispanic or Latino	White	CLM-SALIVA-00002
0f0538f785d2ef732189cb41	503f3b2353bc4ae1ab36a91a	SURVEILLANCE	21A (Delta)	24.75	23.755	23	Male	Not Hispanic or Latino	White	CLM-SALIVA-00002
1e8cc04d27ffdaaf28d94202	bdbeaed5ba13d9d5bd7a3581	SURVEILLANCE	21A (Delta)	25.105	19.89	20	Male	Not Hispanic or Latino	White	CLM-SALIVA-00002
7a5c216e6ba86031dcb50da9	36bd6946a497da9452a73da1	SURVEILLANCE	21A (Delta)	25.63	18.9	19	Male	Not Hispanic or Latino	White	CLM-SALIVA-00002
d2ee01bcbf8a5e33200c45c9	9e935fbf044318e06ca0d1f5	SURVEILLANCE	21A (Delta)	26.42	20.67	44	Female	Not Hispanic or Latino	White	CLM-SALIVA-00002
d732016bb7b963c9ba4ba0ef	e89faff9ec8b3b8ac541a953	SURVEILLANCE	21A (Delta)	26.91	18.04	20	Female	Not Hispanic or Latino	Black or African American	CLM-SALIVA-00002
4e838659bf7e858e0177f3a3	ac794058349b66a7e7abe7ec	SURVEILLANCE	21A (Delta)	27.66	27.01	23	Male	Not Hispanic or Latino	White	CLM-SALIVA-00002
0f5c24f0811b57f233798580	a557dc26c514f81445fac38e	SURVEILLANCE	21A (Delta)	27.75	20.82	20	Female	Not Hispanic or Latino	White	CLM-SALIVA-00002
b5409fd9794f71ecf06f4dee	b8e650e2bd58dd146ebf3db6	SURVEILLANCE	20A	24.17	21.765	20	Female	Not Hispanic or Latino	White	CLM-SALIVA-00002
023bb1d09da7a9eac752a1d4	ed5b1656f9b43a8e1ec6b2fe	SYMPTOMATIC	21A (Delta)	23.082	17.76	19	Female	Hispanic or Latino	White	CLM-SALIVA-00002
43b0bfbb9911bd77a5c6d76e	fdf03bf099b496fe8fb82241	SYMPTOMATIC	21A (Delta)	26.58	18.995	23	Female	Not Hispanic or Latino	White	CLM-SALIVA-00002
b9503da288e353fc488c31ab	7bda29b7046ad4e836242d07	EXPOSED	21A (Delta)	28.51	18.015	22	Female	Not Hispanic or Latino	White	CLM-SALIVA-00002
1cce65249a40bda2f48c30b3	ed109e8f1553e3aaf3e1c601	SURVEILLANCE	21A (Delta)	13.115	15.87	20	Male	Not Hispanic or Latino	White	CLM-SALIVA-00002
d23e943f233221b1fe034576	21e5bca29dff269f4ff41430	SURVEILLANCE	21A (Delta)	17.301	20.296	23	Male	Not Hispanic or Latino	White	CLM-SALIVA-00002
5952e11c912cc9fdfd56e435	3d3e3b1a571ea904832a32af	SURVEILLANCE	21A (Delta)	17.39	19.475	19	Male	Not Hispanic or Latino	White	CLM-SALIVA-00002
3c07fc14e315be46fa09b9fb	0a8d3695fd882e7dfbc9bee1	SURVEILLANCE	21A (Delta)	20.055	27.55	21	Male	Not Hispanic or Latino	White	CLM-SALIVA-00002
4b1cc724b3f26990562d08c4	291fb091385544adb44a303a	SURVEILLANCE	21A (Delta)	26.19	21.065	21	Female	Not Hispanic or Latino	White	CLM-SALIVA-00002
88ffd6aa9b531e767c520303	133bfd5d08a8be6bbd7647e3	SURVEILLANCE	21A (Delta)	12.55	14.885	22	Male	Not Hispanic or Latino	White	CLM-SALIVA-00002
8412c3f405126867e90efd11	c9073ac041d8c413f102338b	SURVEILLANCE	21A (Delta)	15.545	16.36	20	Male	Not Hispanic or Latino	White	CLM-SALIVA-00002
31d682346416238bdaf356f3	6f89910d3328e8d87440cbb1	SURVEILLANCE	21A (Delta)	16.065	16.495	20	Female	Not Hispanic or Latino	White	CLM-SALIVA-00002
fc063b8d3ec3c520b83f7259	5549470275b8a0cc85c0098d	SURVEILLANCE	21A (Delta)	16.8	19.965	23	Female	Not Hispanic or Latino	White	CLM-SALIVA-00002
4400cfa15c87f30eaad26930	3caf84423253df2071186a62	SURVEILLANCE	21A (Delta)	18.295	19.125	23	Male	Not Hispanic or Latino	White	CLM-SALIVA-00002
03bfc9c8c6d964cb02319a09	21b635fc65927781f24bbcf5	SURVEILLANCE	21A (Delta)	18.645	20.08	19	Female	Not Hispanic or Latino	White	CLM-SALIVA-00002
f9259a9bdd279ba577f92c35	af7518efc9f9ea5eea384ce6	SURVEILLANCE	21A (Delta)	19.14	18.515	22	Male	Not Hispanic or Latino	White	CLM-SALIVA-00002
c5b6bf2ad6bc89066ff36e19	1723db664d43d3eb078ece05	SURVEILLANCE	21A (Delta)	20.04	18.18	19	Female	Not Hispanic or Latino	White	CLM-SALIVA-00002
ddff481d0ad358e632e7181b	581dfe0bd6f432b5a6dca13d	SURVEILLANCE	21A (Delta)	20.995	20.355	19	Female	Hispanic or Latino	White	CLM-SALIVA-00002
b5ce60c7fdae3db34575af9f	31dba3a9191e9809c366ec8a	SURVEILLANCE	21A (Delta)	21.005	19.92	23	Male	Not Hispanic or Latino	White	CLM-SALIVA-00001
cf1d05eca081e9bbe79eee73	9e7f2acc4e6db7b0524a050f	SURVEILLANCE	21A (Delta)	22.17	15.405	41	Male	Not Hispanic or Latino	White	CLM-SALIVA-00002
be5e9f7e397f70b2a523d17a	cebd1cc4b45cf67240953b6e	SURVEILLANCE	21A (Delta)	23.955	16.8	43	Male	Not Hispanic or Latino	White	CLM-SALIVA-00002
a213fbe7f84968cdc38fd388	a8f541308acff01925e19471	SURVEILLANCE	21A (Delta)	24.34	16.92	19	Male	Not Hispanic or Latino	White	CLM-SALIVA-00002
52ee0a0e160fbe36e4c0c21e	426b7dc9a2f0c31578aab63e	SURVEILLANCE	21A (Delta)	24.415	17.995	54	Female	Not Hispanic or Latino	White	CLM-SALIVA-00002
00dd0dc427f6d0a8310e642d	a740748091f1a769f831101c	SURVEILLANCE	21A (Delta)	24.8	20.455	22	Male	Not Hispanic or Latino	White	CLM-SALIVA-00002
6abf3f1a72c259a38005422d	4951e3508676dbfc5c96da45	SURVEILLANCE	21A (Delta)	24.87	32.16	19	Male	Not Hispanic or Latino	White	CLM-SALIVA-00002
a514fd1f24db613e51b80371	57ded5cb525cdf8cae58a790	SURVEILLANCE	21A (Delta)	25.9	18.71	22	Male	Hispanic or Latino	White	CLM-SALIVA-00002
cb0d6637c81153a0a7e8771e	56ceb77078c36a6429cd4c62	SURVEILLANCE	21A (Delta)	26.05	18.81	22	Male	Not Hispanic or Latino	White	CLM-SALIVA-00002
1a7c9b4648d386ffff654338	7dbc68bb5016eaf9709dd439	SURVEILLANCE	21A (Delta)	27.02	17.335	22	Male	Not Hispanic or Latino	White	CLM-SALIVA-00002
d64392014d10429c97866e05	d3a655836992b83772069881	SURVEILLANCE	21A (Delta)	28.275	19.745	21	Female	Not Hispanic or Latino	White	CLM-SALIVA-00002
864bc8407866bef3106b2af1	54f72980364d6408ed6f0374	SURVEILLANCE	21A (Delta)	19.035	20.255	20	Male	Not Hispanic or Latino	White	CLM-SALIVA-00002
66823c1d7b757542277a4d11	96a3a6ed8e106f66eebd1901	SURVEILLANCE	21A (Delta)	19.11	17.86	20	Male	Not Hispanic or Latino	White	CLM-SALIVA-00002
54006a4fda7b6b1a8b34832a	1432260330f82b48c72cd77c	SURVEILLANCE	21A (Delta)	19.525	21.575	28	Male	Not Hispanic or Latino	White	CLM-SALIVA-00002
52720c6fbd1c94f8e4276831	fe15a57272247a92809a7fc4	SURVEILLANCE	21A (Delta)	20.125	17.83	51	Female	Not Hispanic or Latino	White	CLM-SALIVA-00002
35d426b2257502dbdba9ef75	46acc38fe16bb7ae1be7f667	SURVEILLANCE	21A (Delta)	20.355	18.465	21	Male	Not Hispanic or Latino	White	CLM-SALIVA-00002
9c7d1b3a6a4e31bb00c8f8dc	3f17f5a935401cebdd095a45	SURVEILLANCE	21A (Delta)	20.865	19.73	21	Female	Not Hispanic or Latino	White	CLM-SALIVA-00002
da7b6ecbb467eb296374d50d	4032b01851127bc16afdbb1b	SURVEILLANCE	21A (Delta)	21.16	18.65	20	Male	Not Hispanic or Latino	White	CLM-SALIVA-00002
91f86bcb6d37e10693ca92a1	e56d7538d1978f0ec853aa36	SURVEILLANCE	21A (Delta)	21.355	19.055	23	Male	Not Hispanic or Latino	White	CLM-SALIVA-00002
8f5a46285267e4442dc061ef	6b9733516e9afe28e62bd175	SURVEILLANCE	21A (Delta)	21.57	17.42	20	Female	Not Hispanic or Latino	White	CLM-SALIVA-00002
f18fb4452553cf1522cb3dcf	6dd167a4bf5578b7bcde18bd	SURVEILLANCE	21A (Delta)	21.865	16.315	49	Male	Not Hispanic or Latino	White	CLM-SALIVA-00002
9f2fa2e50a65262b15aa18bb	9dbef4e275f5072e1b97188b	SURVEILLANCE	21A (Delta)	22.24	19.26	22	Female	Not Hispanic or Latino	White	CLM-SALIVA-00002
9f2252e4e8f3fd4dfa2b5ea1	c696282b2ea90c7c28db696d	SURVEILLANCE	21A (Delta)	22.29	19.47	21	Male	Not Hispanic or Latino	White	CLM-SALIVA-00002
92eb6c6372b6fae7420fea28	aa41e42220c193d2f081c1df	SURVEILLANCE	21A (Delta)	22.43	18.67	19	Male	Not Hispanic or Latino	White	CLM-SALIVA-00002
40dff940fb1f4966a0fb2b0c	29b0272a72751f2bab03ebc6	SURVEILLANCE	21A (Delta)	23.085	18.23	22	Male	Not Hispanic or Latino	White	CLM-SALIVA-00002
72ab08c50050c84394886e1e	7dc523ca946d8c1cadfeeb0b	SURVEILLANCE	21A (Delta)	23.48	19.015	20	Male	Not Hispanic or Latino	White	CLM-SALIVA-00002
c422ac1dda480e6ca0c15902	15ca70401961fb1876775b19	SURVEILLANCE	21A (Delta)	23.575	21.38	20	Male	Not Hispanic or Latino	White	CLM-SALIVA-00002
ff80f815f61e2f051273269a	bc21abe3d99ab940d20cbc74	SURVEILLANCE	21A (Delta)	23.645	21.565	22	Female	Not Hispanic or Latino	White	CLM-SALIVA-00002
f0c1ab4c12316415c0870f08	3cd912e2772aeb4fbf0c46f2	SURVEILLANCE	21A (Delta)	24.995	17.09	20	Male	Not Hispanic or Latino	White	CLM-SALIVA-00002
1a6a1e5d1b7aef1d7e3195d5	9d41291b4dc3f33158c1cf87	SURVEILLANCE	21A (Delta)	25.15	17.425	21	Male	Not Hispanic or Latino	White	CLM-SALIVA-00002
be61a94cd683df1bf07df34f	e6e49ac6dbb0dc937a8da094	SURVEILLANCE	21A (Delta)	25.34	28.08	19	Female	Not Hispanic or Latino	White	CLM-SALIVA-00002
e1ac22c73db8403a00518084	ef00b62b3a00d4c184d82e58	SURVEILLANCE	21A (Delta)	25.505	18.99	23	Male	Not Hispanic or Latino	White	CLM-SALIVA-00002
831ec293b9818da4a51b06e3	c9a30591f2e276af49448a68	SURVEILLANCE	21A (Delta)	28.335	22.685	20	Female	Not Hispanic or Latino	White	CLM-SALIVA-00002
af394e3f6d96ca4e26aefb8a	0f19d30dbc25ecdc36c2bf97	SURVEILLANCE	21A (Delta)	28.425	17.98	20	Female	Hispanic or Latino	Asian;White	CLM-SALIVA-00002
7b020965d1dabb20a44bf8c8	fa671040b1780a3af39e27eb	SURVEILLANCE	21A (Delta)	28.775	18.46	20	Female	Not Hispanic or Latino	White	CLM-SALIVA-00002
0db20da15f6ed7315d39ebc6	9b051a2529aa4b3818303efa	SURVEILLANCE	21A (Delta)	28.925	29.6	41	Female	Not Hispanic or Latino	Black or African American	CLM-SALIVA-00002
65afe2b0b39a0b7e4362ea0d	f0966a834c450fba9304e854	SURVEILLANCE	21A (Delta)	17.14	19.85	21	Male	Not Hispanic or Latino	White	CLM-SALIVA-00002
773957ce94faa6606562a169	599aeb3db6839dc8208e5253	SURVEILLANCE	21A (Delta)	18.48	19.35	22	Female	Not Hispanic or Latino	White	CLM-SALIVA-00002
b89d7fed4a7f29d81a537207	934318fc0cc726dff3d27974	SURVEILLANCE	21A (Delta)	19.385	22.825	23	Male	Hispanic or Latino	White	CLM-SALIVA-00002
4ea242327dae1e30c6f0847f	395f84ac81072f2d65afddf9	SURVEILLANCE	21A (Delta)	20.835	16.615	22	Male	Not Hispanic or Latino	White	CLM-SALIVA-00002
8bfb41e92417ec146f859c1b	aae321b0d0bd32b27287073b	SURVEILLANCE	21A (Delta)	24.47	20.05	19	Female	Not Hispanic or Latino	White	CLM-SALIVA-00002
aef50c75adcbf859c1e4b783	d2a88d514a9ba22d5767cda9	SURVEILLANCE	21A (Delta)	25.62	17.505	19	Male	Not Hispanic or Latino	White	CLM-SALIVA-00002
64c98137aad128252c0df42c	6c1c0083d499376e77154b2d	SURVEILLANCE	21A (Delta)	26.81	20.37	46	Female	Not Hispanic or Latino	White	CLM-SALIVA-00002
cbcac19ef3ec582965ada469	7d856579a2e2df3a0ac63273	SURVEILLANCE	21A (Delta)	27.51	19.065	21	Male	Not Hispanic or Latino	White	CLM-SALIVA-00002
918f15611d3f7e730d5f5a1b	bc63d077d55ee917d7936aea	SURVEILLANCE	20A	27.27	21.125	19	Female	Not Hispanic or Latino	White	CLM-SALIVA-00002
7281e9949ee8ab1d1f4f68b9	edb4cd0a6c56799b515e90d6	SURVEILLANCE	21A (Delta)	16.665	19.13	20	Female	Not Hispanic or Latino	White	CLM-SALIVA-00002
cf064f2287171f82167c25af	abad78242fbe8be6db069210	SURVEILLANCE	21A (Delta)	18.155	24.975	21	Male	Not Hispanic or Latino	American Indian or Alaska Native;White	CLM-SALIVA-00002
8ce4e5694c792822eba03822	6e3a745d277b3bb880cbb98d	SURVEILLANCE	21A (Delta)	19.58	18.165	61	Female	Not Hispanic or Latino	White	CLM-SALIVA-00002
5141eb6212ac9f1c79045d17	a70ab1a57a17ac576cf1580a	SURVEILLANCE	21A (Delta)	21.4	17.105	19	Female	Not Hispanic or Latino	White	CLM-SALIVA-00002
85467410c03b9febf61e319e	ed7da8d82128f93cec5de979	SURVEILLANCE	21A (Delta)	21.78	22.715	21	Male	Not Hispanic or Latino	White	CLM-SALIVA-00002
8015a99ee527a354cc15e5e3	896674c54f2ea67c1f694276	SURVEILLANCE	21A (Delta)	23.885	19.22	23	Male	Not Hispanic or Latino	White	CLM-SALIVA-00002
420f0909b538c88fab6a8fa5	c1a59a1212f36e2567ba5a7b	SURVEILLANCE	21A (Delta)	14.29	16.905	19	Female	Not Hispanic or Latino	White	CLM-SALIVA-00002
9a6912660e4db4a7db8faf57	1b657ea32c97a8625be19bb6	SURVEILLANCE	21A (Delta)	15.86	17.66	19	Male	Hispanic or Latino	White	CLM-SALIVA-00002
c242ec92c204f6329a0721a1	073d032f24f6a65cfdcb629d	SURVEILLANCE	21A (Delta)	17.615	19.345	33	Female	Not Hispanic or Latino	White	CLM-SALIVA-00003
64543435944d20f7760ebf49	d4577bd971b8660016b4465a	SURVEILLANCE	21A (Delta)	19.515	19.225	23	Male	Not Hispanic or Latino	White	CLM-SALIVA-00002
c811e87cbd0e0c47a1789819	f4f54d9f6c6374f728d7e6e5	SURVEILLANCE	21A (Delta)	19.95	19.095	51	Male	Not Hispanic or Latino	White	CLM-SALIVA-00002
7ccb206ef48c0c14978784c1	3cda575799f681cbdc12aaec	SURVEILLANCE	21A (Delta)	20.52	21.035	22	Male	Not Hispanic or Latino	White	CLM-SALIVA-00002
962a4e8d6baa7343db9c823f	4e023f3e321f22d0dd037e67	SURVEILLANCE	21A (Delta)	21.33	19.94	48	Male	Not Hispanic or Latino	White	CLM-SALIVA-00002
0c425b3c1852e42e4ab8e42b	fbec1cb70afb7efca8d786a5	SURVEILLANCE	21A (Delta)	24.02	17.1	19	Male	Not Hispanic or Latino	White	CLM-SALIVA-00002
53a12fc1494d460e66f892e8	23529c09a2498adae028326b	SURVEILLANCE	20A	28.29	22.495	20	Female	Not Hispanic or Latino	White	CLM-SALIVA-00002
635e8ed2b2f028e551bc95a8	09b03511512a6a9887050150	SURVEILLANCE	21A (Delta)	14.92	17.75	42	Male	Not Hispanic or Latino	White	CLM-SALIVA-00002
a789570a11e88be9422ab521	3f561b44a4ae32c73886724d	SURVEILLANCE	21A (Delta)	12.925	17.515	25	Male	Not Hispanic or Latino	Black or African American	CLM-SALIVA-00002
f809b0328bd9b43138380c54	40c2b3cd59ee7202895b1c23	SURVEILLANCE	21A (Delta)	13.805	15.275	20	Male	Not Hispanic or Latino	White	CLM-SALIVA-00002
5c1c61b631066c1afc299f9c	247f11b5ad523b429fb49f02	SURVEILLANCE	21A (Delta)	22.615	17.835	55	Female	Not Hispanic or Latino	White	CLM-SALIVA-00002
afabedf029599ee9c66b63fe	9c3af9fcd49fb3d8d9dcf614	SURVEILLANCE	21A (Delta)	22.98	17.245	22	Male	Not Hispanic or Latino	White	CLM-SALIVA-00002
cd989479198b08bc2bf4d74a	54c1ffab34733a21777632fa	SURVEILLANCE	21A (Delta)	24.57	18.36	19	Female	Not Hispanic or Latino	White	CLM-SALIVA-00002
c2922459d119e76eb8c10c59	c9316fcaebeacb408322628a	SURVEILLANCE	21A (Delta)	20.32	19.446	23	Male	Not Hispanic or Latino	White	CLM-SALIVA-00002
c978079dceab245db3923e47	f80416d2d5caf3981031da3e	SURVEILLANCE	21A (Delta)	22.13	17.15	19	Female	Hispanic or Latino	White	CLM-SALIVA-00002
b549e36e372ce33de9ec58fa	ee39dea8cbcc6431c74baeac	SURVEILLANCE	21A (Delta)	23.28	20.275	21	Female	Not Hispanic or Latino	White	CLM-SALIVA-00002
813074ffae6c8002c279d7bc	63a864d60a6221744805814b	SURVEILLANCE	21A (Delta)	24.025	18.315	22	Female	Not Hispanic or Latino	White	CLM-SALIVA-00002
993a6c05d717436eef8afd72	be955a98c0882370ecbe6c7b	SURVEILLANCE	21A (Delta)	25.83	25.165	19	Female	Not Hispanic or Latino	White	CLM-SALIVA-00002
7605de85598b478c90adc322	0f75aaaf21b45e60b4dcf2bc	SURVEILLANCE	21A (Delta)	28.645	23.19	23	Male	Not Hispanic or Latino	Black or African American;White	CLM-SALIVA-00002
abbc72f41e68d693466e9534	2925365aba531568d1bd2ee9	SURVEILLANCE	20A	24.985	17.675	24	Male	Not Hispanic or Latino	White	CLM-SALIVA-00002
9eb20c98b952e99818260fb1	e1564b766e9cc8fc907e8834	SURVEILLANCE	21A (Delta)	15.64	18.035	19	Male	Hispanic or Latino	White	CLM-SALIVA-00002
79c61075a84e85bf600eaaac	1c89a6560ac1343c046edacd	SURVEILLANCE	21A (Delta)	16.4	16.2	22	Female	Not Hispanic or Latino	White	CLM-SALIVA-00002
280dccf360b202d14c7c5784	a07f5db4136cf35f5474eb5a	SURVEILLANCE	21A (Delta)	16.557	17.335	24	Female	Not Hispanic or Latino	White	CLM-SALIVA-00002
86eedae95b9793ed099181a4	4ef36dd61938baf4c5457fd7	SURVEILLANCE	21A (Delta)	18.36	17.535	20	Male	Not Hispanic or Latino	White	CLM-SALIVA-00002
f0d6b2b746c3507fec098d79	9a7c9deb0dc419ce83db6f34	SURVEILLANCE	21A (Delta)	19.255	21.69	65	Female	Not Hispanic or Latino	White	CLM-SALIVA-00002
10e2a4d64621bf293af187ce	940787e0c3bf683c1f40798c	SURVEILLANCE	21A (Delta)	19.45	21.53	20	Female	Not Hispanic or Latino	Black or African American	CLM-SALIVA-00002
1f5ada675c68f49e56c991d6	e70aca4d797197e8a1ae2afb	SURVEILLANCE	21A (Delta)	21.227	20.042	22	Female	Not Hispanic or Latino	White	CLM-SALIVA-00002
15e152d14f58a849b70887ab	9004c734bf9e1a2b33ce23cb	SURVEILLANCE	21A (Delta)	22.26	17.7	46	Male	Not Hispanic or Latino	White	CLM-SALIVA-00002
c5a899129ec58b0520ac5ab6	0900e010462a74c9a4209786	SURVEILLANCE	21A (Delta)	27.7	24.005	22	Male	Not Hispanic or Latino	White	CLM-SALIVA-00002
532dc8d3d5a8b09ff65f2529	6da0ccbf02203462e6779499	SURVEILLANCE	20A	28.92	17.79	23	Female	Not Hispanic or Latino	White	CLM-SALIVA-00002
694e188285095eb3a55a7f8e	647a425c3e56d82baf0723fc	SURVEILLANCE	21A (Delta)	19.535	19.32	41	Male	Not Hispanic or Latino	White	CLM-SALIVA-00002
0b4cd77fe485b7ff4d6ee875	1a4bfe170f4b7f32885c82e8	SURVEILLANCE	21A (Delta)	22.47	20.12	37	Female	Not Hispanic or Latino	White	CLM-SALIVA-00002
40acd11af3fddc45ef71679b	f0c5ed8f9d4b30e5a0135efd	SURVEILLANCE	21A (Delta)	22.75	20.175	20	Male	Hispanic or Latino	Black or African American	CLM-SALIVA-00002
dc7e78b518210e391ac9be4c	4757afa712fe939e5e1cc9df	SURVEILLANCE	20A	29.692	23.51	20	Male	Not Hispanic or Latino	White	CLM-SALIVA-00002
815ec8d437666770a532ed09	64187d157c9f061957c659be	SURVEILLANCE	21A (Delta)	12.95	16.4	24	Female	Not Hispanic or Latino	Black or African American	CLM-SALIVA-00002
a298236f107032b07af2f0d2	0edf4483fe82ea7fab43a29d	SURVEILLANCE	21A (Delta)	17.04	19.295	11	Female	Not Hispanic or Latino	White	CLM-SALIVA-00003
968c05e4acded31f4c60f917	50ad98bcd204602706e4ae66	SURVEILLANCE	21A (Delta)	19.145	20.11	22	Female	Not Hispanic or Latino	White	CLM-SALIVA-00002
4ec5f7f36f63ac4b452fc3c0	4814f206cb5513546417360b	SURVEILLANCE	21A (Delta)	23.82	18.75	19	Male	Hispanic or Latino	White	CLM-SALIVA-00002
5e9add04c7bdb5ef2edbcba5	e33f4e96ef7d976bc01bbafc	SURVEILLANCE	21A (Delta)	26.03	18.33	20	Male	Not Hispanic or Latino	White	CLM-SALIVA-00002
ce76d6f8bc5d127933d2ca1f	32c93ff9faff36938f1295a4	SURVEILLANCE	21A (Delta)	27.37	23.05	21	Male	Not Hispanic or Latino	White	CLM-SALIVA-00002
d9820d11487d6756f5560d4a	667507303ca6813cf0291853	SYMPTOMATIC	21A (Delta)	23.14	19.57	12	Female	Not Hispanic or Latino	Asian;White	CLM-SALIVA-00003
0ff99768eca2d30fd0c6da09	ac707591b7d3ea11c503afb4	SURVEILLANCE	20A	23.08	18.105	21	Male	Not Hispanic or Latino	Asian	CLM-SALIVA-00002
a4a0f6a57d67b19c300298ef	d73d55baec1a9683ef18b561	SURVEILLANCE	21A (Delta)	17.425	19.925	62	Male	Not Hispanic or Latino	White	CLM-SALIVA-00002
1c8e51c5bf54d015f7120503	983f991cfe49736adcfb1c3b	SURVEILLANCE	21A (Delta)	17.695	20.345	21	Female	Not Hispanic or Latino	Black or African American	CLM-SALIVA-00001
c410d25672c9ed75272d4187	58ccd1fc3d86dc2f38d98f9f	SURVEILLANCE	21A (Delta)	19.78	18.22	7	Male	Not Hispanic or Latino	White	CLM-SALIVA-00003
9a69d2353433f31be25ccb76	08a93535b2e019018a0a468b	SURVEILLANCE	21A (Delta)	23.83	19.48	8	Female	Not Hispanic or Latino	White	CLM-SALIVA-00003
dfb45909dd8cae3db282fa78	1eb18e2263bdb1762730388b	SURVEILLANCE	21A (Delta)	24.55	17.275	26	Female	Not Hispanic or Latino	White	CLM-SALIVA-00002
6f90abb86abbf3aba28e4db4	12a4beb8eef91cba597eefa9	SURVEILLANCE	21A (Delta)	25.77	19.875	9	Female	Not Hispanic or Latino	White	CLM-SALIVA-00003
bf69f48b7e82c1787e59ab6c	86e88b9336f34758e7451f6c	SURVEILLANCE	21A (Delta)	27.335	20.37	9	Female	Not Hispanic or Latino	White	CLM-SALIVA-00003
146f8f76e026518914bc5da3	86a04bc3761ea75a6898fd6d	SURVEILLANCE	21A (Delta)	28.845	22.345	12	Male	Not Hispanic or Latino	White	CLM-SALIVA-00003
8ad97450c29a6e45216b264e	127bedd4def1a9410cb38106	SURVEILLANCE	21A (Delta)	28.902	24.885	43	Male	Not Provided	Not Provided	CLM-SALIVA-00001
5076a6e4dea009f7830f3071	2dda570bb9e17ed47a8aa58e	SURVEILLANCE	20A	23.18	17.515	11	Male	Not Hispanic or Latino	White	CLM-SALIVA-00003
18b3cc904fc2b481161ee48d	82f4f2d873020073ed5754c0	SYMPTOMATIC	21A (Delta)	24.625	30.02	11	Male	Not Hispanic or Latino	Asian	CLM-SALIVA-00003
22c3e55ec0de66f1d64188f7	2c43184aec06c4f771a645ad	SYMPTOMATIC	20A	28.19	17.84	11	Male	Not Provided	Not Provided	CLM-SALIVA-00003
06a3e5aee284a41a40815714	7083707154f5b2d084deade6	SURVEILLANCE	21A (Delta)	14.045	19.115	24	Male	Not Hispanic or Latino	White	CLM-SALIVA-00002
caf787dffbb0f7d1796bd776	ce02025b3e91c81f1290d56a	SURVEILLANCE	21A (Delta)	17.725	18.05	22	Female	Not Hispanic or Latino	White	CLM-SALIVA-00002
26e9c4348ae5fafdfa4838e6	7e00c72216ead4e2c84f3be6	SURVEILLANCE	21A (Delta)	25.345	20.265	20	Female	Not Hispanic or Latino	Black or African American	CLM-SALIVA-00002
47d5d257a9a09d3b44186fc5	f9f8511ea824f923748547c7	SURVEILLANCE	21A (Delta)	25.66	17.525	25	Female	Not Hispanic or Latino	White	CLM-SALIVA-00002
2f053c56b91ead3d789c895c	f54b1654fb0ee9d5a4d21259	SURVEILLANCE	21A (Delta)	27.3	16.555	12	Female	Not Hispanic or Latino	White	CLM-SALIVA-00003
ba48fef486f1625617dd86f4	016c1c60facd36be891f753c	SURVEILLANCE	21A (Delta)	29.652	20.67	6	Male	Not Hispanic or Latino	White	CLM-SALIVA-00003
466cc90187775f79b1a15d08	d86855b6746503fb51227bfc	SURVEILLANCE	20A	23.595	19.24	12	Female	Not Provided	Not Provided	CLM-SALIVA-00003
8fb741bc81f15a18fac5245f	6376a59bd9abb3a67e4e5802	SURVEILLANCE	20A	25.205	17.35	10	Female	Not Hispanic or Latino	White	CLM-SALIVA-00003
f18163e4b95a3893e2ac9ab0	adabbda0a24987394a7729e3	SURVEILLANCE	21A (Delta)	18.995	20.5	25	Male	Not Hispanic or Latino	White	CLM-SALIVA-00002
47eadf432bbe117e0e437e16	817566d24fb7ab89cd6e69e1	SURVEILLANCE	21A (Delta)	19.625	17.335	41	Male	Not Hispanic or Latino	White	CLM-SALIVA-00002
955a659445be8c792a6ff056	4a57911002ddc88592c1e076	SURVEILLANCE	21A (Delta)	20.215	18.195	8	Female	Not Provided	Black or African American	CLM-SALIVA-00003
751fd5cdb82b2c18819a056c	ea02c0e4569a4301655e0e0e	SURVEILLANCE	21A (Delta)	21.715	17.925	21	Male	Not Hispanic or Latino	White	CLM-SALIVA-00002
0153caf0cbc01bc8c6066384	0a6a65764ed99eabb4905a0a	SURVEILLANCE	21A (Delta)	22.035	18.425	23	Male	Not Hispanic or Latino	White	CLM-SALIVA-00002
25563db69c89e9f0a18bf128	3f8084cbab7054d2ef89edb8	SURVEILLANCE	21A (Delta)	22.56	22.695	34	Male	Not Hispanic or Latino	White	CLM-SALIVA-00002
44e1ee3fe370155c02d88d56	2e330e3f71a9d89cb314f724	SURVEILLANCE	21A (Delta)	23.045	19.475	20	Female	Not Hispanic or Latino	White	CLM-SALIVA-00002
30156588fc48182f876f6fd2	cd400fae27b06e9769032ffb	SURVEILLANCE	21A (Delta)	24.265	17.94	21	Female	Not Hispanic or Latino	Black or African American	CLM-SALIVA-00002
b0e6641fdeeb2d6fb1c587b1	5ac033a72c55f36983a6ecd1	SURVEILLANCE	21A (Delta)	25.755	18.045	20	Male	Not Hispanic or Latino	White	CLM-SALIVA-00002
eb24bd138c52526f82eb2066	23c337acfecf0f6a0a6089f2	SURVEILLANCE	21A (Delta)	26.395	21.105	64	Male	Not Provided	Not Provided	CLM-SALIVA-00002
f2e23962ffbd779972016140	b965acfeec52c68e90d58ab5	SURVEILLANCE	21A (Delta)	28.517	22.918	19	Female	Hispanic or Latino	Black or African American	CLM-SALIVA-00002
5511a8febbe233997ba7a07f	14db2fb338309c36367b1c9d	SURVEILLANCE	20A	23.7	17.145	59	Male	Not Hispanic or Latino	White	CLM-SALIVA-00002
045c2ae5fdb4b1c891688b11	d4f9c7af87b717fef1853451	SURVEILLANCE	20A	30.64	19.135	10	Female	Not Provided	Not Provided	CLM-SALIVA-00003
a7fc3751b580ab313cb1f251	50f954558f7402415f40d0e2	SYMPTOMATIC	21A (Delta)	23.05	20.53	9	Male	Not Hispanic or Latino	White	CLM-SALIVA-00003
0b6788ce4fa631a09803b9f7	b8c75ba6afac48fe89e0dc35	SYMPTOMATIC	21A (Delta)	26.065	19.005	7	Female	Hispanic or Latino	White	CLM-SALIVA-00003
b6c6174b6a01507c289e7c5c	07ef90f0a821e4db3b7739c4	SURVEILLANCE	21A (Delta)	27.3	19.26	12	Male	Not Hispanic or Latino	White	CLM-SALIVA-00003
db0686e9bab933db9d3081ff	98ab6129a2efaaf539ca91ac	SURVEILLANCE	21A (Delta)	27.67	20.355	6	Male	Hispanic or Latino	White	CLM-SALIVA-00003
6d8fa3f5655f5e53a34a401c	0225087e52c1c5aebad904be	SURVEILLANCE	21A (Delta)	32.3	19.622	7	Male	Not Provided	Not Provided	CLM-SALIVA-00003
6c2499d66f0b27f5587bb2cb	ba19751739d61bfba40b28d6	SURVEILLANCE	21A (Delta)	14.55	14.485	24	Female	Not Hispanic or Latino	White	CLM-SALIVA-00002
fd6000224b98446125f5c5ff	cc351e30b51880a87d04a440	SURVEILLANCE	21A (Delta)	20.355	18.045	20	Male	Not Hispanic or Latino	Black or African American	CLM-SALIVA-00002
3663a6bb0038562fe208838d	4ec4bd95e2d4c6eab2331940	SURVEILLANCE	21A (Delta)	21.66	19.455	59	Female	Not Hispanic or Latino	White	CLM-SALIVA-00002
b0e1a646651019b4f2867727	8b20284129b7f90f64ea9f0c	SURVEILLANCE	21A (Delta)	24.73	17.475	51	Female	Not Hispanic or Latino	White	CLM-SALIVA-00002
dc7e22986800fa4fbdc1ac9d	122edf6490f9fc29a83ac347	ONE DAY	21A (Delta)	30.13	22.43	6	Female	Not Hispanic or Latino	Black or African American	CLM-SALIVA-00003
9ec5ca362727ad3592dbf50e	1cf9a677c23fa15d244ebce5	SURVEILLANCE	21A (Delta)	22.78	18.91	9	Male	Not Hispanic or Latino	White	CLM-SALIVA-00003
bc88acfe5ee4eec371cc4cf8	3beefedab21b8193ce90c9ab	SURVEILLANCE	21A (Delta)	23.955	19.62	9	Female	Not Provided	Not Provided	CLM-SALIVA-00003
6162ce500968ae7630c3783f	30dd12b54a4d3ad69cc91aad	SURVEILLANCE	21A (Delta)	30.065	20.085	9	Male	Not Hispanic or Latino	White	CLM-SALIVA-00003
415c359d20b629392dacd29c	f48cd4e42f3a4849038689d8	SURVEILLANCE	20A	28	18.08	12	Female	Not Hispanic or Latino	White	CLM-SALIVA-00003
b38aa0713ed8d48f28a701bc	439e8c4ceb134149bd2417eb	SURVEILLANCE	21A (Delta)	25.685	18.415	62	Female	Not Hispanic or Latino	White	CLM-SALIVA-00002
7ca329ba12c28c263ac1c57a	5b7c80cbabe740155c84822b	SURVEILLANCE	21A (Delta)	26.62	18.9	8	Male	Not Hispanic or Latino	White	CLM-SALIVA-00003
7800b3c894b764e90ee28c06	6cfd0dfff578626baec68fe8	SURVEILLANCE	21A (Delta)	23.335	19.96	22	Male	Not Hispanic or Latino	White	CLM-SALIVA-00002
0869b8fb3f721c01b11731d9	1395ecd2d97e5cec60857d2a	SURVEILLANCE	21A (Delta)	24.16	21.23	22	Male	Not Hispanic or Latino	White	CLM-SALIVA-00002
21c0cd3405c4b2ce1b407c36	5e2cef845352d5ed4fae744e	SURVEILLANCE	21A (Delta)	24.245	17.865	21	Female	Not Hispanic or Latino	White	CLM-SALIVA-00002
2b7c13c322f4edcce36432be	8c7af788082964571f09657a	SURVEILLANCE	21A (Delta)	25.78	19.005	7	Female	Not Hispanic or Latino	White	CLM-SALIVA-00003
111d8df689151f89937f31f4	f3ff04ecccc6556e6836aa0e	SURVEILLANCE	21A (Delta)	27.15	22.975	6	Male	Not Hispanic or Latino	White	CLM-SALIVA-00003
d2b36d3d94582f6f28e4700e	5dd0d6f5c8916bb0af0847a0	SURVEILLANCE	21A (Delta)	30.337	23.245	20	Female	Not Hispanic or Latino	White	CLM-SALIVA-00002
b761e770e551cb791b5c364b	8fbe4ff571809110e607bc18	SURVEILLANCE	19B	26.705	18.685	24	Male	Not Hispanic or Latino	White	CLM-SALIVA-00002
7364bc0d50b6988c296f0744	ec06b1a313673a33920c29f2	SURVEILLANCE	21A (Delta)	16.52	17.745	8	Female	Not Hispanic or Latino	Black or African American	CLM-SALIVA-00003
b56b0f40963cdc5c8b2e0e0c	22a82b7eef2fc9733fe8a637	SURVEILLANCE	21A (Delta)	16.84	19.045	22	Female	Not Hispanic or Latino	White	CLM-SALIVA-00002
adf646f876c7fc31c2dd0ee6	82f2400b5ce99ef7f8606fda	SURVEILLANCE	21A (Delta)	19.2	18.06	8	Male	Not Hispanic or Latino	White	CLM-SALIVA-00003
97ce50fb4302f98fd81e077a	aa3190114aa899782bb44c84	SURVEILLANCE	21A (Delta)	20.95	21.755	23	Female	Not Hispanic or Latino	White	CLM-SALIVA-00002
8e7c234ddc89707b8fae7f6d	e26460b76800896cb0f0a9b0	SYMPTOMATIC	21A (Delta)	28.085	20.025	10	Female	Not Hispanic or Latino	White	CLM-SALIVA-00003
3ade43b6c8b3706f33655cb3	f234ec4409576d7aa0a00cbd	SURVEILLANCE	21A (Delta)	21.845	20.35	51	Female	Not Hispanic or Latino	White	CLM-SALIVA-00002
36e9680266955a3282e56d51	269d954a5d91346775768d9b	SURVEILLANCE	21A (Delta)	27.34	16.97	21	Female	Not Hispanic or Latino	White	CLM-SALIVA-00002
d50908f1f6a3f7b6055ec25c	d50c392c22de38d2d9a44bc3	SURVEILLANCE	21A (Delta)	30.16	19.8	7	Male	Not Hispanic or Latino	Black or African American;White	CLM-SALIVA-00003
36ee7549038a5e7e08e74ed9	1168f8e2b29f1128eb5ff0b1	SYMPTOMATIC	21A (Delta)	10.43	18.222	22	Male	Not Hispanic or Latino	White	CLM-SALIVA-00001
8f1d15cd3e787092dbbb2782	36246451aa8f0f42a1ced5d6	SURVEILLANCE	21A (Delta)	19.84	17.34	23	Male	Not Hispanic or Latino	White	CLM-SALIVA-00002
848b4d55f2fcda431625c11c	8754d65db4c67fe076659667	SURVEILLANCE	21A (Delta)	24.335	19.915	20	Male	Not Hispanic or Latino	White	CLM-SALIVA-00002
936cd40815aea5d769488365	42442b0b3c56b928978d8457	SURVEILLANCE	21A (Delta)	26.7	19.18	30	Male	Not Hispanic or Latino	White	CLM-SALIVA-00002
2b3dbb81586604af02232126	81c079101823072876b2d7e8	SURVEILLANCE	21A (Delta)	28.155	19.065	43	Female	Not Hispanic or Latino	White	CLM-SALIVA-00002
c751d178181249d6d205efee	c0de4ec029d605368d5140b4	EXPOSED	21A (Delta)	17.63	17.475	7	Male	Not Hispanic or Latino	White	CLM-SALIVA-00003
5a11759f19d1c802eb1243ec	50c02155866cdb55c5ed5744	SURVEILLANCE	21A (Delta)	19.01	19.07	12	Male	Hispanic or Latino	Not Provided	CLM-SALIVA-00003
ef217338a475e59e4d969ab9	a8a994b9418684912f5f7407	SURVEILLANCE	21A (Delta)	19.335	19.4	23	Male	Not Hispanic or Latino	White	CLM-SALIVA-00002
abddaa6750033528593487ff	b36816430cabee0cce49a1b4	SURVEILLANCE	21A (Delta)	22.155	17.47	20	Male	Not Hispanic or Latino	Black or African American	CLM-SALIVA-00001
8f588c86b3cfa73db3cabd3b	0001d5743d68f3099649fc8d	SURVEILLANCE	21A (Delta)	22.24	18.025	24	Male	Not Hispanic or Latino	White	CLM-SALIVA-00002
1f841fe29bb6ae95ba03a4dd	652781f0128b5cd0a2228ed9	SURVEILLANCE	21A (Delta)	23.78	21.665	19	Male	Not Hispanic or Latino	White	CLM-SALIVA-00002
952d8351a6c2b3107d2fca2d	525015a57f940fcef66e4aed	SURVEILLANCE	21A (Delta)	24.34	18.245	19	Female	Not Hispanic or Latino	Black or African American	CLM-SALIVA-00002
53ee88a4d61de4d679ec4466	9f2346b62e22fe6edd288364	SURVEILLANCE	20A	29.69	16.315	11	Male	Not Provided	Not Provided	CLM-SALIVA-00003
8a729676954574b306df5084	38ecd3ed4f600ddbc66fa4df	EXPOSED	21A (Delta)	26.035	20.295	8	Female	Not Hispanic or Latino	White	CLM-SALIVA-00003
bbb9e15d05292839bb52e79d	02925dcfcf8dba2a2e2fe359	SURVEILLANCE	21A (Delta)	12.085	16.38	19	Male	Hispanic or Latino	White	CLM-SALIVA-00002
18437c1dd24597b71ba5a080	287ad41a07c4514cd393bdbd	SURVEILLANCE	21A (Delta)	15.965	16.43	20	Female	Not Hispanic or Latino	White	CLM-SALIVA-00002
c15d1f21df8e86dc0b2b4210	dfb5a5e1900b238f254f5fef	SURVEILLANCE	21A (Delta)	19.505	17.29	19	Female	Not Hispanic or Latino	Not Provided	CLM-SALIVA-00002
85cbc357ecdf7a9628521d3d	1abbc2c23b15dd215da11294	SURVEILLANCE	21A (Delta)	20.935	17.86	22	Male	Not Hispanic or Latino	American Indian or Alaska Native;Black or African American;White	CLM-SALIVA-00002
b1d05a8b27930cc3d99053f7	78f3ba47c644c80d49e2048d	SURVEILLANCE	21A (Delta)	22.09	23.86	20	Male	Not Hispanic or Latino	White	CLM-SALIVA-00002
1cad8df3a4507c30d62e20c8	9b52a82778cb41c7bf8ef3a3	SURVEILLANCE	21A (Delta)	22.79	16.785	49	Male	Not Hispanic or Latino	White	CLM-SALIVA-00002
a51c048f408c571bdb9a6a86	c96ae5ccc2d4d5357673287e	SURVEILLANCE	21A (Delta)	22.955	17.42	20	Female	Not Hispanic or Latino	Black or African American	CLM-SALIVA-00001
0091dcc003fd8a3316c467cb	8779c61d8a276ede6afc018b	SURVEILLANCE	21A (Delta)	25.18	18.91	19	Female	Not Hispanic or Latino	White	CLM-SALIVA-00002
63418b9013e5af4dfb2338a1	2261b3cb52f2da5416bbf41a	SURVEILLANCE	21A (Delta)	25.895	19.165	19	Female	Not Hispanic or Latino	White	CLM-SALIVA-00002
a488d4d98983349bb5042012	ace6ae6462dd25ed42a40df6	SURVEILLANCE	21A (Delta)	17.215	20.69	22	Female	Not Hispanic or Latino	Black or African American	CLM-SALIVA-00002
e5e7c07e2991818c27a4800f	b51729c923455cad46a13b35	SURVEILLANCE	21A (Delta)	18.375	19.565	22	Female	Not Hispanic or Latino	Black or African American	CLM-SALIVA-00002
88ceeb4e0eb188062de31010	adab56cfc4dadd8d653bf138	SURVEILLANCE	21A (Delta)	23.91	19.61	7	Male	Not Hispanic or Latino	White	CLM-SALIVA-00003
f69192a045c122b75aed83a0	e33036f3affa906008bcd1b3	SURVEILLANCE	21A (Delta)	25.44	19.655	52	Male	Not Hispanic or Latino	Black or African American	CLM-SALIVA-00002
c14c7c19b80c283274765231	2975ec57faf0dc6571e5f1b7	ONE DAY	21A (Delta)	22.79	19.705	24	Female	Not Hispanic or Latino	White	CLM-SALIVA-00002
a070510868f99dff3eecaa8e	bdcf33fe689d50bb2cd4ee7e	SURVEILLANCE	20A	22.93	17.985	22	Female	Not Hispanic or Latino	White	CLM-SALIVA-00002
8d1b2eb6bf448173685b0a90	be55880b4d49ca5eb1d0d297	SURVEILLANCE	20A	27.085	20.42	9	Female	Not Hispanic or Latino	Asian	CLM-SALIVA-00003
33d5deb5ec751c5dda6e8f3b	5dc6a0df3bf7d6945d3825d1	SURVEILLANCE	21B (Kappa)	25.595	18.68	20	Female	Not Hispanic or Latino	Black or African American	CLM-SALIVA-00002
110119e233e423711e636e1c	88cfc1fc514878615a4ae24b	SURVEILLANCE	21A (Delta)	21.545	18.585	22	Male	Not Hispanic or Latino	White	CLM-SALIVA-00002
a258e0af02842f3f2407e0da	baccada76f2bedcb460a2e5b	SURVEILLANCE	21A (Delta)	26.6	17.405	22	Male	Not Provided	White	CLM-SALIVA-00002
0b7eb00e8b3ce00b36c7f8c9	d31176c75117f0bd8f85b8cd	SURVEILLANCE	21A (Delta)	28.535	20.455	10	Male	Not Hispanic or Latino	White	CLM-SALIVA-00003
a194b422f422937d73ef57ed	34cfc11cebccd5ec5e16a3d4	SURVEILLANCE	20A	29.93	19.65	10	Female	Not Hispanic or Latino	White	CLM-SALIVA-00003
1254df132abc73d2d79adc22	2c64a55501fa9d463d3cc0d9	SYMPTOMATIC	21A (Delta)	24.215	23.455	12	Female	Not Hispanic or Latino	White	CLM-SALIVA-00003
1c5f108f522198071700753d	db0684b4a8cb36ceba6c21d1	SURVEILLANCE	21A (Delta)	13.06	17.09	24	Male	Not Hispanic or Latino	White	CLM-SALIVA-00003
518296bab5e130838797b5fa	6e9d7ba81abf5e22e9803ddb	SURVEILLANCE	21A (Delta)	21.835	21.43	36	Male	Not Hispanic or Latino	Asian	CLM-SALIVA-00002
4db098c4ed63610f16dfe63a	df33aa0f09f55384a695990f	SURVEILLANCE	21A (Delta)	23.195	17.795	12	Female	Not Hispanic or Latino	White	CLM-SALIVA-00003
2a1383d9754d9ee0e1755c57	85505106ec2efe8161d11b65	SURVEILLANCE	21A (Delta)	23.9	18.825	20	Male	Not Hispanic or Latino	White	CLM-SALIVA-00002
45f70b1d8ef5e4119db3eb01	982ffdcb1ce3dcee5f3dc53a	SURVEILLANCE	21A (Delta)	24.44	21.56	22	Female	Not Hispanic or Latino	White	CLM-SALIVA-00002
2caaf511f9306a2ad17d0d6c	55e8ef1e94ff43e3cc948d19	SURVEILLANCE	21A (Delta)	28.125	16.975	12	Female	Not Hispanic or Latino	White	CLM-SALIVA-00003
9e82f8736b74c75ab417db82	259da04d7d00c3c5e15ea960	SURVEILLANCE	20A	26.565	19.16	20	Female	Not Hispanic or Latino	White	CLM-SALIVA-00002
8dbe2419a8ca449ae67b269b	bb15158753f4a372f85de111	SURVEILLANCE	21A (Delta)	18.58	17.075	23	Female	Not Hispanic or Latino	White	CLM-SALIVA-00002
095b84342745672e1d10f997	fdaae0605e10776542cf5a6e	EXPOSED	21A (Delta)	18.76	19.875	9	Female	Not Hispanic or Latino	White	CLM-SALIVA-00003
3ea67818a013d0ca56ad5c19	96fee4796a4bb3a4a39076e2	SURVEILLANCE	21A (Delta)	13.15	16.9	60	Female	Not Hispanic or Latino	White	CLM-SALIVA-00002
d2f95fa7431980fff4a4b3a7	f4544540a8ba14df8ee7d8fb	SURVEILLANCE	21A (Delta)	13.76	18.475	50	Female	Not Hispanic or Latino	White	CLM-SALIVA-00003
59167f558667560562142b3a	1e77c2e9fc3829b5496be2d7	SURVEILLANCE	21A (Delta)	16.03	23.885	89	Female	Not Hispanic or Latino	White	CLM-SALIVA-00003
74483a4751170e017ce84f70	6247d96bcd8311e161e0eda8	SURVEILLANCE	21A (Delta)	19.66	16.54	23	Male	Not Hispanic or Latino	White	CLM-SALIVA-00002
dec8d0393a5b09e24df6e624	6aa2c7b35c7a4361404ba180	SURVEILLANCE	21A (Delta)	26.715	23.145	31	Female	Not Hispanic or Latino	White	CLM-SALIVA-00002
be68923c7e9c16fc859d3162	831f5e63f0711f671e8c9622	SYMPTOMATIC	21A (Delta)	15	17.64	54	Female	Not Hispanic or Latino	White	CLM-SALIVA-00003
afa1442518cee46cab068576	5309d8f04ee61d188b1d1366	SURVEILLANCE	21A (Delta)	24.11	18.05	20	Male	Not Hispanic or Latino	White	CLM-SALIVA-00002
d86bcde8b28ea6a05a4b0d1a	75400b26fc1ec94bab0d21ca	SYMPTOMATIC	21A (Delta)	18.2	18.605	58	Female	Not Hispanic or Latino	White	CLM-SALIVA-00003
f582d1a59b8fe60748b69239	7573f2ff61abaecb17e05bde	SYMPTOMATIC	21A (Delta)	22.79	17.775	8	Male	Not Hispanic or Latino	White	CLM-SALIVA-00003
18a74074b28d6097e5021b43	5dacb0b528c3ed75d049c8c3	SURVEILLANCE	21A (Delta)	15.33	16.415	72	Male	Not Hispanic or Latino	White	CLM-SALIVA-00003
7858809f65f55126534a46db	2dbd699cb1b8124ade7ceb28	SURVEILLANCE	21A (Delta)	17.37	20.245	9	Female	Not Hispanic or Latino	White	CLM-SALIVA-00003
8f4f47119c0c905f1f03d4f1	8d313d6920fda9dfe8229a18	SURVEILLANCE	21A (Delta)	19.115	15.745	12	Female	Hispanic or Latino	White	CLM-SALIVA-00003
6c825894fdde63c619d0a346	ae0524a012f9ebea1cf2e006	SURVEILLANCE	21A (Delta)	19.15	16.175	63	Female	Not Hispanic or Latino	White	CLM-SALIVA-00003
947d0b82f0db40870d34a56c	51aee7cc2cb3190501fb69f6	SURVEILLANCE	21A (Delta)	21.32	20.805	30	Male	Not Hispanic or Latino	Black or African American	CLM-SALIVA-00003
dd1c20f615495a31e728e9c2	737ea00bcd06cf043fe6ca30	SURVEILLANCE	21A (Delta)	22.88	19.82	42	Female	Not Hispanic or Latino	White	CLM-SALIVA-00002
d40a86505c956ca26617d7d7	e77f6505462eb2a773183aca	SURVEILLANCE	21A (Delta)	23.785	20.45	10	Female	Hispanic or Latino	White	CLM-SALIVA-00003
9d2eb8e0ad758e4708722ff0	12f5e33554083bdc5bdfbdf6	SURVEILLANCE	21A (Delta)	23.985	18.735	8	Female	Not Hispanic or Latino	White	CLM-SALIVA-00003
4dab4e96bed3d868dda2c9e3	c75fa5ef7e0f18f27f781f69	SURVEILLANCE	21A (Delta)	24.565	21.235	13	Male	Not Hispanic or Latino	Black or African American	CLM-SALIVA-00003
e7266b2a8a6967ee3d2504b3	711e632d8ba9e70c8dc0b954	SURVEILLANCE	21A (Delta)	24.995	17.365	42	Female	Not Hispanic or Latino	White	CLM-SALIVA-00003
6c9b16ebe9a81e88948255bb	b73a5b37a4d4ebd1e0691d09	SURVEILLANCE	21A (Delta)	25.98	19.245	61	Male	Hispanic or Latino	White	CLM-SALIVA-00003
8ed741ff2682f299dacef302	7d8bad8a9833d023631f8e1e	SURVEILLANCE	21A (Delta)	26.13	18.285	12	Female	Not Hispanic or Latino	White	CLM-SALIVA-00003
cf6dd4a1b00794aa00f5648e	ae426500c967d5a2cdad6819	SURVEILLANCE	21A (Delta)	26.56	25.58	23	Male	Not Hispanic or Latino	White	CLM-SALIVA-00002
ba4a1f6661685ba60b7b10c3	5e8a35f44d5df7f5748c2ac6	SURVEILLANCE	21A (Delta)	26.715	18.31	15	Female	Not Hispanic or Latino	White	CLM-SALIVA-00003
441a6529d139fde3e12f27c9	10f99c86960ed5f0d30d3b5b	SURVEILLANCE	21A (Delta)	28.095	24.745	44	Male	Not Hispanic or Latino	White	CLM-SALIVA-00003
d9ce37414fc6647036151c90	e2e8e98f166abd794a32e5ac	SURVEILLANCE	21A (Delta)	29.08	27.78	40	Male	Not Hispanic or Latino	Black or African American	CLM-SALIVA-00003
3058e40cd39a0775522237c1	8abeb6e0621f956cbd8af0f6	SURVEILLANCE	21A (Delta)	29.165	25.87	15	Female	Not Hispanic or Latino	Black or African American	CLM-SALIVA-00003
8904ed0a0275fc0fa15ae364	8d4edf95ece8aca84b87a615	SURVEILLANCE	21B (Kappa)	28.25	18.18	20	Male	Not Hispanic or Latino	Black or African American	CLM-SALIVA-00002
c486dccb2e0c6644669f775a	435cf176ebb16545680c349e	SURVEILLANCE	19B	29.95	19.65	23	Female	Not Hispanic or Latino	Black or African American	CLM-SALIVA-00002
aeb8f2195b9274979cc71a46	148e21647e0bfdd07545036f	SYMPTOMATIC	21A (Delta)	26.295	16.68	16	Female	Not Provided	White	CLM-SALIVA-00003
2ff7b25881869d32b36e0848	838b7786e0f8d130429775d4	SURVEILLANCE	21A (Delta)	23.57	18.275	56	Female	Not Hispanic or Latino	Black or African American	CLM-SALIVA-00002
83393e89999335b5b97a31b4	c8209f78e06b7cf40e635025	SURVEILLANCE	21A (Delta)	23.615	30.035	49	Female	Not Hispanic or Latino	White	CLM-SALIVA-00003
9591c24d9263d09f53126a54	4f23d47d6b183cf04b150a60	SURVEILLANCE	21A (Delta)	30.04	17.97	31	Male	Not Hispanic or Latino	White	CLM-SALIVA-00002
8ae29d93089697cdee5c9cd0	e4704e4c1607747b10e22f73	SURVEILLANCE	21A (Delta)	31.588	22.22	41	Female	Hispanic or Latino	Not Provided	CLM-SALIVA-00003
d32c48963a9e3189fbc2a0f2	7f6ec4c4467b229614940845	SURVEILLANCE	20A	27.68	16.275	59	Male	Not Hispanic or Latino	White	CLM-SALIVA-00002
87ebe3f8fc6031f887f07a32	186fa088c2d228b613efa257	SYMPTOMATIC	21A (Delta)	21.4	15.67	67	Male	Not Hispanic or Latino	White	CLM-SALIVA-00003
b3c08c998bbf484c4bc9c9c5	5c421be0157869455b1a82f9	SYMPTOMATIC	21A (Delta)	26.36	19.955	75	Male	Not Hispanic or Latino	White	CLM-SALIVA-00003
f69654466e41323e7e35df81	7f9f7959616c1a3c39320f8a	SYMPTOMATIC	21A (Delta)	26.98	18.53	50	Male	Not Hispanic or Latino	White	CLM-SALIVA-00003
f045ce16f37eb0b20a9e2fc3	f9f1e77cd35170e80c01a583	SYMPTOMATIC	21A (Delta)	29.98	19.99	10	Male	Not Provided	Not Provided	CLM-SALIVA-00003
e0ff1d2f46db5fcd2daa7daa	269affb81aa61f6f8a3a0fc8	SURVEILLANCE	21A (Delta)	17.25	19.6	33	Male	Not Hispanic or Latino	White	CLM-SALIVA-00003
9c6a2e88669152614898772a	73e8e261ffbcef5a85ede764	SURVEILLANCE	21A (Delta)	21.33	19.1	16	Male	Not Hispanic or Latino	White	CLM-SALIVA-00003
28e4bbd159c4325c8a98ab16	011b4a02bef7abefeb5283bf	SURVEILLANCE	21A (Delta)	22.435	17.92	56	Female	Not Hispanic or Latino	White	CLM-SALIVA-00003
e8ac1c522cdd34eacd6462fa	9b7edbe98642cbecbcf04a42	SURVEILLANCE	21A (Delta)	22.53	17.975	36	Female	Not Provided	Asian	CLM-SALIVA-00003
a45cfb3ffaec952df507c18e	54ba4c2e01872c4a34db451b	SURVEILLANCE	21A (Delta)	23.29	16.77	41	Male	Not Hispanic or Latino	White	CLM-SALIVA-00003
e6df01cd8de715f46cbf77ee	7f88d2d14b47e06b2a697ba0	SURVEILLANCE	21A (Delta)	23.76	19.9	50	Female	Not Provided	Not Provided	CLM-SALIVA-00003
23521762635c360cc17d3be3	7c02cafd7e468fb66755e3ec	SURVEILLANCE	21A (Delta)	24.125	21.185	7	Male	Not Hispanic or Latino	Not Provided	CLM-SALIVA-00003
0409fd60c93fec1dc9e4633e	9242a719af3ca952fd327e1c	SURVEILLANCE	21A (Delta)	25.25	22.125	10	Female	Not Hispanic or Latino	Asian;White	CLM-SALIVA-00003
8059977660831e091b6f217d	27a4bb3f447370b2781f385a	SURVEILLANCE	21A (Delta)	25.875	16.17	18	Female	Not Hispanic or Latino	White	CLM-SALIVA-00003
303ac84ab7b3b0142034f340	37af62de571f23a5ecd7e0dd	SURVEILLANCE	21A (Delta)	29	21.945	51	Female	Not Hispanic or Latino	White	CLM-SALIVA-00003
ea6322cdcb654ada20d1f2d8	ce84d48fb5d092450095e649	SURVEILLANCE	21A (Delta)	29.26	20.68	5	Female	Not Hispanic or Latino	Not Provided	CLM-SALIVA-00003
e06acd00430d43892cb66b96	cb592f1ceab18cbfcc7b83b1	SURVEILLANCE	19B	25.775	18.275	12	Male	Not Hispanic or Latino	Not Provided	CLM-SALIVA-00003
59b727cdfe045dcea8cb4101	fe4ea13a81695afd956466f9	SURVEILLANCE	21A (Delta)	16.26	17.51	36	Male	Not Provided	White	CLM-SALIVA-00003
de0fa3d6236101d00daf5770	c6bf9268d21ebd1c7df6fb8c	SURVEILLANCE	21A (Delta)	19.505	21.27	24	Female	Not Hispanic or Latino	White	CLM-SALIVA-00002
e2bcd349b116374771408d24	7ce9917a0f1d3c3cd4d69a2e	SURVEILLANCE	21A (Delta)	22.745	16.865	65	Male	Not Hispanic or Latino	White	CLM-SALIVA-00003
6a37256987649e983d803730	d13e145fbae50aabc18d2c49	SURVEILLANCE	21A (Delta)	24.38	17.39	23	Female	Not Hispanic or Latino	White	CLM-SALIVA-00002
8b33e3074f6b6002465d3b7b	5ae0995938d9afab24881ed6	SURVEILLANCE	21A (Delta)	26.04	27.435	21	Male	Hispanic or Latino	American Indian or Alaska Native	CLM-SALIVA-00003
db5ff18031fb09b5dbcfbdad	8ab5650f54c47ead5624eb27	SYMPTOMATIC	21A (Delta)	23.415	18.72	10	Female	Not Hispanic or Latino	White	CLM-SALIVA-00003
66f0d8e21a5d741fe201e339	1edb8afd3e76d29801e1115e	SYMPTOMATIC	21A (Delta)	26.095	19.585	15	Male	Not Hispanic or Latino	White	CLM-SALIVA-00003
4969ed406953580a1b086133	d1bf113421b88129cec40034	EXPOSED	21A (Delta)	25.445	18.335	13	Female	Not Hispanic or Latino	White	CLM-SALIVA-00003
4cd56f4e00ddefe9fc7b5042	c3a94e7787cd028c0f607b24	SURVEILLANCE	21A (Delta)	13.265	19.68	42	Male	Not Hispanic or Latino	White	CLM-SALIVA-00003
2aedf19ccfd79eaaf6949f52	1e65671dccfe05b50b6019c1	SURVEILLANCE	21A (Delta)	16.855	19.16	8	Male	Not Provided	Not Provided	CLM-SALIVA-00003
507b3e366caf6f8f76aa4b37	eb2a9e53c85cdb8e4bbc1c51	SURVEILLANCE	21A (Delta)	18.575	18.675	22	Female	Not Hispanic or Latino	White	CLM-SALIVA-00002
8cff8489a6204a7315a8b695	b20a9b91e46d9cbfb9b417c6	SURVEILLANCE	21A (Delta)	19.18	18.375	50	Female	Not Hispanic or Latino	White	CLM-SALIVA-00003
cce60f4a8f6b3b819ee9b429	ea16cff6211d40337a213c69	SURVEILLANCE	21A (Delta)	22.608	18.962	35	Male	Not Hispanic or Latino	White	CLM-SALIVA-00002
3a651b4c87c7a4b00ab4266c	d9900932a1e3456ba50f2f2a	SURVEILLANCE	21A (Delta)	22.86	21.61	33	Male	Not Hispanic or Latino	White	CLM-SALIVA-00003
fc106840b854629d7c8d71d8	58791b3777d89a3579df13da	SURVEILLANCE	21A (Delta)	25.905	18.29	23	Male	Not Hispanic or Latino	Not Provided	CLM-SALIVA-00003
2ef8c33ecc05a1200e3f0731	a0d93789fc06372840e34c0f	SURVEILLANCE	21A (Delta)	29.805	16.425	14	Female	Not Hispanic or Latino	White	CLM-SALIVA-00003
92f758700d3f30811be897b4	593e3a048bd0b833233a4119	SYMPTOMATIC	21A (Delta)	24.12	19.24	49	Female	Not Hispanic or Latino	White	CLM-SALIVA-00003
4c8cb5ccdae2cce9f3e2d3f9	6e70956c0914308bb9499d1e	SYMPTOMATIC	21A (Delta)	24.15	21.24	41	Male	Not Hispanic or Latino	White	CLM-SALIVA-00003
b61d5c76bdb7689d939eb1b1	564a05b81f931793dfb7c250	SURVEILLANCE	21A (Delta)	16.915	17.74	31	Female	Not Hispanic or Latino	White	CLM-SALIVA-00003
99ac919928a54c4b851a991d	3c01c3d7609a2ded6d08f80c	SURVEILLANCE	21A (Delta)	18.69	16.94	51	Female	Not Hispanic or Latino	White	CLM-SALIVA-00003
4c9e4744fcd1e977d6d436dc	f05d767a3f709bc1406d9115	SURVEILLANCE	21A (Delta)	21.26	18.115	47	Female	Not Hispanic or Latino	Black or African American	CLM-SALIVA-00002
76e81b665f61a51a1c9608e2	82735d052b0c4eaeca0c1ba8	SURVEILLANCE	21A (Delta)	24.315	18.505	12	Male	Not Provided	Not Provided	CLM-SALIVA-00003
c6449c9350c8cfde4cc8218b	d09cf61fdc523975baf68909	SYMPTOMATIC	21A (Delta)	20.515	19.35	19	Female	Not Hispanic or Latino	White	CLM-SALIVA-00003
e41ad0a0591038dde41a4e4a	1ac94ff334c06d6bf4009326	SYMPTOMATIC	21A (Delta)	28.53	33.28	42	Female	Not Hispanic or Latino	White	CLM-SALIVA-00003

## Sheet: Analysis
Clade	20G	20I (Alpha, V1)	20J (Gamma, V3)	21A (Delta)		ANOVA: Single Factor
Age	70	50	22	24
	20	22	22	46		DESCRIPTION					Alpha	0.05
	21	24	56	19		Group	Count	Sum	Mean	Variance	SS	Std Err	Lower	Upper
	35	25	21	47		20G	159	4890	30.7547	260.224	41115.4	1.1059	28.5852	32.9243
	23	19	22	39		20I (Alpha, V1)	263	7525	28.6122	155.254	40676.4	0.859875	26.9253	30.2991
	29	16	21	40		20J (Gamma, V3)	87	1964	22.5747	34.317	2951.26	1.49504	19.6417	25.5077
	22	20	24	58		21A (Delta)	787	20933	26.5985	211.828	166497	0.49708	25.6233	27.5736
	61	21	22	57
	62	31	23	50		ANOVA
	47	33	23	28		Sources	SS	df	MS	F	P value	F crit	RMSSE	Omega Sq
	22	40	24	44		Between Groups	4676.73	3	1558.91	8.01668	2.70011e-05	2.61179	0.249683	0.0159827
	8	36	21	23		Within Groups	251240	1292	194.458
	18	55	21	14		Total	255917	1295	197.619
	20	33	23	22
	23	21	22	60
	23	18	24	50		Kruskal-Wallis Test
	23	20	23	22
	22	28	23	28			20G	20I (Alpha, V1)	20J (Gamma, V3)	21A (Delta)
	83	34	23	38		median	23	24	22	22
	20	46	21	51		rank sum	117276	199543	50570	473066
	20	23	21	23		count	159	263	87	787	1296
	23	40	21	40		r^2/n	8.65017e+07	1.51397e+08	2.93945e+07	2.84361e+08	5.51654e+08
	33	32	20	28		H-stat					47.248
	59	26	20	65		H-ties					47.4937
	10	23	21	54		df					3
	20	22	23	50		p-value					2.72901e-10
	23	23	22	23		alpha					0.05
	21	21	21	41		sig					yes
	47	23	23	26
	27	33	20	9
	33	22	23	20		DUNN's TEST			alpha	0.05	0.00833333
	30	25	22	57		group	R-sum	size	R-mean	z-crit
	21	54	21	12		20G	117276	159	737.588
	23	27	22	38		20I (Alpha, V1)	199543	263	758.719
	40	22	21	25		20J (Gamma, V3)	50570	87	581.264
	23	24	22	47		21A (Delta)	473066	787	601.101
	44	35	24	57				1296		1.95996
	10	24	22	48		D TEST
	22	47	21	71		group 1	group 2	R-mean	std err	z-stat	R-crit	p-value
	24	24	21	25		20G	20I (Alpha, V1)	21.1306	37.5004	0.563477	73.4994	0.57311
	21	21	20	25		20G	20J (Gamma, V3)	156.324	49.7812	3.14022	97.5693	0.00168823
	39	22	22	40		20G	21A (Delta)	136.487	32.4575	4.2051	63.6156	2.6097e-05
	24	23	23	18		20I (Alpha, V1)	20J (Gamma, V3)	177.454	46.1692	3.84356	90.4899	0.00012126
	23	9	23	14		20I (Alpha, V1)	21A (Delta)	157.618	26.588	5.92816	52.1115	3.06356e-09
	25	21	20	34		20J (Gamma, V3)	21A (Delta)	19.8366	42.1759	0.470331	82.6633	0.638118
	11	25	21	56
	22	34	24	43
	65	25	25	24
	46	27	21	72
	23	67	20	49
	17	49	23	21
	11	21	22	56
	9	29	20	27
	60	39	22	20
	23	28	20	37
	53	14	22	25
	19	35	22	7
	57	34	23	46
	8	41	22	6
	8	34	20	49
	67	28	22	25
	23	27	20	51
	21	40	22	34
	20	23	22	70
	26	23	20	10
	20	29	20	30
	24	24	23	42
	18	21	20	45
	21	54	23	7
	29	52	20	14
	20	39	20	20
	21	76	22	50
	25	32	23	23
	21	34	22	21
	37	30	22	23
	30	32	24	25
	71	24	20	38
	26	21	21	72
	27	21	23	74
	30	26	21	30
	38	56	20	77
	38	30	20	32
	41	25	21	1
	22	36	21	22
	33	23	21	21
	45	23	21	40
	21	40	63	61
	21	21		23
	21	21		39
	34	21		58
	65	24		41
	11	24		92
	41	23		49
	42	24		45
	29	23		31
	17	69		19
	48	34		21
	13	20		20
	40	38		73
	21	7		23
	21	28		19
	23	23		41
	60	21		42
	21	23		37
	22	21		61
	26	27		29
	60	20		32
	14	48		13
	14	21		1
	45	21		40
	20	18		35
	22	23		62
	31	33		28
	21	57		29
	20	62		51
	63	7		22
	60	6		47
	37	22		5
	20	23		48
	36	21		23
	9	22		12
	15	22		8
	23	22		79
	21	20		10
	30	20		14
	21	39		37
	63	32		17
	50	62		31
	62	20		29
	23	23		56
	22	23		16
	29	10		44
	21	21		20
	9	35		22
	14	20		49
	23	54		18
	29	21		33
	46	20		8
	46	22		3
	43	24		14
	24	38		4
	31	24		19
	22	39		12
	37	7		37
	56	13		50
	15	34		70
	18	41		10
	53	22		20
	55	25		34
	21	23		67
	49	31		25
	19	25		14
	27	24		37
	57	80		10
	47	32		41
	23	36		41
	66	6		19
	11	23		36
	37	25		64
		22		14
		22		14
		22		18
		41		13
		22		19
		22		22
		39		14
		22		14
		22		17
		22		19
		38		14
		21		11
		27		23
		27		48
		22		46
		21		41
		25		1
		26		41
		22		12
		22		42
		21		45
		23		20
		22		17
		23		23
		22		9
		24		21
		43		22
		27		13
		10		51
		28		34
		22		33
		22		42
		23		45
		11		32
		39		28
		15		28
		28		21
		57		30
		24		16
		21		28
		24		10
		23		14
		23		21
		22		50
		39		68
		21		20
		21		6
		22		68
		21		16
		30		17
		10		42
		22		16
		27		6
		23		28
		22		22
		23		40
		50		33
		20		34
		21		12
		18		15
		29		50
		47		24
		32		33
		55		23
		28		13
		26		20
		40		23
		15		21
		30		34
		44		72
		22		25
		43		43
		29		22
		47		23
		55		22
		15		20
		49		22
		39		22
		24		22
		22		20
		61		27
		24		25
		26		23
		18		28
		46		34
		16		11
		13		49
		58		21
		54		23
		19		21
		50		9
		16		21
		10		20
		26		22
		32		21
		60		20
		32		31
		25		15
		23		52
		32		17
		16		18
		26		17
		22		11
		32		20
				24
				39
				17
				15
				34
				17
				65
				33
				23
				22
				19
				21
				22
				21
				19
				19
				22
				20
				20
				22
				19
				20
				22
				20
				21
				23
				23
				19
				23
				24
				20
				19
				19
				19
				21
				23
				19
				19
				21
				21
				20
				19
				24
				22
				21
				22
				19
				23
				24
				20
				23
				20
				20
				21
				20
				20
				21
				21
				20
				19
				20
				23
				19
				19
				20
				23
				23
				23
				20
				24
				23
				19
				19
				21
				19
				21
				19
				20
				20
				30
				21
				19
				21
				22
				62
				19
				19
				19
				25
				21
				20
				19
				19
				23
				30
				30
				22
				50
				22
				23
				29
				23
				20
				21
				20
				19
				19
				22
				22
				26
				22
				19
				21
				19
				22
				20
				19
				20
				56
				21
				20
				20
				49
				19
				19
				33
				20
				20
				22
				23
				20
				22
				19
				22
				19
				24
				20
				20
				20
				21
				22
				21
				21
				38
				19
				19
				21
				37
				20
				20
				19
				20
				21
				21
				21
				19
				21
				33
				19
				19
				19
				23
				20
				20
				22
				20
				19
				19
				23
				20
				19
				19
				21
				21
				22
				21
				19
				19
				19
				21
				21
				20
				21
				20
				21
				20
				19
				21
				21
				20
				21
				22
				66
				20
				19
				21
				20
				23
				20
				20
				22
				23
				25
				24
				20
				19
				22
				19
				24
				23
				20
				22
				23
				22
				22
				21
				22
				20
				42
				21
				48
				19
				38
				21
				55
				23
				23
				23
				22
				25
				20
				24
				20
				19
				22
				20
				23
				22
				22
				21
				58
				19
				41
				22
				40
				20
				23
				20
				19
				44
				20
				23
				20
				19
				23
				22
				20
				23
				19
				21
				21
				22
				20
				20
				23
				23
				19
				22
				19
				19
				23
				41
				43
				19
				54
				22
				19
				22
				22
				22
				21
				20
				20
				28
				51
				21
				21
				20
				23
				20
				49
				22
				21
				19
				22
				20
				20
				22
				20
				21
				19
				23
				20
				20
				20
				41
				21
				22
				23
				22
				19
				19
				46
				21
				20
				21
				61
				19
				21
				23
				19
				19
				33
				23
				51
				22
				48
				19
				42
				25
				20
				55
				22
				19
				23
				19
				21
				22
				19
				23
				19
				22
				24
				20
				65
				20
				22
				46
				22
				41
				37
				20
				24
				11
				22
				19
				20
				21
				12
				62
				21
				7
				8
				26
				9
				9
				12
				43
				11
				24
				22
				20
				25
				12
				6
				25
				41
				8
				21
				23
				34
				20
				21
				20
				64
				19
				9
				7
				12
				6
				7
				24
				20
				59
				51
				6
				9
				9
				9
				62
				8
				22
				22
				21
				7
				6
				20
				8
				22
				8
				23
				10
				51
				21
				7
				22
				23
				20
				30
				43
				7
				12
				23
				20
				24
				19
				19
				8
				19
				20
				19
				22
				20
				49
				20
				19
				19
				22
				22
				7
				52
				24
				22
				22
				10
				12
				24
				36
				12
				20
				22
				12
				23
				9
				60
				50
				89
				23
				31
				54
				20
				58
				8
				72
				9
				12
				63
				30
				42
				10
				8
				13
				42
				61
				12
				23
				15
				44
				40
				15
				16
				56
				49
				31
				41
				67
				75
				50
				10
				33
				16
				56
				36
				41
				50
				7
				10
				18
				51
				5
				36
				24
				65
				23
				21
				10
				15
				13
				42
				8
				22
				50
				35
				33
				23
				14
				49
				41
				31
				51
				47
				12
				19
				42
