# Supplementary material for: SARS-CoV-2 variants of concern Alpha and Delta show increased viral load in saliva
Source: PLoS One. 2022 May 10;17(5):e0267750. doi: 10.1371/journal.pone.0267750 (PMC9089873; doi:10.1371/journal.pone.0267750)
Supplement: S3 Data — (XLSX) [file pone.0267750.s005.xlsx]

## Sheet: data_accessibility_table
sample_id	order_priority	clade	Mean Ct : N gene	Mean Ct : RNase P gene
BD6617568NS	SURVEILLANCE	20G	20.38	17.961
BD2A6BDB88M	SURVEILLANCE	20G	21.047	18.353
7B495AED7RY	SURVEILLANCE	20G	23.926	24.578
BD66167A8RC	SURVEILLANCE	20G	25.775	18.017
CE7D410C0MX	SURVEILLANCE	20G	28.372	21.623
CB814927FHD	SURVEILLANCE	20C	22.174	19.515
BD2A29424G8	SURVEILLANCE	20C	22.477	18.689
CE7D40EDCMA	SURVEILLANCE	21C (Epsilon)	23.005	17.39
CE7D400229H	SURVEILLANCE	20A	22.261	16.599
BD3F633A6VM	SYMPTOMATIC	20G	17.396	17.124
CD4E4B5AECE	SYMPTOMATIC	20G	19.559	21.274
BD2A29740YR	SYMPTOMATIC	20G	22.636	18.042
BD5C8D35EO5	SYMPTOMATIC	20G	25.702	22.684
BD6617396JO	SYMPTOMATIC	20G	26.424	21.002
BD661603FOW	SYMPTOMATIC	20B	28.3	19.257
BD66165C8BE	EXPOSED	20G	17.965	17.907
BD66167F05C	EXPOSED	20G	24.967	17.597
BD6615FE3M6	EXPOSED	20G	29.529	21.943
D9B894C20SZ	SURVEILLANCE	20G	22.671	24.61
D9B5D8921BD	SURVEILLANCE	20G	24.082	17.652
D9B8881C93L	SURVEILLANCE	20G	27.268	17.676
D9B88813F6M	SURVEILLANCE	20A	21.364	16.678
7B3CB9E80NB	SURVEILLANCE	20A	24.968	17.603
D9B5BE74408	SURVEILLANCE	20B	26.689	25.688
BD66163CENK	SYMPTOMATIC	20C	25.828	15.281
D9B5C6F71IH	SURVEILLANCE	20G	25.722	16.062
E178608F6TV	SURVEILLANCE	20G	27.798	19.661
DEAB14CDE52	SURVEILLANCE	20A	17.093	19.218
7C4E2AEC2SZ	SYMPTOMATIC	20G	15.638	21.34
DBF2C9EAFG3	SURVEILLANCE	20G	18.946	15.917
BD630C2D2CC	SURVEILLANCE	20G	19.889	17.334
D9F7EEB5BEY	SURVEILLANCE	20G	21.033	16.355
DD3092A20MU	SURVEILLANCE	20G	22.564	20.212
BD661469EHD	SURVEILLANCE	20G	23.44	19.738
BD5B70AC891	SURVEILLANCE	20G	23.942	24.209
D9B5B7451Y9	SURVEILLANCE	20G	24.074	19.467
D9F7E0952JQ	SURVEILLANCE	20G	24.153	17.317
DD2B9F5DFYG	SURVEILLANCE	20G	24.347	15.714
BD5C92C69DE	SURVEILLANCE	20G	24.49	19.806
BD5B69181FJ	SURVEILLANCE	20G	25.076	19.391
DD30929A54B	SURVEILLANCE	20G	25.66	25.753
D9B5A8DB5EY	SURVEILLANCE	20G	25.752	18.904
D9F7ECD6FVP	SURVEILLANCE	20G	25.923	21.329
DD490489F80	SURVEILLANCE	20G	26.09	19.391
BD5B6A7FENK	SURVEILLANCE	20G	26.17	17.309
D9F7E0672V3	SURVEILLANCE	20G	26.332	17.272
BD5C9301BX0	SURVEILLANCE	20G	26.362	20.202
BD5C9280EUM	SURVEILLANCE	20G	26.53	19.706
D9F7E0702RT	SURVEILLANCE	20G	27.221	16.891
DD4904A4865	SURVEILLANCE	20G	27.459	22.222
DD308FAA8PI	SURVEILLANCE	20G	27.577	19.023
DD4896387YZ	SURVEILLANCE	20G	28.369	15.956
DC2E0AD0A70	SURVEILLANCE	20G	29.202	19.391
DD308DF092O	SURVEILLANCE	20G	29.22	16.332
DD4904A2BVH	SURVEILLANCE	20G	29.308	24.307
BD5B65602JR	SURVEILLANCE	20G	29.612	18.89
D9F7EAA05V2	SURVEILLANCE	20G	29.766	23.015
BD5B65DF6A9	SURVEILLANCE	20C	31.561	22.658
BD5B70A276F	SURVEILLANCE	21C (Epsilon)	25.299	17.936
D9F7E01A9YY	SURVEILLANCE	20A	19.818	17.861
DD308F0ABAN	SURVEILLANCE	20A	23.122	24.437
D9F7EAA88YY	SURVEILLANCE	20A	24.627	23.037
D9F7E00F3VU	SURVEILLANCE	20A	26.947	23.926
BFEE0FCE4SF	SURVEILLANCE	20A	27.607	18.291
BD5B6EF20EG	SURVEILLANCE	20B	20.973	22.713
DD3092954B0	SURVEILLANCE	20B	24.821	23.271
D9F7E014EFD	SURVEILLANCE	20B	26.823	16.746
7B51A71CBAI	SYMPTOMATIC	20G	18.861	16.877
BD5C944A3DK	SYMPTOMATIC	20G	20.114	19.583
BD5B71A46X0	SYMPTOMATIC	20G	20.865	18.351
7C4E65E56FU	SYMPTOMATIC	20G	23.165	16.496
7C4E65F14N9	SYMPTOMATIC	20G	25.017	16.489
7B53ACDD7BZ	SYMPTOMATIC	20G	25.155	17.031
BD5C946D2VU	SYMPTOMATIC	20G	25.349	21.352
7C4E67ACBRK	SYMPTOMATIC	20G	27.178	16.472
BD5C92FBE0I	SYMPTOMATIC	20G	29.764	24.619
BD5C91EB2BY	SYMPTOMATIC	20C	26.165	29.102
720F5EF5A1H	SYMPTOMATIC	20A	18.49	17.863
BD5B65DE3PP	SYMPTOMATIC	20B	25.347	19.036
BD5B6F749CQ	EXPOSED	20G	23.914	17.982
BD5B70AA1EI	EXPOSED	20G	25.21	20.571
BD5C94DECAR	EXPOSED	20G	26.122	23.649
BD5C92943TH	EXPOSED	20G	28.121	22.289
BD5C92CA4AQ	EXPOSED	20G	28.968	20.542
BFE8BB0A1JJ	SURVEILLANCE	20G	21.299	19.391
DD308C25FZY	SURVEILLANCE	20G	21.309	19.391
E172DA3990T	SURVEILLANCE	20G	22.356	19.391
BD660D667TE	SURVEILLANCE	20G	22.567	18.131
CB750EF7DKW	SURVEILLANCE	20G	23.288	19.391
D9F7D8DF0LH	SURVEILLANCE	20G	23.691	19.391
CB7CE9BFF04	SURVEILLANCE	20G	24.222	19.391
DD308C63FEZ	SURVEILLANCE	20G	25.312	19.391
DD48FDEBD87	SURVEILLANCE	20G	26.395	19.391
BFE8BB18FTW	SURVEILLANCE	20G	26.998	19.391
E172DA3E12G	SURVEILLANCE	20G	27.273	19.391
CB750444B1K	SURVEILLANCE	20G	29.404	19.391
BFE8C4DF29V	SURVEILLANCE	20G	30.184	19.391
DD4916F9CG2	SURVEILLANCE	20C	21.626	NA
E172DA66AEW	SURVEILLANCE	20C	23.834	NA
E1733C0D5PY	SURVEILLANCE	20C	26.534	NA
D9F7DF503YP	SURVEILLANCE	20A	16.458	NA
DD30852A7D3	SURVEILLANCE	20A	16.675	NA
DD4896537BX	SURVEILLANCE	20A	18.881	NA
7B48AD392T4	SURVEILLANCE	20A	19.092	19.852
7B48AB8C528	SURVEILLANCE	20A	19.302	17.523
BD6318FE6QI	SURVEILLANCE	20A	22.884	17.839
BFEE11FC1HA	SURVEILLANCE	20A	23.53	NA
D9F7E67D57T	SURVEILLANCE	20A	26.202	NA
DD48F66A8GX	SURVEILLANCE	20A	26.618	NA
DD3085427A5	SURVEILLANCE	20A	30.808	NA
CB750672AZL	SURVEILLANCE	20B	25.194	NA
D9F7E062D0Q	SURVEILLANCE	20H (Beta, V2)	24.823	NA
E59700A710X	SYMPTOMATIC	20G	17.805	17.647
CB7CE53ED5Q	SYMPTOMATIC	20G	22.707	19.391
BD660D73AI0	SYMPTOMATIC	20G	24.384	16.415
7C4E67A6EBX	SYMPTOMATIC	20G	24.902	21.663
CB7CE7001AZ	SYMPTOMATIC	20C	22.74	NA
CB7CE7F0BO1	SYMPTOMATIC	20A	17.953	NA
7C4E2833703	SYMPTOMATIC	20A	18.594	20.501
CB7CE81040Q	SYMPTOMATIC	20B	24.272	NA
CB7CE70B07G	EXPOSED	20G	19.39	19.391
CB7CE700F6S	EXPOSED	20G	25.491	19.391
CB7CE9BEE6F	EXPOSED	20G	25.831	19.391
BD660D72AF1	EXPOSED	20G	27.533	21.241
CB7CE6AC0J1	EXPOSED	20G	27.953	19.391
0CA608B3F0R	SURVEILLANCE	20G	33.274	20.405
E680D3B85N6	SURVEILLANCE	20A	24.55	20.229
00431CB2E4X	SYMPTOMATIC	20A	22.08	20.704
E857CF14COX	SYMPTOMATIC	20B	25.155	18.815
ED4813318MJ	EXPOSED	20G	26.004	18.43
E5927589FQI	SURVEILLANCE	20G	24.953	17.63
0F500DD10T5	SURVEILLANCE	20G	26.243	17.821
115B034CBD2	SURVEILLANCE	20G	26.688	17.003
0CA6061C6QR	SURVEILLANCE	20G	27.603	20.946
11582D52CKH	SURVEILLANCE	20G	27.81	20.419
F4AEA9679NT	SURVEILLANCE	20G	28.129	21.033
E7822A3D7NJ	SYMPTOMATIC	20G	26.254	20.44
E7822A8ACLN	SYMPTOMATIC	20G	26.69	19.315
E78192CC5S4	SYMPTOMATIC	20A	30.224	22.406
ED559B795SV	SYMPTOMATIC	20B	27.589	18.897
E59274586FX	EXPOSED	20A	26.841	17.215
E7823D80551	EXPOSED	20B	29.891	16.54
1154CCD93PQ	SURVEILLANCE	20G	20.422	19.752
0D9D82F2ECR	SURVEILLANCE	21C (Epsilon)	19.311	16.803
116E1E9F2QE	SURVEILLANCE	20B	19.936	21.649
D0435DC2B7W	SURVEILLANCE	20B	20.816	19.159
E78232222RZ	SYMPTOMATIC	20G	19.962	21.236
E782317D4G4	SYMPTOMATIC	20G	22.088	18.577
EA9C48420FY	SYMPTOMATIC	20C	24.123	22.463
E59275506NL	SYMPTOMATIC	21C (Epsilon)	25.483	18.307
EA9C481828X	SYMPTOMATIC	20A	19.686	18.217
E78231488GU	EXPOSED	20G	22.115	24.66
EA9C474ABZL	EXPOSED	20G	24.196	18.42
E78231258MT	EXPOSED	20G	24.61	18.411
26CBDD87C0W	SURVEILLANCE	21C (Epsilon)	18.78	22.775
E7823A03DPN	SURVEILLANCE	20B	21.325	19.07
E7823273FXT	SURVEILLANCE	20B	22.705	22.63
2C307E6E6XR	SURVEILLANCE	20I (Alpha, V1)	20.71	18.505
116FB2BF2SU	SURVEILLANCE	20G	22.035	17.39
3A58D42BBPI	SURVEILLANCE	20G	23.94	20.045
26BFCC712YI	SURVEILLANCE	20G	24.308	17.357
292DE5C43ZM	SURVEILLANCE	20G	24.435	17.05
26BFC1231ZU	SURVEILLANCE	20G	26.385	18.675
26B9B873FCE	SURVEILLANCE	20G	27.685	23.605
3548BFE48WN	SURVEILLANCE	21C (Epsilon)	26.3	25.74
27B5C120E0J	EXPOSED	20G	18.585	22.185
27B5C11F9YG	EXPOSED	20G	24.615	19.21
292DE7021VT	EXPOSED	20G	24.685	18.36
292DE712FLK	EXPOSED	20G	27.85	20.005
27B5BFFAC0Q	SURVEILLANCE	21C (Epsilon)	17.795	17.455
164013F1COW	SURVEILLANCE	21C (Epsilon)	19.715	17.055
3A6C04E32IY	SURVEILLANCE	20B	14.54	17.865
27B5C29FAZC	EXPOSED	21F (Iota)	16.945	20.29
4F8CBDFB987	SURVEILLANCE	20G	19.2	18.16
26B6DEC36K6	SURVEILLANCE	20G	21.92	18.74
26C99FFDAJL	SURVEILLANCE	20G	23.595	23.595
4F8CBE220I0	SURVEILLANCE	20G	23.86	18.505
F4B7C2EFA9V	SURVEILLANCE	20G	27.255	18.645
523BDDF3CXN	SURVEILLANCE	20G	27.985	20.03
4F8D22758SU	SURVEILLANCE	21C (Epsilon)	22.75	16.985
26B6DEBDB0O	SURVEILLANCE	20A	28.945	19.565
524AF954BUH	SURVEILLANCE	20B	24.765	16.515
163C43E25CK	SYMPTOMATIC	20I (Alpha, V1)	30.422	22.75
163C421908A	SYMPTOMATIC	20G	12.87	17.665
0043133F09X	SYMPTOMATIC	20G	16.7	21.99
163F58DD1A4	SYMPTOMATIC	20G	20.79	19.32
BD5C8F7D7SF	SYMPTOMATIC	20G	20.955	17.275
2C42A029BMG	SYMPTOMATIC	20G	27.095	22.325
2C42A1101JJ	SYMPTOMATIC	20G	29.825	22.095
355CFA4F3G0	EXPOSED	20G	25.99	21.45
636DE0907JE	SURVEILLANCE	20I (Alpha, V1)	26.9	20.185
55076D4F4MZ	SURVEILLANCE	20I (Alpha, V1)	27.58	18.475
552C6B907LI	SURVEILLANCE	20I (Alpha, V1)	30.24	22.2
55076A6715G	SURVEILLANCE	20G	20.68	19.18
355B78914AI	SURVEILLANCE	20G	26.57	21.82
7B53A35E0CH	SURVEILLANCE	20G	29.205	18.805
C13E6BA20VN	SURVEILLANCE	20G	29.94	19.875
C10ECF5B7AX	SURVEILLANCE	21C (Epsilon)	28.015	20.915
354E9AA04HA	SURVEILLANCE	21C (Epsilon)	31.04	18.8
7B53A4A8FRF	SYMPTOMATIC	20I (Alpha, V1)	28.095	21.855
3A6D6BF41EZ	SYMPTOMATIC	20I (Alpha, V1)	28.74	21.375
3A6D6BFF2SG	SYMPTOMATIC	20G	21.08	16.28
7B53A46ACKW	SYMPTOMATIC	20G	26.245	19.465
7B53A34FAB8	SYMPTOMATIC	20G	28.705	16.84
7B53A4888ST	EXPOSED	20G	25.13	22.175
5524B98EAJM	SURVEILLANCE	20I (Alpha, V1)	21.19	16.155
C136CDE2AMT	SURVEILLANCE	20I (Alpha, V1)	26.35	21.455
C5C9E4BE2YI	SURVEILLANCE	20G	25.59	20.88
5528AC4274S	SURVEILLANCE	21C (Epsilon)	18.15	15.505
B9DFDE0B30R	SURVEILLANCE	21C (Epsilon)	23.88	16.36
C136CECFFK8	SURVEILLANCE	21C (Epsilon)	27.525	18.55
355CFCF9AJD	SYMPTOMATIC	20I (Alpha, V1)	21.58	21.235
7B53A3401Q2	SYMPTOMATIC	21F (Iota)	20.075	14.125
636ECF0CFFD	SURVEILLANCE	20I (Alpha, V1)	12.24	17.44
B9E811FDCG0	SURVEILLANCE	20G	20.85	21.915
C5C9E4FADRU	SURVEILLANCE	20G	24.525	20.05
C5C9E4E227I	SURVEILLANCE	21C (Epsilon)	19.33	19.25
C134E4A4FJU	SURVEILLANCE	21C (Epsilon)	29.3	18.295
26C39028CDU	SURVEILLANCE	20A	20.535	17.52
7B53A32BA0Q	EXPOSED	20I (Alpha, V1)	28.095	19.915
3A5BF0DA6BB	SURVEILLANCE	20G	28.73	23.04
3A5BF0D06QH	SURVEILLANCE	20G	28.84	17.14
DC3B791C4BE	SYMPTOMATIC	20G	26.46	16.6
3A5BE7574BY	SURVEILLANCE	20I (Alpha, V1)	22.685	18.16
C1299146DFC	SURVEILLANCE	20I (Alpha, V1)	30.085	17.54
355CFD74EPS	SURVEILLANCE	20G	20.06	16.345
37E292FE6LT	SURVEILLANCE	20G	24.645	16.555
3A6D6C07FBM	SURVEILLANCE	20G	30.65	20.025
3A5BE624956	SURVEILLANCE	20A	17.81	19.01
ED5595E09H2	SURVEILLANCE	21D (Eta)	21.46	15.7
7B53A4D5CMG	EXPOSED	20I (Alpha, V1)	19.84	17.47
3A5BE70B0MT	SURVEILLANCE	20I (Alpha, V1)	17.995	18.11
7B53A7A3DSP	SURVEILLANCE	20I (Alpha, V1)	18.54	18.38
26C81A1C0RD	SURVEILLANCE	20I (Alpha, V1)	25.335	19.8
ED52472C6LO	SURVEILLANCE	20I (Alpha, V1)	29.167	22.13
ED52472E4AC	SURVEILLANCE	20G	17.735	17.91
522E5DCDBKP	SURVEILLANCE	20G	22.59	20.75
C5C85B16FEA	SURVEILLANCE	20A	28.615	16.545
ED52471CBYG	SURVEILLANCE	20H (Beta, V2)	27.735	22.955
ED5247429UP	SURVEILLANCE	20I (Alpha, V1)	22.415	17.01
ED559721E19	EXPOSED	20I (Alpha, V1)	16.9	16.615
C1285DCE5J0	SURVEILLANCE	20I (Alpha, V1)	21.645	18.085
C12A7E5A10I	SURVEILLANCE	20I (Alpha, V1)	23.635	20.63
4F91CF84FRY	SURVEILLANCE	20I (Alpha, V1)	27.325	17.99
5524B9373QT	SURVEILLANCE	20I (Alpha, V1)	27.57	16.575
636ECD07B4A	SURVEILLANCE	20G	30.7	21.81
2C2E74A8DIN	SURVEILLANCE	20A	23.42	18.02
C5C85CE2D0C	SURVEILLANCE	20A	28.8	22.155
C10EC66C53B	SURVEILLANCE	20A	29.135	30.115
C5C85DD30DF	SURVEILLANCE	20B	25.08	18.435
C5C9E38A10H	SURVEILLANCE	20J (Gamma, V3)	26.685	18.975
5524B9150KB	SURVEILLANCE	20I (Alpha, V1)	13.825	17.72
C12860180A2	SURVEILLANCE	20I (Alpha, V1)	14.05	18.895
CD4E5ED4FXA	SURVEILLANCE	20I (Alpha, V1)	17.14	16.35
2C0142AFAG0	SURVEILLANCE	20I (Alpha, V1)	17.855	19.5
C130E94A7TD	SURVEILLANCE	20I (Alpha, V1)	21.115	19.635
B9DDAC8A1JL	SURVEILLANCE	20I (Alpha, V1)	21.215	17.735
C5C543AD49S	SURVEILLANCE	20I (Alpha, V1)	22.675	18.535
5524B90FCXD	SURVEILLANCE	20I (Alpha, V1)	24.715	20.165
C5C9E25650T	SURVEILLANCE	20I (Alpha, V1)	25.585	19.96
B9DC59C023M	SURVEILLANCE	20I (Alpha, V1)	27.2	29.18
5524B922EJA	SURVEILLANCE	20I (Alpha, V1)	31.15	27.09
C5C8590D4CN	SURVEILLANCE	20I (Alpha, V1)	31.29	22.745
5524B91ADOA	SURVEILLANCE	20I (Alpha, V1)	31.465	31.29
B9E60F84BS4	SURVEILLANCE	20G	22.065	17.505
C5C859617BK	SURVEILLANCE	21F (Iota)	16.585	21.73
26C80F8E3QP	SURVEILLANCE	21F (Iota)	16.625	18.87
C5C9E3BDA9B	SURVEILLANCE	21F (Iota)	31.195	23.765
B9DDAFE86MR	SURVEILLANCE	21F (Iota)	32.54	27.13
5524B916FL7	SURVEILLANCE	21C (Epsilon)	23.11	18.535
5243ACF94P3	SURVEILLANCE	21C (Epsilon)	23.515	18.16
C5B3C851C7G	SURVEILLANCE	20J (Gamma, V3)	19.435	16.965
B9F3645006H	SURVEILLANCE	20J (Gamma, V3)	23.965	16.355
C130E77D0T0	SURVEILLANCE	20J (Gamma, V3)	25.49	15.695
C5C9E3B6DWG	SURVEILLANCE	20J (Gamma, V3)	28.07	21.745
B9DEFC38CXU	SURVEILLANCE	20J (Gamma, V3)	28.995	26.55
635CDA54AIJ	SURVEILLANCE	20I (Alpha, V1)	15.438	17.702
7B5393BCEGC	SURVEILLANCE	20I (Alpha, V1)	20.29	17.865
5524B90990N	SURVEILLANCE	20I (Alpha, V1)	21.365	18.64
B9E41F9CC0U	SURVEILLANCE	20I (Alpha, V1)	25.025	16.925
C5BDE05028M	SURVEILLANCE	20I (Alpha, V1)	25.325	18.39
C5BDDF4B9RJ	SURVEILLANCE	20I (Alpha, V1)	30.357	18.3
5524B7C2BP6	SURVEILLANCE	20G	26.148	22.73
26C687D8F1V	SURVEILLANCE	21C (Epsilon)	17.505	18.035
B9EEDA993FQ	SURVEILLANCE	20A	23.88	17.655
5243A492CHG	SURVEILLANCE	20B	18.245	17.975
C5BDDD502TP	SURVEILLANCE	20B	28.58	28.16
C5BBD318CWR	SURVEILLANCE	20J (Gamma, V3)	20.07	17.225
B9F3646B7N2	SURVEILLANCE	20J (Gamma, V3)	22.09	16.645
B9E615B33FK	SURVEILLANCE	20J (Gamma, V3)	26.975	24.43
7B53A55EDM2	SYMPTOMATIC	20G	26.66	28.89
7B539160CZV	EXPOSED	20I (Alpha, V1)	24.995	19.68
C5BE61BB6IN	SURVEILLANCE	20I (Alpha, V1)	19.22	18.59
B9DC5320DMT	SURVEILLANCE	20I (Alpha, V1)	24.24	17.815
7B539620ADY	SURVEILLANCE	20I (Alpha, V1)	26.825	16.015
63563CA484E	SURVEILLANCE	20I (Alpha, V1)	28.09	18.935
636497C463F	SURVEILLANCE	20I (Alpha, V1)	31.462	26.307
B9ECEE932B4	SURVEILLANCE	21C (Epsilon)	25.7	16.935
26B9B630FAU	SURVEILLANCE	20J (Gamma, V3)	18.705	17.515
63563CB28XG	SURVEILLANCE	20J (Gamma, V3)	20.05	27.12
B9DC543A6T3	SURVEILLANCE	20J (Gamma, V3)	21.775	18.6
B9DF0126BUA	SURVEILLANCE	20J (Gamma, V3)	25.295	19.195
B9ECEEE55M3	SURVEILLANCE	20J (Gamma, V3)	27.815	21.815
7B5392096CT	SYMPTOMATIC	20I (Alpha, V1)	13.225	21.355
7B5395F91WN	SYMPTOMATIC	20I (Alpha, V1)	22.5	23.26
355CFD320PV	SYMPTOMATIC	20G	29.745	19.391
7B5395CAD64	EXPOSED	20G	20.78	17.165
B9ECEFF082W	SURVEILLANCE	20I (Alpha, V1)	18.93	20.785
7B5394400WI	SURVEILLANCE	20I (Alpha, V1)	19.47	28.895
63648AC32QG	SURVEILLANCE	20I (Alpha, V1)	20.085	17.77
B9ECECA22OA	SURVEILLANCE	20I (Alpha, V1)	20.575	18.945
7B539442CUA	SURVEILLANCE	20I (Alpha, V1)	23.245	18.33
7B53943BDSK	SURVEILLANCE	20I (Alpha, V1)	25.145	17.62
2C3B5C6A6H7	SURVEILLANCE	20I (Alpha, V1)	26.492	23.362
551F77A87IN	SURVEILLANCE	20C	20.64	18.435
B9E2BAC862K	SURVEILLANCE	20B	29.505	22.82
C5BE5EBDFLT	SURVEILLANCE	20J (Gamma, V3)	13.31	16.745
2C3B5C8D9NY	SYMPTOMATIC	20I (Alpha, V1)	18.565	16.155
7B5394499CL	SYMPTOMATIC	20I (Alpha, V1)	21.86	18.245
7B5392524LD	SYMPTOMATIC	20I (Alpha, V1)	24.285	17.18
2C3B5B6D8LM	SYMPTOMATIC	20I (Alpha, V1)	25.92	20.835
7B5396023BS	SYMPTOMATIC	20G	16.945	22.08
7B5394C95HE	SYMPTOMATIC	20G	18.225	21.195
7B5394915YM	SYMPTOMATIC	20G	29.89	17.83
7B539441EBY	EXPOSED	20I (Alpha, V1)	25.455	16.855
7B53944F7AZ	EXPOSED	20G	30.832	20.81
D9F7F7D12RZ	SURVEILLANCE	20I (Alpha, V1)	22.28	25.885
DC3B762250S	SURVEILLANCE	20I (Alpha, V1)	24.375	17.715
EC3382F7442	SURVEILLANCE	20I (Alpha, V1)	25.31	19.08
117372F34NS	SURVEILLANCE	20I (Alpha, V1)	25.745	17.815
D9F7F8F5AEN	SURVEILLANCE	20I (Alpha, V1)	27.315	18.105
D9F7F8C37GH	SURVEILLANCE	21C (Epsilon)	25.235	17.26
EC3BFF4E0Y3	SURVEILLANCE	20J (Gamma, V3)	25.08	19.305
B9E6117D3DV	SURVEILLANCE	20J (Gamma, V3)	28.585	20.86
DC3B6CE07TJ	SURVEILLANCE	20H (Beta, V2)	30.922	23.675
3A6D71043TJ	SYMPTOMATIC	20I (Alpha, V1)	21.06	21.35
004BA5C66OP	SYMPTOMATIC	20I (Alpha, V1)	21.305	17.485
004BA5D72JR	SYMPTOMATIC	20I (Alpha, V1)	21.515	19.815
ED5598E3DUA	SYMPTOMATIC	20I (Alpha, V1)	21.775	16.8
2C3B5B92EP0	SYMPTOMATIC	20I (Alpha, V1)	28.985	18.385
7B53946D3BF	SYMPTOMATIC	20I (Alpha, V1)	30.845	26.23
004BA5D4BTP	SYMPTOMATIC	20I (Alpha, V1)	31.215	19.365
004BA5BDFBK	SYMPTOMATIC	20G	18.655	19.395
2C3B5B8FB10	SYMPTOMATIC	20J (Gamma, V3)	28.035	23.03
004BA5C10SU	EXPOSED	20I (Alpha, V1)	22.835	20.8
551F7615DHL	SURVEILLANCE	20I (Alpha, V1)	17.74	24.21
EC2EBDEFCLL	SURVEILLANCE	20I (Alpha, V1)	19.03	18.07
EC1257F9FL3	SURVEILLANCE	20I (Alpha, V1)	23.22	16.95
EA8AE063DXY	SURVEILLANCE	20I (Alpha, V1)	27.048	24.168
EC2EBDB37OV	SURVEILLANCE	20I (Alpha, V1)	14.152	18.272
EA4809449GQ	SURVEILLANCE	20I (Alpha, V1)	14.92	17.68
EC1259A56YI	SURVEILLANCE	20B	20.47	18.26
5530E0AC8DY	SURVEILLANCE	20I (Alpha, V1)	14.29	17.59
5530E09B5KV	SURVEILLANCE	20I (Alpha, V1)	17.49	20.32
EC2EC542E3F	SURVEILLANCE	20I (Alpha, V1)	20.76	19.27
5530E0B63RH	SURVEILLANCE	20I (Alpha, V1)	22.37	26.07
EA86076BCYE	SURVEILLANCE	20I (Alpha, V1)	22.53	20.66
37DF74DE3CX	SURVEILLANCE	20I (Alpha, V1)	23.055	17.57
F1A756792EN	SURVEILLANCE	20I (Alpha, V1)	24.185	19.66
F17ACF5CCYQ	SURVEILLANCE	20I (Alpha, V1)	24.44	18.545
37DF74C4CCM	SURVEILLANCE	20I (Alpha, V1)	24.545	18.085
003BEC838FE	SURVEILLANCE	20I (Alpha, V1)	28.175	18.74
5530E344BJ0	SURVEILLANCE	20I (Alpha, V1)	28.575	22.98
5530E3F55XH	SURVEILLANCE	20I (Alpha, V1)	29.43	15.595
5530E0C63WL	SURVEILLANCE	20I (Alpha, V1)	29.745	18.39
EA86074590M	SURVEILLANCE	20G	28.663	22.612
37DF75FAC07	SURVEILLANCE	21C (Epsilon)	24.37	19.52
37DF74E45K2	SURVEILLANCE	21C (Epsilon)	26.925	19.075
5530E33E5MQ	SURVEILLANCE	20J (Gamma, V3)	21.425	21.615
F17ACF994AG	SURVEILLANCE	20J (Gamma, V3)	27.75	23.87
ED43083EFCK	SYMPTOMATIC	20I (Alpha, V1)	20.82	24.925
55067155FRN	SYMPTOMATIC	20I (Alpha, V1)	22.245	17.54
ED430844ASE	SYMPTOMATIC	20I (Alpha, V1)	22.545	19.775
3A6D6EEABYF	SYMPTOMATIC	20I (Alpha, V1)	23.83	18.975
37E291494NM	EXPOSED	20I (Alpha, V1)	20.545	19.165
004BA5990II	EXPOSED	20I (Alpha, V1)	28.35	19.15
522FF9B982M	SURVEILLANCE	20I (Alpha, V1)	16.004	20
EC3BED182JU	SURVEILLANCE	20I (Alpha, V1)	18.275	16.87
F1A754F64IG	SURVEILLANCE	20I (Alpha, V1)	19.61	18.85
5530E353EYI	SURVEILLANCE	20I (Alpha, V1)	21.67	17.465
EC34A8A75WX	SURVEILLANCE	20I (Alpha, V1)	22.43	19.93
EA86066DAQI	SURVEILLANCE	20I (Alpha, V1)	22.694	20.134
DD309573F67	SURVEILLANCE	20I (Alpha, V1)	23.81	20.26
EC3067228HT	SURVEILLANCE	20I (Alpha, V1)	24	19.455
522FFE29BGB	SURVEILLANCE	20I (Alpha, V1)	26.645	26.755
26D12025BXD	SURVEILLANCE	20I (Alpha, V1)	29.295	21.96
292DD1194QS	SURVEILLANCE	20G	27.14	18.495
EC3BED920OE	SURVEILLANCE	20J (Gamma, V3)	15.395	19.265
EA8604484LD	SURVEILLANCE	20J (Gamma, V3)	21.39	15.59
EC3AF8CD7QL	SURVEILLANCE	20J (Gamma, V3)	24.505	21.81
55087D3AB1O	SURVEILLANCE	20J (Gamma, V3)	26.975	18.61
EC3067249HH	SURVEILLANCE	20J (Gamma, V3)	30	22.18
EA86066CAKA	SURVEILLANCE	20J (Gamma, V3)	30.14	24.235
26D11E6A6CN	SYMPTOMATIC	20I (Alpha, V1)	15.775	18.295
004BA6183RX	SYMPTOMATIC	20I (Alpha, V1)	18.45	18.67
292DD1019WX	EXPOSED	20I (Alpha, V1)	19.24	17.79
292DD107CD9	EXPOSED	20I (Alpha, V1)	24.86	23.52
004BA5EC8BC	EXPOSED	20I (Alpha, V1)	26.395	17.325
ED43085E5HZ	EXPOSED	20I (Alpha, V1)	28.46	23.3
2C015FFD05C	SURVEILLANCE	20I (Alpha, V1)	19.835	18.305
5243A17C1NQ	SURVEILLANCE	20I (Alpha, V1)	20.795	16.48
B9EFC65BB00	SURVEILLANCE	20I (Alpha, V1)	21	21.03
B9EFC79A5U5	SURVEILLANCE	20I (Alpha, V1)	24.985	17.93
B9E8F0450AI	SURVEILLANCE	20I (Alpha, V1)	25.805	20.645
2C015FFC6ZI	SURVEILLANCE	20I (Alpha, V1)	26.285	17.05
EC3C17E9BKJ	SURVEILLANCE	20I (Alpha, V1)	27.725	20.225
B9EFC4BBBW0	SURVEILLANCE	20I (Alpha, V1)	28.94	15.86
F19923D5D0R	SURVEILLANCE	21C (Epsilon)	21.125	17.78
2C015FFF2NJ	SURVEILLANCE	20J (Gamma, V3)	18.345	21.025
EC34AB847UX	SURVEILLANCE	20J (Gamma, V3)	29.25	21.83
37E1E3BC89V	SYMPTOMATIC	20I (Alpha, V1)	28.345	18.205
004BA79B5ZO	EXPOSED	20I (Alpha, V1)	20.435	19.025
3A6D715EEBR	EXPOSED	20I (Alpha, V1)	24.48	20.43
355B7F3FBFI	SURVEILLANCE	20I (Alpha, V1)	17.28	18.49
FA98B87D77V	SURVEILLANCE	20I (Alpha, V1)	18.991	18.869
FA9A59231O5	SURVEILLANCE	20I (Alpha, V1)	21.35	17.47
004BA77DDTI	SURVEILLANCE	20I (Alpha, V1)	21.65	17.36
355B7F423QT	SURVEILLANCE	20I (Alpha, V1)	25.715	19.81
FA98B6C89L8	SURVEILLANCE	20J (Gamma, V3)	18.82	18.25
3A6D6EBD9IX	SYMPTOMATIC	20I (Alpha, V1)	25.195	18.49
6362FF25AJJ	SYMPTOMATIC	20I (Alpha, V1)	27.405	19
26D11E7DBYI	SYMPTOMATIC	20I (Alpha, V1)	32.505	23.65
37E1E3654FO	EXPOSED	21F (Iota)	27.33	17.89
F1A732D17EV	SURVEILLANCE	20I (Alpha, V1)	21.755	21.62
F1A7411233O	SURVEILLANCE	20I (Alpha, V1)	23.045	16.92
F1A73493CMB	SURVEILLANCE	20I (Alpha, V1)	24.315	23.325
EA89E6BA784	SURVEILLANCE	20I (Alpha, V1)	24.42	17.1
3A6D6ED0EI2	SURVEILLANCE	20I (Alpha, V1)	24.585	18.59
EA89E8D63TS	SURVEILLANCE	20I (Alpha, V1)	26.465	17.935
6362FF48157	SYMPTOMATIC	20I (Alpha, V1)	24.8	18.125
6362FE9F9BJ	SYMPTOMATIC	20I (Alpha, V1)	26.055	21.45
636300BD1WD	EXPOSED	20I (Alpha, V1)	21.74	18.075
38113D3E95J	EXPOSED	20I (Alpha, V1)	26.075	16.21
3A6D6EE0DTV	EXPOSED	20A	26.49	17.95
F19908993TG	SURVEILLANCE	20I (Alpha, V1)	29.24	24.025
FA959309FCJ	SURVEILLANCE	20I (Alpha, V1)	20.446	20.464
FA9592F31FH	SURVEILLANCE	20I (Alpha, V1)	21.727	23.54
FAA1F55F9AK	SURVEILLANCE	20I (Alpha, V1)	21.805	15.56
EA89E8E68SG	SURVEILLANCE	20I (Alpha, V1)	22.895	19.51
B9F2732EBWA	SURVEILLANCE	20I (Alpha, V1)	23.635	21.315
FA6D6F854LY	SURVEILLANCE	20I (Alpha, V1)	24.325	17.415
6362FBC40RU	SURVEILLANCE	20I (Alpha, V1)	25.39	21.915
FA6B490CEIR	SURVEILLANCE	20I (Alpha, V1)	25.935	21.735
FA9594836C0	SURVEILLANCE	20G	27.225	20.05
FA6D6A2D58U	SURVEILLANCE	20G	30.497	21.875
38113D96DQA	SYMPTOMATIC	20I (Alpha, V1)	22.9	18.82
38113D8AE7P	SYMPTOMATIC	20I (Alpha, V1)	30.66	19.055
FA985E39AZW	SURVEILLANCE	20I (Alpha, V1)	17.635	21.665
FA9E2CD0DJU	SURVEILLANCE	20I (Alpha, V1)	21.6	19.275
FA87F40300A	SURVEILLANCE	20I (Alpha, V1)	23.015	16.045
EA89E89E7P3	SURVEILLANCE	20I (Alpha, V1)	24.32	18.965
FA9E2CD3BAW	SURVEILLANCE	20I (Alpha, V1)	24.81	17.09
FA95948EAF6	SURVEILLANCE	20I (Alpha, V1)	26.355	28.99
EA89E8978WB	SURVEILLANCE	20I (Alpha, V1)	26.625	20.9
FA9594C4BOH	SURVEILLANCE	20I (Alpha, V1)	27.6	20.655
B9F192861F5	SURVEILLANCE	20G	22.81	20.01
FA9EF23E3UY	SURVEILLANCE	20B	24.36	26.975
FA87F4148F0	SURVEILLANCE	20J (Gamma, V3)	18.87	18.885
FA6B4E13CS5	SURVEILLANCE	20J (Gamma, V3)	25.265	21.215
FAA894E36W5	SURVEILLANCE	20J (Gamma, V3)	26.395	23.57
3A574453DTQ	SYMPTOMATIC	20I (Alpha, V1)	20.155	16.15
FA6D685368Y	SURVEILLANCE	20I (Alpha, V1)	19.28	17.345
F1A751904OX	SURVEILLANCE	20I (Alpha, V1)	19.695	15.33
FAADF3550X2	SURVEILLANCE	20I (Alpha, V1)	23.265	16.845
3A55D8A910P	SURVEILLANCE	20I (Alpha, V1)	28.18	18.655
3A57449D5NE	SURVEILLANCE	20G	23.185	16.335
3A573DEB1YO	SURVEILLANCE	20G	27.345	17
FAADF2F0FIS	SURVEILLANCE	20J (Gamma, V3)	23.03	16.855
3A55D8C160O	EXPOSED	21C (Epsilon)	23.525	17.285
1A92725BE0N	SURVEILLANCE	20J (Gamma, V3)	22.68	28.68
FA924D00FT3	SURVEILLANCE	20I (Alpha, V1)	22.35	18.625
FA85267A89A	SURVEILLANCE	20J (Gamma, V3)	22.86	20.135
1A9B32ACFTH	SURVEILLANCE	20J (Gamma, V3)	24.635	17.71
1A9B3A127JY	SURVEILLANCE	20J (Gamma, V3)	26.64	18.845
162660392PT	SURVEILLANCE	20J (Gamma, V3)	26.8	18.28
FA924ADBBPV	SURVEILLANCE	20J (Gamma, V3)	26.96	20.1
1A9D54666FL	SURVEILLANCE	20J (Gamma, V3)	28.15	20.62
2C3B57BDFZC	EXPOSED	20I (Alpha, V1)	31.495	17.315
FA6C70EA0RC	SURVEILLANCE	20I (Alpha, V1)	21.905	18.125
FA8B153F40F	SURVEILLANCE	20I (Alpha, V1)	25.665	28.45
FA6C75C659K	SURVEILLANCE	20I (Alpha, V1)	31.645	22.232
FA6C70F0FCE	SURVEILLANCE	20J (Gamma, V3)	18.041	20.106
FAA4B8136EQ	SURVEILLANCE	20J (Gamma, V3)	20.375	26.005
17D059A26MQ	SURVEILLANCE	20J (Gamma, V3)	22.625	19.165
FA6C76103RH	SURVEILLANCE	20J (Gamma, V3)	24.445	19.02
FA6C71047XX	SURVEILLANCE	20J (Gamma, V3)	28.235	19.885
17C36BF563R	SURVEILLANCE	20J (Gamma, V3)	29.29	28.708
2C3B57966U2	SYMPTOMATIC	20I (Alpha, V1)	32.082	18.995
1AACD46C4AJ	SURVEILLANCE	20I (Alpha, V1)	21.61	17.95
1AACD4DB7LV	SURVEILLANCE	20I (Alpha, V1)	21.68	25.06
1ABA881EDRE	SURVEILLANCE	20I (Alpha, V1)	21.775	19.73
1AACD136APY	SURVEILLANCE	20I (Alpha, V1)	27.5	19.095
16248D1BAST	SURVEILLANCE	21F (Iota)	20.565	18.345
161B7B4498W	SURVEILLANCE	20J (Gamma, V3)	17.564	20.964
FAAD7BD27TO	SURVEILLANCE	20J (Gamma, V3)	20.93	16.545
17D1511B1NN	SURVEILLANCE	20J (Gamma, V3)	22.295	18.55
30514631DRV	SURVEILLANCE	20J (Gamma, V3)	25.485	17.52
FAAD7ACC2FR	SURVEILLANCE	20J (Gamma, V3)	27.615	16.39
1ABBE0ADCQO	SURVEILLANCE	20I (Alpha, V1)	23.85	17.685
3059ACEC2JQ	SURVEILLANCE	20J (Gamma, V3)	25.48	16.99
1ABA81B97M2	SURVEILLANCE	20I (Alpha, V1)	19.8	16.75
17C370C2EYG	SURVEILLANCE	20I (Alpha, V1)	21.41	18.655
1AB4E7C4FJQ	SURVEILLANCE	20I (Alpha, V1)	23.635	18.24
17CF663390S	SURVEILLANCE	20B	33.11	20.298
F17AD0903FX	SURVEILLANCE	20J (Gamma, V3)	20.31	21.225
327F5B06822	SURVEILLANCE	20J (Gamma, V3)	20.68	17.21
327F5B501LI	SURVEILLANCE	20J (Gamma, V3)	22.095	18.15
17C38358A2S	SURVEILLANCE	20J (Gamma, V3)	26.855	16.37
FA8FA777CT6	SURVEILLANCE	20J (Gamma, V3)	27.89	20.89
004DF076EAH	SYMPTOMATIC	20I (Alpha, V1)	22.315	17.635
2C3B5BB743J	SYMPTOMATIC	20I (Alpha, V1)	23.14	19.58
004DED5CCXT	SYMPTOMATIC	20I (Alpha, V1)	24.825	17.705
2C3B577FCGT	SYMPTOMATIC	21F (Iota)	21.17	17.215
004DED7BEEL	EXPOSED	20I (Alpha, V1)	24.86	17.7
3A55DA4F4UT	EXPOSED	20I (Alpha, V1)	30.58	17.5
305E9B39E9A	SURVEILLANCE	20I (Alpha, V1)	16.62	18.865
3053953D6FQ	SURVEILLANCE	20I (Alpha, V1)	24.77	19.765
3055F0063MQ	SURVEILLANCE	20I (Alpha, V1)	30.035	22.65
305E9C1B3MF	SURVEILLANCE	20B	31.225	20.205
3055F0B45IS	SURVEILLANCE	20J (Gamma, V3)	19.006	19.778
327DED86ADH	SURVEILLANCE	20J (Gamma, V3)	21.885	19.03
3279746E5QG	SURVEILLANCE	20J (Gamma, V3)	24.74	18.255
327978E6705	SURVEILLANCE	20J (Gamma, V3)	25.585	25.94
3053953E8UJ	SURVEILLANCE	20J (Gamma, V3)	25.98	17.43
3279792DEHV	SURVEILLANCE	20J (Gamma, V3)	28.505	21.26
327978F73SP	SURVEILLANCE	20J (Gamma, V3)	29.685	18.53
004DF057FUS	SYMPTOMATIC	20I (Alpha, V1)	19.55	17.66
2C3B577E80U	SYMPTOMATIC	20I (Alpha, V1)	20.63	17.595
E78232766NC	SYMPTOMATIC	20I (Alpha, V1)	21.75	16.955
3A55DBC70RN	SYMPTOMATIC	20I (Alpha, V1)	28.315	16.515
004DED81BZ0	EXPOSED	20I (Alpha, V1)	31.21	16.63
1ABBE427DU0	SURVEILLANCE	20I (Alpha, V1)	22.235	23.995
30509EAA1A0	SURVEILLANCE	20I (Alpha, V1)	24.175	34.35
1ABBE1195OR	SURVEILLANCE	20I (Alpha, V1)	24.19	20.395
3053955ABSV	SURVEILLANCE	20I (Alpha, V1)	25.47	17.95
327AC5E26HI	SURVEILLANCE	20I (Alpha, V1)	27.345	20.94
306351687R3	SURVEILLANCE	20I (Alpha, V1)	27.915	19.24
1AB0682DCEY	SURVEILLANCE	20J (Gamma, V3)	21.935	16.32
1AB4E5F76RA	SURVEILLANCE	20J (Gamma, V3)	22.3	20.58
17CCF966FCN	SURVEILLANCE	20J (Gamma, V3)	27.392	23.572
3055EB9B4CZ	SURVEILLANCE	20J (Gamma, V3)	29.215	17.985
1AB4E63D750	SURVEILLANCE	20H (Beta, V2)	27.06	17.6
004DEF83BWD	SYMPTOMATIC	20I (Alpha, V1)	28.87	16.365
3E3A4907AW7	SURVEILLANCE	20I (Alpha, V1)	31.135	17.93
327AC8149EM	SURVEILLANCE	20J (Gamma, V3)	22.215	17.915
1AA87B9D8M0	SURVEILLANCE	20J (Gamma, V3)	23.805	18.49
327AC2A6E1V	SURVEILLANCE	20J (Gamma, V3)	27.818	16.255
40C8D4072OC	SURVEILLANCE	20I (Alpha, V1)	24.02	21.35
40C40E94187	SURVEILLANCE	20B	33.445	24.538
1AB608D1BQ0	SURVEILLANCE	20J (Gamma, V3)	24.31	16.135
1AAB72CBD6Q	SURVEILLANCE	20J (Gamma, V3)	29.77	16.525
004DEF378HC	SYMPTOMATIC	21D (Eta)	18.488	22.8
3E3A4B638M8	SURVEILLANCE	20J (Gamma, V3)	22.035	20.325
1AAB77B9DVC	SURVEILLANCE	20J (Gamma, V3)	26.045	17.635
1AAB78F5FCF	SURVEILLANCE	20J (Gamma, V3)	28.715	25.08
40BA9A31F5E	SURVEILLANCE	20I (Alpha, V1)	22.92	17.915
1AB60A7613T	SURVEILLANCE	20J (Gamma, V3)	25.42	23.7
40C8DDBE3QY	SURVEILLANCE	20J (Gamma, V3)	29.91	16.48
524583FF3UA	SYMPTOMATIC	20I (Alpha, V1)	15.685	20.782
163C422B7EJ	SYMPTOMATIC	20I (Alpha, V1)	23.32	16.575
004DEF205XK	SYMPTOMATIC	20I (Alpha, V1)	30.54	17.26
3E38817F5RK	SURVEILLANCE	20I (Alpha, V1)	22.305	16.8
3E38814AASN	SURVEILLANCE	20I (Alpha, V1)	25.15	18.415
17CE03B83ZV	SURVEILLANCE	20I (Alpha, V1)	26.165	16.795
40CA6D16BWK	SURVEILLANCE	20I (Alpha, V1)	26.615	17.265
40C20B629TQ	SURVEILLANCE	20I (Alpha, V1)	32.968	18.465
40C20B241SY	SURVEILLANCE	20J (Gamma, V3)	23.5	19.495
541DC9889B2	SURVEILLANCE	20J (Gamma, V3)	26.425	21.695
524583EEE90	SYMPTOMATIC	20I (Alpha, V1)	24.075	19.963
5245868F6RP	SYMPTOMATIC	21F (Iota)	26.76	25.94
40ABE34326K	SURVEILLANCE	20I (Alpha, V1)	22.89	16.79
3E3881091WY	SURVEILLANCE	20I (Alpha, V1)	25.285	20.16
541DCA938AJ	SURVEILLANCE	20J (Gamma, V3)	18.695	20.315
40BA9FDA8YK	SURVEILLANCE	20J (Gamma, V3)	20.915	17.97
541DCC0001Q	SURVEILLANCE	20J (Gamma, V3)	27.28	19.23
524585693FT	SYMPTOMATIC	20I (Alpha, V1)	25.695	17.55
524582F97YZ	EXPOSED	20I (Alpha, V1)	20.02	16.59
524583F4ABU	EXPOSED	20I (Alpha, V1)	26.795	17.515
52458556DU0	EXPOSED	20I (Alpha, V1)	31.335	16.365
1A93915206U	SURVEILLANCE	20J (Gamma, V3)	17.65	18.04
17CF741E5D5	SURVEILLANCE	20J (Gamma, V3)	19.142	19.168
5245822CEPE	SURVEILLANCE	20I (Alpha, V1)	17.868	18.772
163EEC837RM	SURVEILLANCE	20I (Alpha, V1)	15.424	18.806
5245869E5JK	SURVEILLANCE	20I (Alpha, V1)	25.975	20.245
5245817CBOH	SURVEILLANCE	20I (Alpha, V1)	26.275	19.54
52458232DAN	SYMPTOMATIC	20I (Alpha, V1)	22.595	18.685
5245831790G	SYMPTOMATIC	20I (Alpha, V1)	27.775	29.92
163EE3F2BTG	SYMPTOMATIC	20I (Alpha, V1)	30.975	18.62
163EEC570SL	SYMPTOMATIC	21F (Iota)	22.06	19.11
40ACD25C3G3	SURVEILLANCE	20I (Alpha, V1)	26.315	16.75
3A63E1C811V	SURVEILLANCE	20I (Alpha, V1)	27.49	18.47
3A63E02DC1G	SURVEILLANCE	20I (Alpha, V1)	29.345	20.635
163C422FCXW	SYMPTOMATIC	20I (Alpha, V1)	19.693	23.407
524581C6FXT	SYMPTOMATIC	20I (Alpha, V1)	23.545	16.31
004DEEF94KT	SURVEILLANCE	20I (Alpha, V1)	20.85	20.98
327E9105AGY	SURVEILLANCE	20I (Alpha, V1)	22.255	16.36
163C46FF5YV	SURVEILLANCE	20I (Alpha, V1)	22.895	20.86
56D07A6B4Y0	SURVEILLANCE	20I (Alpha, V1)	25.795	17.675
69F840650CF	SURVEILLANCE	20I (Alpha, V1)	30.435	19.01
3A63E0225HH	SURVEILLANCE	21F (Iota)	21.28	19.005
40B9A5808ZV	SURVEILLANCE	20J (Gamma, V3)	24.375	19.08
163C47082C5	EXPOSED	20I (Alpha, V1)	29.405	16.425
6A00072290N	SURVEILLANCE	20I (Alpha, V1)	19.29	21.74
6A0006F26IA	SURVEILLANCE	20I (Alpha, V1)	20.295	18.645
3A628AC62ON	SURVEILLANCE	20I (Alpha, V1)	26.5	19.325
3A628ABBD7Z	SYMPTOMATIC	20I (Alpha, V1)	21.625	16.445
3A6289919OC	SURVEILLANCE	21F (Iota)	17.635	18.58
3A63DB2BD8S	SURVEILLANCE	20J (Gamma, V3)	31.212	21.702
3A63DD861OR	SYMPTOMATIC	20I (Alpha, V1)	21.615	17.315
3A63DDEF2VD	SYMPTOMATIC	20I (Alpha, V1)	28.46	17.26
355CFA1B3DC	SYMPTOMATIC	20I (Alpha, V1)	21.75	16.48
7FE68AD5ABH	SURVEILLANCE	20I (Alpha, V1)	27.6	24.365
355CFCCFC2W	SURVEILLANCE	20I (Alpha, V1)	18.832	19.754
355CFCD1C45	SURVEILLANCE	20I (Alpha, V1)	21.54	18.07
355CFCD2CIX	SURVEILLANCE	20I (Alpha, V1)	27.15	18.515
355CFC3553L	EXPOSED	20I (Alpha, V1)	30.275	20.32
8E33A69B3FQ	SURVEILLANCE	20I (Alpha, V1)	17.305	18.25
163C47120IY	SURVEILLANCE	20I (Alpha, V1)	25.005	20.845
8E2C11E5A0L	SURVEILLANCE	20I (Alpha, V1)	20.57	15.99
355CFA07AXS	SYMPTOMATIC	20I (Alpha, V1)	24.405	18.1
7B3BA140CKH	SURVEILLANCE	20I (Alpha, V1)	29.587	19.62
1642ACA09Q0	SURVEILLANCE	20I (Alpha, V1)	22.77	22.01
3A628C80DQ8	SURVEILLANCE	20I (Alpha, V1)	30.81	24.03
1642AC8BDBI	SURVEILLANCE	20C	27.915	17.85
1642ACE8DYT	SYMPTOMATIC	20I (Alpha, V1)	15.395	17.31
40ACD777CBF	SYMPTOMATIC	21A (Delta)	15.855	17.765
37DBCDB36IK	EXPOSED	21A (Delta)	11.943	20.13
37E29B288IM	SURVEILLANCE	21A (Delta)	13.25	18.4
37DBCDD5AJZ	SURVEILLANCE	21A (Delta)	20.285	18.255
355CFB2422Y	SURVEILLANCE	21A (Delta)	18.005	15.84
7FE655F46CE	SURVEILLANCE	21A (Delta)	23.145	16.42
7FE654C0EXR	SURVEILLANCE	21A (Delta)	23.405	18.41
37DBCDD355O	SURVEILLANCE	21A (Delta)	24.435	16.125
37DBCF2BCIF	SYMPTOMATIC	21A (Delta)	17.305	20
7FE656094KJ	SURVEILLANCE	21F (Iota)	26.407	23.72
37E29CC17HB	SYMPTOMATIC	21A (Delta)	21.08	27.61
37DBCC00BVQ	EXPOSED	21A (Delta)	24.87	21.675
6B544FA90Y1	SURVEILLANCE	21A (Delta)	13.07	17.605
37DBCEE37GB	SURVEILLANCE	21A (Delta)	16.969	18.906
6B545ED0BHB	SURVEILLANCE	21A (Delta)	17.485	18.03
7FEC16B02HZ	SURVEILLANCE	21A (Delta)	25.355	19.642
37DBC92FCWO	SYMPTOMATIC	21A (Delta)	11.5	17.55
6B5444CCFEJ	SURVEILLANCE	21A (Delta)	15.65	20.36
305B8EBE0VI	SURVEILLANCE	21A (Delta)	19.34	17.99
67330752FCV	SURVEILLANCE	21A (Delta)	21.34	17.275
7B539E42CFZ	SURVEILLANCE	21A (Delta)	15.77	18.5
2DD0A8EB3MR	SURVEILLANCE	21A (Delta)	19.99	20.085
6733075A40H	SURVEILLANCE	21A (Delta)	24.2	21.055
7B539D518Z1	SYMPTOMATIC	21A (Delta)	28.745	20.81
7B539E4B1N7	SURVEILLANCE	21A (Delta)	14.13	17.68
26D1288880I	SURVEILLANCE	21A (Delta)	20.515	15.955
7B539E128HE	SURVEILLANCE	21A (Delta)	22.07	17.175
7FEC1C4BB65	ONE DAY	21A (Delta)	22.3	23.995
AB5888CA0IF	SURVEILLANCE	21A (Delta)	15.27	19.44
7B539701BCP	SURVEILLANCE	21A (Delta)	19.34	17.57
1642B20B7SR	SURVEILLANCE	21A (Delta)	25.095	19.095
6735A7BE30G	SURVEILLANCE	21A (Delta)	25.54	24.68
AB5565D78KP	SURVEILLANCE	21A (Delta)	29.685	18.895
37E29B480M4	SYMPTOMATIC	21A (Delta)	7.98	17.37
7B539D4BCVB	SYMPTOMATIC	21A (Delta)	20.805	18.55
7B539D55BMM	SYMPTOMATIC	21A (Delta)	24.81	18.77
1642AEADFTN	SURVEILLANCE	21A (Delta)	15.01	16.565
7B539E191JO	SURVEILLANCE	21A (Delta)	22.56	16.59
AB5566047OO	SURVEILLANCE	21A (Delta)	28.615	18.475
E7818EF1BDH	SYMPTOMATIC	21A (Delta)	12.025	15.93
7B539FA7CO0	EXPOSED	21A (Delta)	22.29	18.765
37DBCD88D3J	SURVEILLANCE	21A (Delta)	12.275	21.43
7B539DF90CG	SURVEILLANCE	21A (Delta)	17.56	19.955
7B539F968YF	SURVEILLANCE	21A (Delta)	17.58	20.93
37DBC95266O	SURVEILLANCE	21A (Delta)	19.96	18.62
37DBC96EDKD	SURVEILLANCE	21A (Delta)	20.775	20.8
2C367AAAE2F	SURVEILLANCE	21A (Delta)	28.605	23.595
7FF5DA3FETW	SURVEILLANCE	20B	28.935	19.99
37DBC9CBBAK	SYMPTOMATIC	21A (Delta)	19.335	20.35
B9E6ED4C5UU	ONE DAY	21A (Delta)	26	21.605
7B539FBF3H0	SURVEILLANCE	21A (Delta)	11.025	16.665
AB588C935OZ	SURVEILLANCE	21A (Delta)	17.955	16.33
7B539DFAF3N	SURVEILLANCE	21A (Delta)	20.42	16.39
7B539FD2AUA	SURVEILLANCE	21A (Delta)	20.74	18.585
AB588C573R1	SURVEILLANCE	21A (Delta)	27.375	22.35
7B539E774WR	SURVEILLANCE	21A (Delta)	28.455	17.24
7B539F8CD80	SYMPTOMATIC	21A (Delta)	20.1	17.035
37E29CB22FA	SYMPTOMATIC	21A (Delta)	20.99	17.593
7B539FC1EVB	SYMPTOMATIC	21A (Delta)	21.09	18.145
7B53A1EAF50	SYMPTOMATIC	21A (Delta)	22.04	16.77
7B539FCD49E	SYMPTOMATIC	21A (Delta)	25.48	22.705
7B539FFFDPU	SURVEILLANCE	21A (Delta)	16.385	17.57
7B539FF76RV	SURVEILLANCE	21A (Delta)	16.75	17.065
7B53A0EDBTE	SURVEILLANCE	21A (Delta)	17.305	17.35
3285F272CJC	SURVEILLANCE	21A (Delta)	20.345	19.22
3285F09D9JJ	SURVEILLANCE	21A (Delta)	20.445	16.885
7B53A1EE87E	SURVEILLANCE	21A (Delta)	21.32	19.315
6735A6550AQ	SURVEILLANCE	21A (Delta)	22.105	18.09
7B539D230UP	SURVEILLANCE	21A (Delta)	22.43	18.5
3285F2521RB	SURVEILLANCE	21A (Delta)	26.965	17.305
7B539E6EEUN	SURVEILLANCE	21A (Delta)	30.44	21.375
7B539FCC7UN	SYMPTOMATIC	21A (Delta)	13.815	14.69
7B539D357R7	SYMPTOMATIC	21A (Delta)	20.775	18.215
7B53A000DPH	SYMPTOMATIC	21A (Delta)	22.145	19.775
AB5564FC5AA	SURVEILLANCE	21A (Delta)	21.64	20.765
AB5563599HJ	SURVEILLANCE	21A (Delta)	19.615	18.96
B9E6EC715KC	SURVEILLANCE	21A (Delta)	31.48	20.24
CB7CE074687	SURVEILLANCE	21A (Delta)	13.64	17.825
6822F7B11NC	SURVEILLANCE	21A (Delta)	14.4	22.08
7B53A200CSM	SURVEILLANCE	21A (Delta)	14.85	16.99
1642B2292GH	SURVEILLANCE	21A (Delta)	17.755	19.3
682429A8DHI	SURVEILLANCE	21A (Delta)	19.4	22.24
7B539D1F9FM	SURVEILLANCE	21A (Delta)	20.76	17.85
163F55FD7OH	SURVEILLANCE	21A (Delta)	22.8	18.735
7B53A086CJF	SURVEILLANCE	21A (Delta)	24.245	22.055
7B539D869R0	SURVEILLANCE	21A (Delta)	24.695	17.71
6828A742ECK	SURVEILLANCE	21A (Delta)	27.83	22.4
7B53A08D7OB	SURVEILLANCE	21A (Delta)	30.685	22.17
6822F6D8B9M	SURVEILLANCE	21A (Delta)	31.77	23.715
682429E1FVO	ONE DAY	21A (Delta)	22.3	17.735
552DB0A260W	SURVEILLANCE	21A (Delta)	13.395	16.6
5426FCC15ZS	SURVEILLANCE	21A (Delta)	17.02	19.29
6736B4A25WL	SURVEILLANCE	21A (Delta)	17.65	19.27
552DB06C99F	SURVEILLANCE	21A (Delta)	18.14	24.18
552DAEC8CFV	SURVEILLANCE	21A (Delta)	19.005	22.825
40C7E06F1CJ	SURVEILLANCE	21A (Delta)	22.395	17.29
552DB0791BS	SURVEILLANCE	21A (Delta)	22.815	18.92
40C7E060BGA	SURVEILLANCE	21A (Delta)	23.275	21.865
6822F84F3F6	SURVEILLANCE	21A (Delta)	27.41	20.95
552DAED0CSK	SURVEILLANCE	21A (Delta)	28.175	17.35
6736B31454K	SURVEILLANCE	21A (Delta)	22.7	18.09
6736B4970SF	SURVEILLANCE	21A (Delta)	23.43	16.895
542797CF2S9	SURVEILLANCE	21A (Delta)	28.655	18.795
6736B0F95EK	SYMPTOMATIC	21A (Delta)	18.375	18.9
552DAEAAEWQ	SYMPTOMATIC	21A (Delta)	23.88	16.525
54279CA99XQ	SURVEILLANCE	21A (Delta)	16.84	18.565
6736B02B0Y6	SURVEILLANCE	21A (Delta)	18.42	18.08
6736B4BE0ZZ	SURVEILLANCE	21A (Delta)	22.92	18.795
552DB04664S	SURVEILLANCE	21A (Delta)	24.77	25.325
552DAEAFD0C	SURVEILLANCE	21A (Delta)	24.885	20.575
56D24B65BLI	SURVEILLANCE	21A (Delta)	25.49	27.83
552DAEF67T3	SYMPTOMATIC	21A (Delta)	23	18.11
552DB0715WC	EXPOSED	21A (Delta)	22.695	17.255
552DB0AA1OC	EXPOSED	21A (Delta)	31.935	17.65
56E8154C0LP	SURVEILLANCE	21A (Delta)	18.495	17.795
7D4D55C67VR	SURVEILLANCE	21A (Delta)	17.65	17.75
C5BF632D3F3	SURVEILLANCE	21A (Delta)	19.975	18.615
54279CB7BCR	SURVEILLANCE	21A (Delta)	21	17.555
552DB078246	SURVEILLANCE	21A (Delta)	21.45	21.06
C5BF636F1PR	SURVEILLANCE	21A (Delta)	22.39	20.88
552DB06B9FL	SURVEILLANCE	21A (Delta)	23.44	20.16
C5BF635D40E	SURVEILLANCE	21A (Delta)	24.075	20.085
C5BF5AE0B6R	SURVEILLANCE	21A (Delta)	24.705	18.395
552DAEF37H7	SURVEILLANCE	21A (Delta)	28.47	17.8
6736B28A1AH	SYMPTOMATIC	21A (Delta)	15.115	18.695
C5BF59965JK	SYMPTOMATIC	21A (Delta)	23.16	19.315
40C7E7251CG	SYMPTOMATIC	21A (Delta)	24.205	18.395
C5BF638EE5A	SYMPTOMATIC	21A (Delta)	26.04	17.57
C5BF59AF4AD	EXPOSED	21A (Delta)	22.135	18.535
CF1CF5600KG	SURVEILLANCE	20I (Alpha, V1)	21.49	17.725
CF1CE9E7DY0	SURVEILLANCE	21A (Delta)	14.87	17.655
7D4D9F9578C	SURVEILLANCE	21A (Delta)	19.535	19.01
6736B319AI8	SURVEILLANCE	21A (Delta)	21.125	16.995
C5BF5B396NF	SURVEILLANCE	21A (Delta)	21.25	21.27
CF1CF4036PX	SURVEILLANCE	21A (Delta)	21.395	19.75
7D4CA8B84MP	SURVEILLANCE	21A (Delta)	21.4	18.115
9CCC71C15DZ	SURVEILLANCE	21A (Delta)	23.58	17.98
C5BF6193BMN	SURVEILLANCE	21A (Delta)	24.955	22.585
C5BF6179D1P	EXPOSED	21A (Delta)	15.585	19.49
C5BF6190C9K	EXPOSED	21A (Delta)	18.175	16.63
C5BF619A2QP	EXPOSED	21A (Delta)	21.725	23.515
C5BF61A61CW	EXPOSED	21A (Delta)	22.39	22.855
C5BF6194ELD	EXPOSED	21A (Delta)	24.33	16.535
C5BF615250X	EXPOSED	21A (Delta)	28.385	21.19
AB595877ECV	SURVEILLANCE	21A (Delta)	24.945	23.585
CF1CF043AFK	SURVEILLANCE	21A (Delta)	28.635	18.015
AB4A2C3FBUD	SURVEILLANCE	21A (Delta)	15.035	16.49
40C7DBF6FES	SURVEILLANCE	21A (Delta)	15.802	18.373
CF1CF0602IQ	SURVEILLANCE	21A (Delta)	19.458	17.075
552DABC75OH	SURVEILLANCE	21A (Delta)	19.627	22.41
AB53C81A7PM	SURVEILLANCE	21A (Delta)	20.39	18.53
6736B4BB3ES	SURVEILLANCE	21A (Delta)	21.015	20.51
40C7DBEFDAK	SURVEILLANCE	21A (Delta)	23.2	17.49
DD86A43C0CI	SURVEILLANCE	21A (Delta)	26.2	17.01
552DABA3230	SURVEILLANCE	21A (Delta)	31.635	17.76
552DAB9E2WX	SURVEILLANCE	20A	14.61	18.395
7B538E6AEIR	SURVEILLANCE	20B	11.5	19.075
40C7DE3B8DR	SYMPTOMATIC	21A (Delta)	18.16	20.04
40C7DBFE7WX	SYMPTOMATIC	21A (Delta)	27.19	19.44
7B538743B0H	SYMPTOMATIC	21A (Delta)	27.64	17.24
7FF7B38E2JW	SURVEILLANCE	20I (Alpha, V1)	22.86	23.41
7FF7B394CJF	SURVEILLANCE	20B	21.71	18
F19A8B2B1H0	SYMPTOMATIC	20I (Alpha, V1)	15.325	19.99
7B5385EDE21	SURVEILLANCE	21A (Delta)	15.047	19.908
6825245E49T	SURVEILLANCE	21A (Delta)	16.285	17.9
7FE888D51LO	SURVEILLANCE	21A (Delta)	20.03	18.35
17C673BD1OE	SURVEILLANCE	21A (Delta)	20.675	21.825
7B537EF92OR	SURVEILLANCE	21A (Delta)	21.48	17.68
40C7E73EBCA	SURVEILLANCE	21A (Delta)	22.78	18.75
CF21454402X	SURVEILLANCE	21A (Delta)	22.97	20.23
7B537ECA52B	SURVEILLANCE	21A (Delta)	23.05	19.09
17C6757C5HA	SURVEILLANCE	21A (Delta)	25.215	17.075
8E2E08E3AVO	SURVEILLANCE	21A (Delta)	27.207	17.748
7B53860BEN0	SURVEILLANCE	21A (Delta)	28.775	17.4
7B537EC94VN	SURVEILLANCE	21A (Delta)	29.125	20.435
40C7DBFD7DB	SURVEILLANCE	21A (Delta)	29.485	20.775
7FEE5F229OK	SURVEILLANCE	21A (Delta)	30.53	15.887
CF2142FD2VO	SURVEILLANCE	21A (Delta)	31.03	18.12
7B538CB5AGC	SURVEILLANCE	21A (Delta)	31.12	17.86
682523123J6	SURVEILLANCE	21A (Delta)	31.357	20.538
680E80C652R	SURVEILLANCE	19A	30.73	17.225
7B537F128K5	SYMPTOMATIC	21A (Delta)	18.305	18.645
7B538CBD84M	SYMPTOMATIC	21A (Delta)	22.435	17.385
40C7E987DIS	SYMPTOMATIC	21A (Delta)	26.495	17.535
CF2145685Q7	EXPOSED	21A (Delta)	21.3	18.605
CF2142EEFM4	EXPOSED	21A (Delta)	25.71	17.065
7B538CB3BXZ	ONE DAY	20A	23.755	19.86
292DD1211MH	SURVEILLANCE	21A (Delta)	16	21.37
26D11E2E8RN	SURVEILLANCE	21A (Delta)	16.115	16.53
CF21437567N	SURVEILLANCE	21A (Delta)	17.985	19.815
CF21455F9CA	SURVEILLANCE	21A (Delta)	19.17	17.65
6362F963EE2	SURVEILLANCE	21A (Delta)	23.685	16.575
AB56D3B384B	SURVEILLANCE	21A (Delta)	25.065	18.025
CF2144FF4VV	SURVEILLANCE	21A (Delta)	25.125	19.45
7FF5B2B3290	SURVEILLANCE	21A (Delta)	26.315	19.77
CF3BCB62ECM	SURVEILLANCE	21A (Delta)	26.635	19.685
6362F9E0CT1	SYMPTOMATIC	21A (Delta)	22.97	18.555
355CFEBB2AE	SYMPTOMATIC	21A (Delta)	25.66	22.69
355CFF099QL	SYMPTOMATIC	21A (Delta)	26.095	17.065
26D12772CYB	SYMPTOMATIC	21A (Delta)	13.45	16.31
26D11FB4B0W	SYMPTOMATIC	21A (Delta)	16.785	19.82
26D11E036Z1	SYMPTOMATIC	21A (Delta)	23.975	17.04
DDBCA86E9NS	SURVEILLANCE	21A (Delta)	16.992	21.85
6A0015FCDUE	SURVEILLANCE	21A (Delta)	17.805	17.725
680B75E57H0	SURVEILLANCE	21A (Delta)	17.98	21.22
541F5B3B09S	SURVEILLANCE	21A (Delta)	19.045	19.075
DD794BA027X	SURVEILLANCE	21A (Delta)	19.443	21.9
DDBCA95CDN3	SURVEILLANCE	21A (Delta)	20.832	19.705
56D071DAAXY	SURVEILLANCE	21A (Delta)	21.72	18.165
DDBCA9530Y0	SURVEILLANCE	21A (Delta)	22.472	23.195
DDBCAADFBSH	SURVEILLANCE	21A (Delta)	22.918	20.135
F3B9BE87669	SURVEILLANCE	21A (Delta)	23.015	19.158
F3B9B9C34KG	SURVEILLANCE	21A (Delta)	24.99	19.355
DDBCAAECB9M	SURVEILLANCE	21A (Delta)	25.86	17.45
68112E79B3X	SURVEILLANCE	21A (Delta)	27.41	17.882
DD794CBBFSK	SURVEILLANCE	21A (Delta)	28.245	18.245
37DBC9AD1KM	SURVEILLANCE	21A (Delta)	31.73	17.358
DDBCA96CFSG	SYMPTOMATIC	21A (Delta)	19.983	15.8
DDBCA728009	SYMPTOMATIC	21A (Delta)	20.582	16.657
F3B9BA59ERM	SYMPTOMATIC	21A (Delta)	23.542	17.77
F3B9B9894RZ	SYMPTOMATIC	21A (Delta)	24.08	17.555
DDBCA83F2IB	EXPOSED	21A (Delta)	24.945	21.23
DDBCAD0C3AJ	SURVEILLANCE	21A (Delta)	15.935	17.61
3E320F3CAPQ	SURVEILLANCE	21A (Delta)	16.49	17.66
DDBCACEBEWO	SURVEILLANCE	21A (Delta)	17.445	16.555
DD794B052CI	SURVEILLANCE	21A (Delta)	17.91	19.075
DDBCAACD345	SURVEILLANCE	21A (Delta)	20.545	19.545
DD794B3A6L9	SURVEILLANCE	21A (Delta)	21.265	21.245
F3B9A5383FY	SURVEILLANCE	21A (Delta)	21.815	19.43
F3B9AC3E0OW	SURVEILLANCE	21A (Delta)	23.45	21.98
D96A6328ANY	SURVEILLANCE	21A (Delta)	23.56	19.7
9CCC780D3VP	SURVEILLANCE	21A (Delta)	23.855	19.125
A92244142RP	SURVEILLANCE	21A (Delta)	25.295	16.45
552DB0CBD2K	SURVEILLANCE	21A (Delta)	26.015	17.96
EC5934C9FNY	SURVEILLANCE	21A (Delta)	28.12	18.61
F3B9AC510LD	SYMPTOMATIC	21A (Delta)	21.45	18.435
DD854BE38MC	SURVEILLANCE	21A (Delta)	10.675	17.765
F3B99EC62QO	SURVEILLANCE	21A (Delta)	18.07	24.19
F40C85841ES	SURVEILLANCE	21A (Delta)	19.645	19.075
F3B99B30ESJ	SURVEILLANCE	21A (Delta)	20.87	18.365
F4114855ESB	SURVEILLANCE	21A (Delta)	21.47	19.765
026467381ZL	SURVEILLANCE	21A (Delta)	23.095	22.27
02646749AIK	SURVEILLANCE	21A (Delta)	23.805	24.92
FCDEF9038M5	SURVEILLANCE	21A (Delta)	23.985	19.31
DD854D4C98L	SURVEILLANCE	21A (Delta)	25.35	18.91
FCFE39179BW	SURVEILLANCE	21A (Delta)	25.705	21.185
DD854D01DWP	SURVEILLANCE	21A (Delta)	27.16	19.955
FCDEF6141IQ	SURVEILLANCE	21A (Delta)	27.46	19.87
DD87BFF33YG	SURVEILLANCE	21A (Delta)	30.52	23.975
681BE8DD7T3	SURVEILLANCE	21A (Delta)	15.445	17.48
6734E4E5BWS	SURVEILLANCE	21A (Delta)	18.025	18.16
6734E7B1CM6	SURVEILLANCE	21A (Delta)	18.03	18.055
DDBCAE5CCCF	SURVEILLANCE	21A (Delta)	19.635	18.565
681BE995CKS	SURVEILLANCE	21A (Delta)	20.69	19.285
F3B9A15A37Y	SURVEILLANCE	21A (Delta)	20.74	20.065
681E9BBD034	SURVEILLANCE	21A (Delta)	21.115	15.39
681BE2978RD	SURVEILLANCE	21A (Delta)	22.385	20.165
6734E22EEEP	SURVEILLANCE	21A (Delta)	23.675	19.715
FD0214505YQ	SURVEILLANCE	21A (Delta)	23.705	18.125
5.53136e+208	SURVEILLANCE	21A (Delta)	24.075	20.605
0264625C55P	SURVEILLANCE	21A (Delta)	24.275	18.82
681BE2C39NT	SURVEILLANCE	21A (Delta)	26.36	19.685
026462207EP	SURVEILLANCE	21A (Delta)	28.85	19.395
DD8B706C4KY	SURVEILLANCE	21A (Delta)	29.095	19.17
9CCDFA503JZ	SURVEILLANCE	21A (Delta)	29.255	19.415
328332604WP	SURVEILLANCE	21A (Delta)	32.355	19.77
DDBCAD10EPX	SURVEILLANCE	21A (Delta)	19.075	18.255
F19A7BB4BTI	SURVEILLANCE	21A (Delta)	19.735	19.15
FAA50C37EMV	SURVEILLANCE	21A (Delta)	21.83	17.65
DD8C83A333C	SURVEILLANCE	21A (Delta)	23.015	18.865
FAA51436ASJ	SURVEILLANCE	21A (Delta)	23.535	19.14
FAA50B599TF	SURVEILLANCE	21A (Delta)	23.82	19.745
9CDAACC366A	SURVEILLANCE	21A (Delta)	25.86	20.095
9CCDFF0672X	SURVEILLANCE	21A (Delta)	30.04	18.683
FAA5141DECN	SYMPTOMATIC	21A (Delta)	18.91	16.55
FAA514541G9	SYMPTOMATIC	21A (Delta)	19.425	18.05
FAA50CFFBPT	SYMPTOMATIC	21A (Delta)	20.585	17.045
DD8C83FC2MR	SYMPTOMATIC	21A (Delta)	24.78	19.27
DDBCAD174OJ	EXPOSED	21A (Delta)	14.985	19.085
FAA507E7AMV	SYMPTOMATIC	21A (Delta)	23.465	28.78
154C33376KX	SURVEILLANCE	21A (Delta)	19.12	15.72
18347B110G6	SURVEILLANCE	21A (Delta)	23.825	20.44
19BEFF528FR	SURVEILLANCE	21A (Delta)	12.135	17.175
1C5CC309BPX	SURVEILLANCE	21A (Delta)	14.745	18.1
1D0642E1FCD	SURVEILLANCE	21A (Delta)	15.67	18.065
1CEAFA97AMC	SURVEILLANCE	21A (Delta)	17.05	17.765
1CE6304F9OJ	SURVEILLANCE	21A (Delta)	17.55	16.88
1CE62BC14OJ	SURVEILLANCE	21A (Delta)	18.315	17.51
1C5CC33B27K	SURVEILLANCE	21A (Delta)	18.565	20.57
1FC445305MM	SURVEILLANCE	21A (Delta)	18.84	22.27
1CEAF95F3KN	SURVEILLANCE	21A (Delta)	19.34	18.17
1ECAF59DBS5	SURVEILLANCE	21A (Delta)	19.49	17.71
1D0557D87J2	SURVEILLANCE	21A (Delta)	19.725	17
1CE62BB02VB	SURVEILLANCE	21A (Delta)	19.825	19.44
1CEBEF9FBOL	SURVEILLANCE	21A (Delta)	19.935	18.97
1D063FD2DDQ	SURVEILLANCE	21A (Delta)	20.155	18.455
1D064309F7H	SURVEILLANCE	21A (Delta)	20.18	17.805
1FC44BA59KD	SURVEILLANCE	21A (Delta)	21.925	16.2
19BEFF63BYM	SURVEILLANCE	21A (Delta)	22.015	16.13
1EB797DADVQ	SURVEILLANCE	21A (Delta)	22.16	17.56
1FC44B7B8OE	SURVEILLANCE	21A (Delta)	22.68	18.715
1CEAF8F10XJ	SURVEILLANCE	21A (Delta)	22.69	19.05
1FA649115MO	SURVEILLANCE	21A (Delta)	22.83	24.61
1E8475592OM	SURVEILLANCE	21A (Delta)	23.09	21.84
1A172054EHB	SURVEILLANCE	21A (Delta)	23.7	16.615
1FC44BB59PZ	SURVEILLANCE	21A (Delta)	23.8	19.92
1CE630C35CD	SURVEILLANCE	21A (Delta)	23.86	18.37
1A17221FFYZ	SURVEILLANCE	21A (Delta)	23.97	18.525
1ECAF3B33VB	SURVEILLANCE	21A (Delta)	24.085	21.21
213622F28I0	SURVEILLANCE	21A (Delta)	24.4	16.595
19C1A729EIK	SURVEILLANCE	21A (Delta)	24.795	16.915
1D0549D9BEZ	SURVEILLANCE	21A (Delta)	25.175	19.525
1D05581CE43	SURVEILLANCE	21A (Delta)	25.405	26.11
19BEFD2EA08	SURVEILLANCE	21A (Delta)	25.57	20.5
1A1720866MZ	SURVEILLANCE	21A (Delta)	25.845	25.36
1E84755B1B3	SURVEILLANCE	21A (Delta)	26.075	17.425
1CEAFB9811R	SURVEILLANCE	21A (Delta)	26.08	21.41
1FA64C5C908	SURVEILLANCE	21A (Delta)	26.67	21.3
19BEFC8FEKN	SURVEILLANCE	21A (Delta)	26.725	19.13
1D0549EBFMQ	SURVEILLANCE	21A (Delta)	27.28	23.038
1CE62BF0C1P	SURVEILLANCE	21A (Delta)	27.32	17.685
19BEFBA62R3	SURVEILLANCE	21A (Delta)	27.407	21.985
1ECAF38D8JG	SURVEILLANCE	21A (Delta)	27.69	21.065
1FC44B8897K	SURVEILLANCE	21A (Delta)	28.26	18.05
19BEFB5156M	SURVEILLANCE	21A (Delta)	28.735	18.29
1FC44BBB2H5	SURVEILLANCE	21A (Delta)	28.865	19.37
1D0641DF80V	SURVEILLANCE	21A (Delta)	28.925	21.01
1CEF3D6390U	SURVEILLANCE	21A (Delta)	31.32	18.235
1EB7DD8E2FU	SURVEILLANCE	20A	22.665	20.39
1FA30B00BUO	SURVEILLANCE	20A	27.9	21.795
326E08193ER	SURVEILLANCE	21A (Delta)	11.77	15.425
153788498VL	SURVEILLANCE	21A (Delta)	12.495	16.88
1C5CC3A549K	SURVEILLANCE	21A (Delta)	13.785	19.66
1CE916F6442	SURVEILLANCE	21A (Delta)	16.835	21.055
1CE914AA3ZL	SURVEILLANCE	21A (Delta)	17.365	19.84
1EC971C71ID	SURVEILLANCE	21A (Delta)	19.938	19.17
324B9B091D1	SURVEILLANCE	21A (Delta)	20.225	20.375
1C6500093YI	SURVEILLANCE	21A (Delta)	20.235	18.45
1EB60EDC12I	SURVEILLANCE	21A (Delta)	20.285	19.3
1EB61140CW5	SURVEILLANCE	21A (Delta)	20.48	17.575
324B995E2JL	SURVEILLANCE	21A (Delta)	20.575	17.93
1EC970082I6	SURVEILLANCE	21A (Delta)	21.005	17.565
1C64F9B56DM	SURVEILLANCE	21A (Delta)	21.947	23.688
1CE916FD2XK	SURVEILLANCE	21A (Delta)	22.185	25.695
19D3CE115HB	SURVEILLANCE	21A (Delta)	22.205	20.005
213624B73R9	SURVEILLANCE	21A (Delta)	22.402	21.248
326E03B9CKN	SURVEILLANCE	21A (Delta)	22.43	19.92
326E0623B1U	SURVEILLANCE	21A (Delta)	23.67	19.43
15378850DFU	SURVEILLANCE	21A (Delta)	23.715	20.695
1EB60F1C8YQ	SURVEILLANCE	21A (Delta)	23.805	18.185
1537880BD2R	SURVEILLANCE	21A (Delta)	24.23	20.625
1C64FCF73DP	SURVEILLANCE	21A (Delta)	24.697	18.668
326E03999GB	SURVEILLANCE	21A (Delta)	24.955	21.09
1CE94F713JK	SURVEILLANCE	21A (Delta)	25.003	22.955
155D777DAMC	SURVEILLANCE	21A (Delta)	25.97	17.21
1EC96F8415F	SURVEILLANCE	21A (Delta)	26.997	26.128
1EC96F830EP	SURVEILLANCE	21A (Delta)	27.11	18.11
1EB60EDE8ZO	SURVEILLANCE	21A (Delta)	27.655	22.99
324B988F1VK	SURVEILLANCE	21A (Delta)	28.097	24.303
155D76218QJ	SURVEILLANCE	21A (Delta)	28.475	17.502
153786F383M	SURVEILLANCE	21A (Delta)	28.63	16.405
15521BC20LK	SURVEILLANCE	21A (Delta)	28.78	20.495
325DD946AET	SURVEILLANCE	21A (Delta)	28.885	18.385
1C5CC5711I9	SURVEILLANCE	21A (Delta)	28.91	21.095
1CE916ECFBD	SURVEILLANCE	21A (Delta)	30.322	24.5
1EC96F03B2F	SURVEILLANCE	20A	29.377	21.265
9CD0DDE717S	SURVEILLANCE	21A (Delta)	16.91	17.335
1E9047B7CVY	SURVEILLANCE	21A (Delta)	18.435	19.118
325DDBE29QF	SURVEILLANCE	21A (Delta)	18.93	18.43
1FA55F144AJ	SURVEILLANCE	21A (Delta)	21.812	18.847
325925B45SH	SURVEILLANCE	21A (Delta)	22.008	20.278
9CD0DDE8BB4	SURVEILLANCE	21A (Delta)	22.04	17.555
325DDEE9CUZ	SURVEILLANCE	21A (Delta)	22.085	23.6
1E904E31B9L	SURVEILLANCE	21A (Delta)	22.47	17.895
1EC0FF6B0O2	SURVEILLANCE	21A (Delta)	23.2	18.505
325DDED07MP	SURVEILLANCE	21A (Delta)	23.455	17.42
1EC0F745720	SURVEILLANCE	21A (Delta)	23.485	17.495
325923F70MY	SURVEILLANCE	21A (Delta)	24.58	19.18
1FA5668A0NN	SURVEILLANCE	21A (Delta)	24.775	16.89
155D726F31Y	SURVEILLANCE	21A (Delta)	27.517	19.755
1E904833F6B	SURVEILLANCE	21A (Delta)	27.773	18.16
32592560FET	SURVEILLANCE	21A (Delta)	28.16	18.03
1E9047C1BZZ	SURVEILLANCE	21A (Delta)	28.59	22.782
375B77588AZ	SURVEILLANCE	21A (Delta)	16.41	15.88
1FA0D2349LO	SURVEILLANCE	21A (Delta)	17.672	17.497
36EF6DE5D81	SURVEILLANCE	21A (Delta)	18.935	21.025
330C90585N4	SURVEILLANCE	21A (Delta)	19.38	17.75
36F70F8738Z	SURVEILLANCE	21A (Delta)	20.345	20.29
1EC96BC4E6E	SURVEILLANCE	21A (Delta)	20.65	17.57
131C65A43KC	SURVEILLANCE	21A (Delta)	20.915	19.815
7FE8816DARH	SURVEILLANCE	21A (Delta)	21.625	22.115
1FA0CAA17IG	SURVEILLANCE	21A (Delta)	23.02	19.58
36ED7DB57GU	SURVEILLANCE	21A (Delta)	23.43	19.295
375B75C57ON	SURVEILLANCE	21A (Delta)	23.55	18.585
1EB7EF7A6KD	SURVEILLANCE	21A (Delta)	25.33	18.28
375B74D1EL6	SURVEILLANCE	21A (Delta)	25.87	20.265
36EF68E7CKL	SURVEILLANCE	21A (Delta)	27.5	20.6
19DACAB04HU	SURVEILLANCE	21A (Delta)	27.625	24.075
375B78BB1CG	SURVEILLANCE	20A	23.42	20.545
131C699F8PN	SURVEILLANCE	21A (Delta)	12.875	16.245
36F890461MP	SURVEILLANCE	21A (Delta)	17.255	17.16
131C6A40ECX	SURVEILLANCE	21A (Delta)	18.865	17.855
36EA440B6M8	SURVEILLANCE	21A (Delta)	19.155	23.065
32591AE56WW	SURVEILLANCE	21A (Delta)	22.125	19.41
32591AE99XQ	SURVEILLANCE	21A (Delta)	24.71	22.22
325919D86FZ	SURVEILLANCE	20A	25.2	17.63
19D3CC324HG	SURVEILLANCE	21A (Delta)	14.63	22.54
3FF3DA18DAW	SURVEILLANCE	21A (Delta)	14.915	17.315
36EA4708CFE	SURVEILLANCE	21A (Delta)	16.38	18.49
374DDF22ARQ	SURVEILLANCE	21A (Delta)	17.525	18.985
7FE881B73U2	SURVEILLANCE	21A (Delta)	17.705	18.5
19D4D90EB5M	SURVEILLANCE	21A (Delta)	18.13	18.595
325919989B2	SURVEILLANCE	21A (Delta)	18.465	21.18
3280DC670IV	SURVEILLANCE	21A (Delta)	18.545	18.205
3FF3DA51A51	SURVEILLANCE	21A (Delta)	18.91	17.15
36EA43D320T	SURVEILLANCE	21A (Delta)	20.59	18.8
1E916CFDFD7	SURVEILLANCE	21A (Delta)	21.15	17.735
3FF3DC0E0LR	SURVEILLANCE	21A (Delta)	21.26	21.24
32591A2D0NI	SURVEILLANCE	21A (Delta)	21.87	17.01
3280DEC18RT	SURVEILLANCE	21A (Delta)	22.31	18.735
1E8C74023AW	SURVEILLANCE	21A (Delta)	22.405	17.835
39C3EF907HG	SURVEILLANCE	21A (Delta)	22.495	21.125
3FF3DF3E9AM	SURVEILLANCE	21A (Delta)	22.54	17.615
3280DEAB2EJ	SURVEILLANCE	21A (Delta)	23.415	19.258
1C568B1A0NO	SURVEILLANCE	21A (Delta)	23.42	18.855
36EA44E4E90	SURVEILLANCE	21A (Delta)	23.795	17.495
39C322A460E	SURVEILLANCE	21A (Delta)	24.31	19.465
1E916D20CUD	SURVEILLANCE	21A (Delta)	24.435	21.345
32591AFDAWU	SURVEILLANCE	21A (Delta)	24.695	17.455
19D100A5BEM	SURVEILLANCE	21A (Delta)	24.725	18.285
1E916E987DH	SURVEILLANCE	21A (Delta)	24.76	17.415
3FF3E45CCV6	SURVEILLANCE	21A (Delta)	25.045	20.28
36F70B7A2Z0	SURVEILLANCE	21A (Delta)	25.345	16.95
374D9FB6CCC	SURVEILLANCE	21A (Delta)	27.19	18.575
36EA491E4J2	SURVEILLANCE	21A (Delta)	27.705	21.295
36EA47286CB	SURVEILLANCE	21A (Delta)	27.77	19.35
3FF3C52460S	SURVEILLANCE	21A (Delta)	27.875	20.965
36F88D879CB	SURVEILLANCE	21A (Delta)	28.685	20.955
1C568B71EKB	SURVEILLANCE	21A (Delta)	28.72	19.825
3280DC4F7QB	SURVEILLANCE	21A (Delta)	28.77	18.46
1E916E65ED0	SURVEILLANCE	21A (Delta)	29.447	19.94
400A242A5FX	SURVEILLANCE	19B	24.72	17.73
39C21E63BYK	SURVEILLANCE	21A (Delta)	11.065	14.85
400DEB8BFST	SURVEILLANCE	21A (Delta)	13.38	18.845
36EA43C1BIB	SURVEILLANCE	21A (Delta)	14.095	17.56
42B97D72BL1	SURVEILLANCE	21A (Delta)	15.02	16.995
42B981190WA	SURVEILLANCE	21A (Delta)	18.26	18.11
38BF63B0DAB	SURVEILLANCE	21A (Delta)	18.895	18.855
1E8C7441D9G	SURVEILLANCE	21A (Delta)	20.195	26.14
42B981380HB	SURVEILLANCE	21A (Delta)	20.33	19.34
39C3271CF02	SURVEILLANCE	21A (Delta)	20.42	21.12
404319CF8QG	SURVEILLANCE	21A (Delta)	21.115	19.695
1FA0D5606EH	SURVEILLANCE	21A (Delta)	21.15	18.56
39C32747FY0	SURVEILLANCE	21A (Delta)	21.48	16.92
40403285D40	SURVEILLANCE	21A (Delta)	22.07	17.72
39C3EC8465P	SURVEILLANCE	21A (Delta)	22.09	18.755
375B73DF7NZ	SURVEILLANCE	21A (Delta)	22.105	17.27
1ECC0590ABG	SURVEILLANCE	21A (Delta)	22.285	18.135
3FF3F2026CP	SURVEILLANCE	21A (Delta)	22.725	18.235
1ECC06718QT	SURVEILLANCE	21A (Delta)	22.83	18.575
3FF3CBF71MA	SURVEILLANCE	21A (Delta)	23.57	18.06
3FF3D0992JT	SURVEILLANCE	21A (Delta)	23.785	20.645
3280D7C60PY	SURVEILLANCE	21A (Delta)	23.81	21.375
42B9801E3SJ	SURVEILLANCE	21A (Delta)	23.9	22.935
39C21DA5ELE	SURVEILLANCE	21A (Delta)	24.15	21.385
3EB7479D3D3	SURVEILLANCE	21A (Delta)	24.215	18.68
1FA0D569FFK	SURVEILLANCE	21A (Delta)	24.38	23.425
3FF3EC47AG5	SURVEILLANCE	21A (Delta)	24.48	23.72
39C31B91AAV	SURVEILLANCE	21A (Delta)	24.84	19.355
3FF3D1AC96Q	SURVEILLANCE	21A (Delta)	25.045	17.265
42B980DCDGY	SURVEILLANCE	21A (Delta)	25.88	24.425
19D4DE1D9TM	SURVEILLANCE	21A (Delta)	25.905	19.585
3FF3CBCA4ID	SURVEILLANCE	21A (Delta)	26.175	19.165
3FF3CBD5871	SURVEILLANCE	21A (Delta)	26.23	18.315
39C21E7E4AY	SURVEILLANCE	21A (Delta)	26.255	18.095
377ECADC6BM	SURVEILLANCE	21A (Delta)	26.32	23.295
3EB748A40WN	SURVEILLANCE	21A (Delta)	26.39	21.065
36EB6B301CF	SURVEILLANCE	21A (Delta)	26.705	24.99
36EB6CC0AJU	SURVEILLANCE	21A (Delta)	27.365	22.09
39C21C25EYY	SURVEILLANCE	21A (Delta)	30.863	18.235
39C3212C51K	SURVEILLANCE	19A	28.505	31.675
1A0B481DCDU	SURVEILLANCE	21A (Delta)	15.63	17.115
1A0B485C9DN	SURVEILLANCE	21A (Delta)	16.635	17.38
1FC851194DV	SURVEILLANCE	21A (Delta)	17.295	18.61
19B74792FWB	SURVEILLANCE	21A (Delta)	17.835	18.375
D8F7EB543MI	SURVEILLANCE	21A (Delta)	18.5	18.35
3EB743D26DP	SURVEILLANCE	21A (Delta)	18.605	18.615
154F979830A	SURVEILLANCE	21A (Delta)	19.985	17.735
42B956D9713	SURVEILLANCE	21A (Delta)	20	22.415
1ECAF55D00Y	SURVEILLANCE	21A (Delta)	20.125	19.44
42B95AFE5DN	SURVEILLANCE	21A (Delta)	20.32	19.705
39C0AAA03UB	SURVEILLANCE	21A (Delta)	21.23	18.085
42B953D1CQH	SURVEILLANCE	21A (Delta)	21.28	18.81
39C0A79BDQT	SURVEILLANCE	21A (Delta)	21.955	18.885
1ECAF5240Z0	SURVEILLANCE	21A (Delta)	22.71	20.245
19B74BD4EZM	SURVEILLANCE	21A (Delta)	22.79	25.545
3EB742878GL	SURVEILLANCE	21A (Delta)	22.87	23.08
19B74E0DB7L	SURVEILLANCE	21A (Delta)	23.12	16.845
4561CA1C4T6	SURVEILLANCE	21A (Delta)	23.65	17.375
404032DF8LY	SURVEILLANCE	21A (Delta)	24.1	18.88
3FF3E8B863Y	SURVEILLANCE	21A (Delta)	24.6	19.325
42B9562288H	SURVEILLANCE	21A (Delta)	24.665	20.14
154F981AD97	SURVEILLANCE	21A (Delta)	24.725	21.265
42B9556EE4L	SURVEILLANCE	21A (Delta)	24.98	20.305
1FC854F36U4	SURVEILLANCE	21A (Delta)	27.8	20.495
19B74E0B4FL	SURVEILLANCE	20A	26.475	20.78
455A70720OV	SURVEILLANCE	21A (Delta)	12.065	15.49
42B94B9EAWL	SURVEILLANCE	21A (Delta)	16.3	19.615
1EC20E23C4G	SURVEILLANCE	21A (Delta)	16.72	17.675
455A982BFDS	SURVEILLANCE	21A (Delta)	19.68	17.455
45AF68050BF	SURVEILLANCE	21A (Delta)	20.285	17.775
19B743D2FX0	SURVEILLANCE	21A (Delta)	21.385	24.29
324F50FB6CR	SURVEILLANCE	21A (Delta)	21.72	16.515
455A9846FC0	SURVEILLANCE	21A (Delta)	23.575	18.775
400A1D9D0V1	SURVEILLANCE	21A (Delta)	24.255	22.24
45AF6979FVX	SURVEILLANCE	21A (Delta)	26.775	24.84
3FF3FC179SM	SURVEILLANCE	21A (Delta)	28.185	22.305
1C551FA11MR	SURVEILLANCE	20A	26.595	15.805
3EB495852IR	SURVEILLANCE	21A (Delta)	18.815	19.37
42B97447CG1	SURVEILLANCE	21A (Delta)	20.42	20.98
4310220639H	SURVEILLANCE	21A (Delta)	20.555	19.66
42B96FE67IH	SURVEILLANCE	21A (Delta)	21.105	19.44
4561C287EYF	SURVEILLANCE	21A (Delta)	21.245	17.955
474D450737K	SURVEILLANCE	21A (Delta)	22.055	18.935
42CEC5771BC	SURVEILLANCE	21A (Delta)	22.2	18.39
474D47F5ASQ	SURVEILLANCE	21A (Delta)	22.25	18.58
45B35EE59XK	SURVEILLANCE	21A (Delta)	22.94	20
474E83A36H8	SURVEILLANCE	21A (Delta)	23.865	17.775
474E80DD0ES	SURVEILLANCE	21A (Delta)	24.75	23.755
455A73B05ST	SURVEILLANCE	21A (Delta)	25.105	19.89
455A737A0FB	SURVEILLANCE	21A (Delta)	25.63	18.9
1C551F9DEQL	SURVEILLANCE	21A (Delta)	26.42	20.67
455A718BA8M	SURVEILLANCE	21A (Delta)	26.91	18.04
45ADCF5D65Q	SURVEILLANCE	21A (Delta)	27.66	27.01
455A76BA20B	SURVEILLANCE	21A (Delta)	27.75	20.82
42B97AB18AV	SURVEILLANCE	20A	24.17	21.765
4750276A1LC	SYMPTOMATIC	21A (Delta)	23.082	17.76
4750277D4FV	SYMPTOMATIC	21A (Delta)	26.58	18.995
3EB495822PB	EXPOSED	21A (Delta)	28.51	18.015
4A1CD6748MW	SURVEILLANCE	21A (Delta)	13.115	15.87
4A1F42926HK	SURVEILLANCE	21A (Delta)	17.301	20.296
4A1CD87E6IG	SURVEILLANCE	21A (Delta)	17.39	19.475
42CDD4A089L	SURVEILLANCE	21A (Delta)	20.055	27.55
4A1CD8D3CJI	SURVEILLANCE	21A (Delta)	26.19	21.065
47502B403XY	SURVEILLANCE	21A (Delta)	12.55	14.885
45B3604DDGJ	SURVEILLANCE	21A (Delta)	15.545	16.36
A3265245EYZ	SURVEILLANCE	21A (Delta)	16.065	16.495
4A235BF09LE	SURVEILLANCE	21A (Delta)	16.8	19.965
377ED2EF0DP	SURVEILLANCE	21A (Delta)	18.295	19.125
4A1DE0D1COV	SURVEILLANCE	21A (Delta)	18.645	20.08
4A1DE0CF12G	SURVEILLANCE	21A (Delta)	19.14	18.515
1FA463763BO	SURVEILLANCE	21A (Delta)	20.04	18.18
4A235D6D23G	SURVEILLANCE	21A (Delta)	20.995	20.355
325F0E51AZG	SURVEILLANCE	21A (Delta)	21.005	19.92
474D4AE34UU	SURVEILLANCE	21A (Delta)	22.17	15.405
3EB4A9890C0	SURVEILLANCE	21A (Delta)	23.955	16.8
47502966AMU	SURVEILLANCE	21A (Delta)	24.34	16.92
3EB4A7FAA6Q	SURVEILLANCE	21A (Delta)	24.415	17.995
47502B3E3AW	SURVEILLANCE	21A (Delta)	24.8	20.455
45B35F667OH	SURVEILLANCE	21A (Delta)	24.87	32.16
A3264F4C86U	SURVEILLANCE	21A (Delta)	25.9	18.71
1FA463D02DJ	SURVEILLANCE	21A (Delta)	26.05	18.81
474E870D5TB	SURVEILLANCE	21A (Delta)	27.02	17.335
4750299CDP2	SURVEILLANCE	21A (Delta)	28.275	19.745
4A293A60E0Y	SURVEILLANCE	21A (Delta)	19.035	20.255
A35B0AF36WD	SURVEILLANCE	21A (Delta)	19.11	17.86
A35748F1A6L	SURVEILLANCE	21A (Delta)	19.525	21.575
4A27E02B5M7	SURVEILLANCE	21A (Delta)	20.125	17.83
4A235A949LX	SURVEILLANCE	21A (Delta)	20.355	18.465
A3A43584FVD	SURVEILLANCE	21A (Delta)	20.865	19.73
A35832626SI	SURVEILLANCE	21A (Delta)	21.16	18.65
A35830EB21I	SURVEILLANCE	21A (Delta)	21.355	19.055
A357501C0KN	SURVEILLANCE	21A (Delta)	21.57	17.42
4ABCDAD526V	SURVEILLANCE	21A (Delta)	21.865	16.315
4EDA4DADCYC	SURVEILLANCE	21A (Delta)	22.24	19.26
A35832512F1	SURVEILLANCE	21A (Delta)	22.29	19.47
4A23587DCCS	SURVEILLANCE	21A (Delta)	22.43	18.67
4A23592A7UQ	SURVEILLANCE	21A (Delta)	23.085	18.23
4A1DD3CE1FG	SURVEILLANCE	21A (Delta)	23.48	19.015
A35B0C220JX	SURVEILLANCE	21A (Delta)	23.575	21.38
A35751EB3WK	SURVEILLANCE	21A (Delta)	23.645	21.565
4A1CD1E654X	SURVEILLANCE	21A (Delta)	24.995	17.09
A35B0DDF9GU	SURVEILLANCE	21A (Delta)	25.15	17.425
4A1A0CC4CKL	SURVEILLANCE	21A (Delta)	25.34	28.08
A3583267CD1	SURVEILLANCE	21A (Delta)	25.505	18.99
4EDA51CCD0V	SURVEILLANCE	21A (Delta)	28.335	22.685
4A293AA2FGP	SURVEILLANCE	21A (Delta)	28.425	17.98
4A1A0E34242	SURVEILLANCE	21A (Delta)	28.775	18.46
4A409939DJK	SURVEILLANCE	21A (Delta)	28.925	29.6
A356679ABTL	SURVEILLANCE	21A (Delta)	17.14	19.85
A61F30C5CVD	SURVEILLANCE	21A (Delta)	18.48	19.35
A62396E576S	SURVEILLANCE	21A (Delta)	19.385	22.825
A61F3C67EYQ	SURVEILLANCE	21A (Delta)	20.835	16.615
4A19E7331IB	SURVEILLANCE	21A (Delta)	24.47	20.05
A62393840VX	SURVEILLANCE	21A (Delta)	25.62	17.505
A3A311CCECU	SURVEILLANCE	21A (Delta)	26.81	20.37
4A19E8F94O1	SURVEILLANCE	21A (Delta)	27.51	19.065
A3A310177ZO	SURVEILLANCE	20A	27.27	21.125
A5D083520XY	SURVEILLANCE	21A (Delta)	16.665	19.13
A7D9FEB28VS	SURVEILLANCE	21A (Delta)	18.155	24.975
47BAF9261QW	SURVEILLANCE	21A (Delta)	19.58	18.165
A5D36A7DEFK	SURVEILLANCE	21A (Delta)	21.4	17.105
A7D721FB2L3	SURVEILLANCE	21A (Delta)	21.78	22.715
A5D0837ABWY	SURVEILLANCE	21A (Delta)	23.885	19.22
AA677B6CFDW	SURVEILLANCE	21A (Delta)	14.29	16.905
A878EDBDDXN	SURVEILLANCE	21A (Delta)	15.86	17.66
281A88C86RF	SURVEILLANCE	21A (Delta)	17.615	19.345
A878F2FE6FJ	SURVEILLANCE	21A (Delta)	19.515	19.225
A877E63572Y	SURVEILLANCE	21A (Delta)	19.95	19.095
A7D8520A9IM	SURVEILLANCE	21A (Delta)	20.52	21.035
A877E7B7ERB	SURVEILLANCE	21A (Delta)	21.33	19.94
AA696C027N2	SURVEILLANCE	21A (Delta)	24.02	17.1
AA67C555BUR	SURVEILLANCE	20A	28.29	22.495
AAB3CF1EFU1	SURVEILLANCE	21A (Delta)	14.92	17.75
AAB2339B0QH	SURVEILLANCE	21A (Delta)	12.925	17.515
A35BF032BZR	SURVEILLANCE	21A (Delta)	13.805	15.275
43086A695DD	SURVEILLANCE	21A (Delta)	22.615	17.835
A8137B4D4KM	SURVEILLANCE	21A (Delta)	22.98	17.245
AA690ABEFW7	SURVEILLANCE	21A (Delta)	24.57	18.36
AD5DB7A1FC3	SURVEILLANCE	21A (Delta)	20.32	19.446
AD8FA012BLH	SURVEILLANCE	21A (Delta)	22.13	17.15
B36EF4016BY	SURVEILLANCE	21A (Delta)	23.28	20.275
B36EFF78A8X	SURVEILLANCE	21A (Delta)	24.025	18.315
AD9A26E6EYR	SURVEILLANCE	21A (Delta)	25.83	25.165
A7D3E0A9F46	SURVEILLANCE	21A (Delta)	28.645	23.19
A81C9CD59L5	SURVEILLANCE	20A	24.985	17.675
B4C20EAF6BH	SURVEILLANCE	21A (Delta)	15.64	18.035
ADA03BDEFYX	SURVEILLANCE	21A (Delta)	16.4	16.2
AC4E5AF8D3I	SURVEILLANCE	21A (Delta)	16.557	17.335
47AA282DAZZ	SURVEILLANCE	21A (Delta)	18.36	17.535
AD30D3ADBEL	SURVEILLANCE	21A (Delta)	19.255	21.69
A32EB4CE4BX	SURVEILLANCE	21A (Delta)	19.45	21.53
A5CD55EA2SI	SURVEILLANCE	21A (Delta)	21.227	20.042
AD37447122J	SURVEILLANCE	21A (Delta)	22.26	17.7
A81FBC1C5P0	SURVEILLANCE	21A (Delta)	27.7	24.005
A81FC0608GN	SURVEILLANCE	20A	28.92	17.79
682BEA070OJ	SURVEILLANCE	21A (Delta)	19.535	19.32
AC4FC698FTL	SURVEILLANCE	21A (Delta)	22.47	20.12
A344BE91FWG	SURVEILLANCE	21A (Delta)	22.75	20.175
A32EB48F21Y	SURVEILLANCE	20A	29.692	23.51
BC2A618FF0U	SURVEILLANCE	21A (Delta)	12.95	16.4
B63827CABYY	SURVEILLANCE	21A (Delta)	17.04	19.295
B94E7B3E8PT	SURVEILLANCE	21A (Delta)	19.145	20.11
BC2A67EB88F	SURVEILLANCE	21A (Delta)	23.82	18.75
B9497142E83	SURVEILLANCE	21A (Delta)	26.03	18.33
BB40685ECGO	SURVEILLANCE	21A (Delta)	27.37	23.05
40440FA75HQ	SYMPTOMATIC	21A (Delta)	23.14	19.57
BC49BE87AV7	SURVEILLANCE	20A	23.08	18.105
BC2D76FCBQG	SURVEILLANCE	21A (Delta)	17.425	19.925
4ED8CB79AVJ	SURVEILLANCE	21A (Delta)	17.695	20.345
AD76C68B3X7	SURVEILLANCE	21A (Delta)	19.78	18.22
A88DE4D3CQH	SURVEILLANCE	21A (Delta)	23.83	19.48
1FA45C09CVM	SURVEILLANCE	21A (Delta)	24.55	17.275
A88DE1F70DO	SURVEILLANCE	21A (Delta)	25.77	19.875
A85E39183MM	SURVEILLANCE	21A (Delta)	27.335	20.37
A88DDB867A0	SURVEILLANCE	21A (Delta)	28.845	22.345
4ED8C6912TS	SURVEILLANCE	21A (Delta)	28.902	24.885
AD76C5EFFW9	SURVEILLANCE	20A	23.18	17.515
AD76C5218DU	SYMPTOMATIC	21A (Delta)	24.625	30.02
A88DE2776YA	SYMPTOMATIC	20A	28.19	17.84
A344BA24B2R	SURVEILLANCE	21A (Delta)	14.045	19.115
BC342BCDANS	SURVEILLANCE	21A (Delta)	17.725	18.05
A344BDD42HC	SURVEILLANCE	21A (Delta)	25.345	20.265
AD9A56EB2PL	SURVEILLANCE	21A (Delta)	25.66	17.525
A88DE32F6XH	SURVEILLANCE	21A (Delta)	27.3	16.555
AD76C98DCIX	SURVEILLANCE	21A (Delta)	29.652	20.67
AD76C5227BA	SURVEILLANCE	20A	23.595	19.24
39C4E8FD93E	SURVEILLANCE	20A	25.205	17.35
B9609BA1EDT	SURVEILLANCE	21A (Delta)	18.995	20.5
CCF4418A0EC	SURVEILLANCE	21A (Delta)	19.625	17.335
39C4E7C5CY5	SURVEILLANCE	21A (Delta)	20.215	18.195
BC314D9F2OT	SURVEILLANCE	21A (Delta)	21.715	17.925
B961A8E7D7S	SURVEILLANCE	21A (Delta)	22.035	18.425
AD9A54DDDIP	SURVEILLANCE	21A (Delta)	22.56	22.695
B9609E822OL	SURVEILLANCE	21A (Delta)	23.045	19.475
A32EB8C23OY	SURVEILLANCE	21A (Delta)	24.265	17.94
BC3A35C68GE	SURVEILLANCE	21A (Delta)	25.755	18.045
AD9A56C65GV	SURVEILLANCE	21A (Delta)	26.395	21.105
CF994F433QB	SURVEILLANCE	21A (Delta)	28.517	22.918
A8243A4F3RE	SURVEILLANCE	20A	23.7	17.145
AD795002F0D	SURVEILLANCE	20A	30.64	19.135
AD7947BBFRD	SYMPTOMATIC	21A (Delta)	23.05	20.53
AD794DD478U	SYMPTOMATIC	21A (Delta)	26.065	19.005
A88F418EDP0	SURVEILLANCE	21A (Delta)	27.3	19.26
A88F43E66JO	SURVEILLANCE	21A (Delta)	27.67	20.355
A88F3DCB682	SURVEILLANCE	21A (Delta)	32.3	19.622
D4050267EPE	SURVEILLANCE	21A (Delta)	14.55	14.485
D40B77A86QN	SURVEILLANCE	21A (Delta)	20.355	18.045
D36AE8722K4	SURVEILLANCE	21A (Delta)	21.66	19.455
BC3A32A55QU	SURVEILLANCE	21A (Delta)	24.73	17.475
39C4E3E0FK9	ONE DAY	21A (Delta)	30.13	22.43
A88F3DEB2XF	SURVEILLANCE	21A (Delta)	22.78	18.91
A88F3CA18XR	SURVEILLANCE	21A (Delta)	23.955	19.62
BC3F06789QB	SURVEILLANCE	21A (Delta)	30.065	20.085
A88F3C9892Z	SURVEILLANCE	20A	28	18.08
D40B6DED1NP	SURVEILLANCE	21A (Delta)	25.685	18.415
BC3F065F5EL	SURVEILLANCE	21A (Delta)	26.62	18.9
DF6326EFBD6	SURVEILLANCE	21A (Delta)	23.335	19.96
DF7C02F1FIF	SURVEILLANCE	21A (Delta)	24.16	21.23
D36AE970225	SURVEILLANCE	21A (Delta)	24.245	17.865
39C4E2571HB	SURVEILLANCE	21A (Delta)	25.78	19.005
BC3F01467QM	SURVEILLANCE	21A (Delta)	27.15	22.975
D404FB7860V	SURVEILLANCE	21A (Delta)	30.337	23.245
6B4187CF6CW	SURVEILLANCE	19B	26.705	18.685
39C4E295AVS	SURVEILLANCE	21A (Delta)	16.52	17.745
DF6325A6BXN	SURVEILLANCE	21A (Delta)	16.84	19.045
A63621666QQ	SURVEILLANCE	21A (Delta)	19.2	18.06
DB11EDADC0W	SURVEILLANCE	21A (Delta)	20.95	21.755
BC46E211F5L	SYMPTOMATIC	21A (Delta)	28.085	20.025
B4A7F600BZ9	SURVEILLANCE	21A (Delta)	21.845	20.35
E24D5C813NB	SURVEILLANCE	21A (Delta)	27.34	16.97
39C4E3F4DUU	SURVEILLANCE	21A (Delta)	30.16	19.8
1319A426DPQ	SYMPTOMATIC	21A (Delta)	10.43	18.222
EC8AAFE31RO	SURVEILLANCE	21A (Delta)	19.84	17.34
3E6747ED6H4	SURVEILLANCE	21A (Delta)	24.335	19.915
D41041B20S6	SURVEILLANCE	21A (Delta)	26.7	19.18
E239B6FEFZT	SURVEILLANCE	21A (Delta)	28.155	19.065
D3FE9A52BJS	EXPOSED	21A (Delta)	17.63	17.475
39C4DD89CBW	SURVEILLANCE	21A (Delta)	19.01	19.07
3E6752D7EZY	SURVEILLANCE	21A (Delta)	19.335	19.4
7FEDA895CS5	SURVEILLANCE	21A (Delta)	22.155	17.47
DF897F9850X	SURVEILLANCE	21A (Delta)	22.24	18.025
1E8E8F8962P	SURVEILLANCE	21A (Delta)	23.78	21.665
ECAE4580CJ3	SURVEILLANCE	21A (Delta)	24.34	18.245
39C4DD76C6P	SURVEILLANCE	20A	29.69	16.315
D3FE98F2EKK	EXPOSED	21A (Delta)	26.035	20.295
F5429D0E2I1	SURVEILLANCE	21A (Delta)	12.085	16.38
F8246DA99DR	SURVEILLANCE	21A (Delta)	15.965	16.43
DB101AABCKN	SURVEILLANCE	21A (Delta)	19.505	17.29
F55FFFB91OJ	SURVEILLANCE	21A (Delta)	20.935	17.86
F839298ACZG	SURVEILLANCE	21A (Delta)	22.09	23.86
CF8F6107AQK	SURVEILLANCE	21A (Delta)	22.79	16.785
BC47F1990HX	SURVEILLANCE	21A (Delta)	22.955	17.42
F5429DCB9IN	SURVEILLANCE	21A (Delta)	25.18	18.91
EECAB7BECGG	SURVEILLANCE	21A (Delta)	25.895	19.165
F81206DCEXI	SURVEILLANCE	21A (Delta)	17.215	20.69
F5429F3CEJK	SURVEILLANCE	21A (Delta)	18.375	19.565
39C4E008BIV	SURVEILLANCE	21A (Delta)	23.91	19.61
D3FDAABD742	SURVEILLANCE	21A (Delta)	25.44	19.655
F542A097FO2	ONE DAY	21A (Delta)	22.79	19.705
F83734A40WT	SURVEILLANCE	20A	22.93	17.985
D3FE9D309YU	SURVEILLANCE	20A	27.085	20.42
FB6E9F78AHT	SURVEILLANCE	21B (Kappa)	25.595	18.68
FFC383FABQP	SURVEILLANCE	21A (Delta)	21.545	18.585
F842162B3M1	SURVEILLANCE	21A (Delta)	26.6	17.405
DF3AFCA75RY	SURVEILLANCE	21A (Delta)	28.535	20.455
D3FB2C784Q8	SURVEILLANCE	20A	29.93	19.65
DF3AFAFC2LJ	SYMPTOMATIC	21A (Delta)	24.215	23.455
39C4DE6E9NV	SURVEILLANCE	21A (Delta)	13.06	17.09
B9204D740BR	SURVEILLANCE	21A (Delta)	21.835	21.43
D3FB2B64900	SURVEILLANCE	21A (Delta)	23.195	17.795
AD34AB36ARL	SURVEILLANCE	21A (Delta)	23.9	18.825
FD291222ECU	SURVEILLANCE	21A (Delta)	24.44	21.56
D3FB2FE11QD	SURVEILLANCE	21A (Delta)	28.125	16.975
A85C398AFYT	SURVEILLANCE	20A	26.565	19.16
0882F7C50AO	SURVEILLANCE	21A (Delta)	18.58	17.075
D414CD8AASS	EXPOSED	21A (Delta)	18.76	19.875
FFB148110ZJ	SURVEILLANCE	21A (Delta)	13.15	16.9
39C4DF3FFVG	SURVEILLANCE	21A (Delta)	13.76	18.475
54A87FDE9Y8	SURVEILLANCE	21A (Delta)	16.03	23.885
05ADF7E50D0	SURVEILLANCE	21A (Delta)	19.66	16.54
018D1946B9S	SURVEILLANCE	21A (Delta)	26.715	23.145
BC42E0293PE	SYMPTOMATIC	21A (Delta)	15	17.64
05C14CE2DWM	SURVEILLANCE	21A (Delta)	24.11	18.05
BC42E3577CB	SYMPTOMATIC	21A (Delta)	18.2	18.605
DF3AFE1FAXI	SYMPTOMATIC	21A (Delta)	22.79	17.775
D411CA0B6Z1	SURVEILLANCE	21A (Delta)	15.33	16.415
DF8591063SF	SURVEILLANCE	21A (Delta)	17.37	20.245
DF8590F79VB	SURVEILLANCE	21A (Delta)	19.115	15.745
D411CA0FAS1	SURVEILLANCE	21A (Delta)	19.15	16.175
D411CB5EFY5	SURVEILLANCE	21A (Delta)	21.32	20.805
01454AD0979	SURVEILLANCE	21A (Delta)	22.88	19.82
D3C581995MF	SURVEILLANCE	21A (Delta)	23.785	20.45
DF7E343F4UM	SURVEILLANCE	21A (Delta)	23.985	18.735
DF8590CD4OA	SURVEILLANCE	21A (Delta)	24.565	21.235
D411CB603HW	SURVEILLANCE	21A (Delta)	24.995	17.365
DF8590C2APG	SURVEILLANCE	21A (Delta)	25.98	19.245
DF8590FB1B8	SURVEILLANCE	21A (Delta)	26.13	18.285
1E58FDA4BUZ	SURVEILLANCE	21A (Delta)	26.56	25.58
D411CB52BC4	SURVEILLANCE	21A (Delta)	26.715	18.31
D3FE98959JQ	SURVEILLANCE	21A (Delta)	28.095	24.745
DF7E344CCMR	SURVEILLANCE	21A (Delta)	29.08	27.78
DF7E34565F3	SURVEILLANCE	21A (Delta)	29.165	25.87
1E700FE20UX	SURVEILLANCE	21B (Kappa)	28.25	18.18
107CEF796YA	SURVEILLANCE	19B	29.95	19.65
D411C9DC6B0	SYMPTOMATIC	21A (Delta)	26.295	16.68
088B9E8F16C	SURVEILLANCE	21A (Delta)	23.57	18.275
E24CFFEE4UA	SURVEILLANCE	21A (Delta)	23.615	30.035
0894FD260LK	SURVEILLANCE	21A (Delta)	30.04	17.97
A821168E6GK	SURVEILLANCE	21A (Delta)	31.588	22.22
088B9C622TM	SURVEILLANCE	20A	27.68	16.275
E24CFF6F3PF	SYMPTOMATIC	21A (Delta)	21.4	15.67
D411CB66B92	SYMPTOMATIC	21A (Delta)	26.36	19.955
D411C9E4ALD	SYMPTOMATIC	21A (Delta)	26.98	18.53
E24CFF639TD	SYMPTOMATIC	21A (Delta)	29.98	19.99
D411CD4D3RV	SURVEILLANCE	21A (Delta)	17.25	19.6
DF868F6FASH	SURVEILLANCE	21A (Delta)	21.33	19.1
D411CB3C40A	SURVEILLANCE	21A (Delta)	22.435	17.92
D411C7FC8XO	SURVEILLANCE	21A (Delta)	22.53	17.975
E24CFF380T9	SURVEILLANCE	21A (Delta)	23.29	16.77
DF3AF8A9BQA	SURVEILLANCE	21A (Delta)	23.76	19.9
D411C7F74DT	SURVEILLANCE	21A (Delta)	24.125	21.185
D411CB7F1VR	SURVEILLANCE	21A (Delta)	25.25	22.125
D411CD6EAVE	SURVEILLANCE	21A (Delta)	25.875	16.17
D411CB1BFLU	SURVEILLANCE	21A (Delta)	29	21.945
D411C9C5FRU	SURVEILLANCE	21A (Delta)	29.26	20.68
D411C91DF2O	SURVEILLANCE	19B	25.775	18.275
B63987700JQ	SURVEILLANCE	21A (Delta)	16.26	17.51
20EF0A998SU	SURVEILLANCE	21A (Delta)	19.505	21.27
B6398DC48OT	SURVEILLANCE	21A (Delta)	22.745	16.865
1E4F33951SJ	SURVEILLANCE	21A (Delta)	24.38	17.39
DF868FA9BQK	SURVEILLANCE	21A (Delta)	26.04	27.435
B63988028SI	SYMPTOMATIC	21A (Delta)	23.415	18.72
B6398B3AFB6	SYMPTOMATIC	21A (Delta)	26.095	19.585
B639861C2T1	EXPOSED	21A (Delta)	25.445	18.335
DF8595F50AT	SURVEILLANCE	21A (Delta)	13.265	19.68
B6398DF69PQ	SURVEILLANCE	21A (Delta)	16.855	19.16
26449DC800N	SURVEILLANCE	21A (Delta)	18.575	18.675
B6398D7A7MK	SURVEILLANCE	21A (Delta)	19.18	18.375
05B69214DMH	SURVEILLANCE	21A (Delta)	22.608	18.962
B63989DA1ZR	SURVEILLANCE	21A (Delta)	22.86	21.61
B6398DF1AIA	SURVEILLANCE	21A (Delta)	25.905	18.29
B63985BA02S	SURVEILLANCE	21A (Delta)	29.805	16.425
B6398B403YL	SYMPTOMATIC	21A (Delta)	24.12	19.24
B63988F9E3W	SYMPTOMATIC	21A (Delta)	24.15	21.24
A8211B7B4ZM	SURVEILLANCE	21A (Delta)	16.915	17.74
B6398B91D7N	SURVEILLANCE	21A (Delta)	18.69	16.94
FFC02A823XS	SURVEILLANCE	21A (Delta)	21.26	18.115
E235F72E4NA	SURVEILLANCE	21A (Delta)	24.315	18.505
DF868CA0CPC	SYMPTOMATIC	21A (Delta)	20.515	19.35
B63985F236N	SYMPTOMATIC	21A (Delta)	28.53	33.28
